# Supplementary material for: Leptospira interrogans Secreted Proteases Degrade Extracellular Matrix and Plasma Proteins From the Host
Source: Front Cell Infect Microbiol. 2018 Mar 27;8:92. doi: 10.3389/fcimb.2018.00092 (PMC5881292; doi:10.3389/fcimb.2018.00092)
Supplement: Supplementary Table 1 — Identification of proteins in LPF and Patoc I strains by in solution tripsin digestion and LC-MS-MS analysis. [file Table1.XLSX]

## Sheet: all data protein identification
Supplementary table 1. Identification of proteins in LPF and Patoc I strains by in solution tripsin digestion and LC-MS-MS analysis.
Intensity LPF_BR1_TR1	Intensity LPF_BR1_TR2	Intensity LPF_BR1_TR3	Intensity LPF_BR2_TR1	Intensity LPF_BR2_TR2	Intensity LPF_BR2_TR3	Intensity LPF_BR3_TR1	Intensity LPF_BR3_TR2	Intensity LPF_BR3_TR3	Intensity PATOC_BR1_TR1	Intensity PATOC_BR1_TR2	Intensity PATOC_BR1_TR3	Intensity PATOC_BR2_TR1	Intensity PATOC_BR2_TR2	Intensity PATOC_BR2_TR3	Intensity PATOC_BR3_TR1	Intensity PATOC_BR3_TR2	Intensity PATOC_BR3_TR3	Taxonomy	Protein names	Gene names	Organism	Protein PEP	Number of proteins	Peptides	Razor + unique peptides	Unique peptides	Peptides LPF_BR1_TR1	Peptides LPF_BR1_TR2	Peptides LPF_BR1_TR3	Peptides LPF_BR2_TR1	Peptides LPF_BR2_TR2	Peptides LPF_BR2_TR3	Peptides LPF_BR3_TR1	Peptides LPF_BR3_TR2	Peptides LPF_BR3_TR3	Peptides PATOC_BR1_TR1	Peptides PATOC_BR1_TR2	Peptides PATOC_BR1_TR3	Peptides PATOC_BR2_TR1	Peptides PATOC_BR2_TR2	Peptides PATOC_BR2_TR3	Peptides PATOC_BR3_TR1	Peptides PATOC_BR3_TR2	Peptides PATOC_BR3_TR3	Razor + unique peptides LPF_BR1_TR1	Razor + unique peptides LPF_BR1_TR2	Razor + unique peptides LPF_BR1_TR3	Razor + unique peptides LPF_BR2_TR1	Razor + unique peptides LPF_BR2_TR2
NaN	NaN	NaN	NaN	NaN	NaN	NaN	17.6912	17.1638	NaN	NaN	NaN	NaN	NaN	NaN	NaN	NaN	NaN		Sulfate-binding protein	sbp_1 LEP1GSC073_2603	Leptospira noguchii str. Cascata	0.0054947	41	1	1	1	0	0	0	0	0	0	0	1	1	0	0	0	0	0	0	0	0	0	0	0	0	0	0
NaN	11.7235	NaN	18.321	12.8064	18.0979	23.6829	23.5975	19.071	NaN	NaN	NaN	NaN	NaN	NaN	NaN	NaN	NaN		50S ribosomal protein L33	rpmG LEP1GSC062_3172	Leptospira alexanderi serovar Manhao 3 str. L 60	9.0677e-10	42	2	2	2	0	1	0	2	1	2	2	2	1	0	0	0	0	0	0	0	0	0	0	1	0	2	1
NaN	NaN	NaN	NaN	NaN	NaN	21.5987	21.6725	21.3603	NaN	NaN	NaN	NaN	NaN	NaN	NaN	NaN	NaN	Leptospira interrogans serogroup Icterohaemorrhagiae serovar Lai (strain 56601)	Metal-dependent hydrolase	LA_1220	Leptospira interrogans serogroup Icterohaemorrhagiae serovar Lai (strain 56601)	5.6861e-08	59	3	3	3	0	0	0	0	0	0	2	2	2	0	0	0	0	0	0	0	0	0	0	0	0	0	0
NaN	NaN	NaN	15.8593	16.1417	16.5111	23.8268	23.9193	22.6006	NaN	NaN	NaN	NaN	NaN	NaN	NaN	NaN	NaN		Bacterioferritin (EC 1.16.3.1)	bfr LEP1GSC073_3488	Leptospira noguchii str. Cascata	1.0948e-52	68	3	3	2	0	0	0	1	1	2	3	3	3	0	0	0	0	0	0	0	0	0	0	0	0	1	1
14.9481	15.3812	15.2143	17.7193	15.3612	17.7153	23.1174	23.1144	21.8842	NaN	NaN	NaN	NaN	NaN	NaN	NaN	NaN	NaN	Leptospira interrogans serovar Icterohaemorrhagiae str. Verdun HP;Leptospira wolbachii serovar Codice str. CDC	Dihydrolipoyl dehydrogenase (EC 1.8.1.4)	lpdA_2 LEP1GSC116_3806	Leptospira interrogans serovar Icterohaemorrhagiae str. Verdun HP	6.0747e-17	76	5	5	4	1	1	1	3	2	2	4	4	3	0	0	0	0	0	0	0	0	0	1	1	1	3	2
NaN	NaN	NaN	NaN	NaN	NaN	18.1846	18.3381	NaN	NaN	NaN	NaN	NaN	NaN	NaN	NaN	NaN	NaN	Leptospira interrogans serogroup Icterohaemorrhagiae serovar Lai (strain 56601)	Exodeoxyribonuclease 7 small subunit (EC 3.1.11.6) (Exodeoxyribonuclease VII small subunit) (Exonuclease VII small subunit)	xseB LA_2357	Leptospira interrogans serogroup Icterohaemorrhagiae serovar Lai (strain 56601)	0.00015968	19	1	1	1	0	0	0	0	0	0	1	1	0	0	0	0	0	0	0	0	0	0	0	0	0	0	0
NaN	NaN	NaN	12.1933	12.6441	12.2417	20.1499	20.1137	18.731	NaN	NaN	NaN	NaN	NaN	NaN	NaN	NaN	NaN		GDP-mannose 4,6-dehydratase (EC 4.2.1.47)	gmd LEP1GSC052_4038	Leptospira kmetyi serovar Malaysia str. Bejo-Iso9	1.224e-12	69	1	1	1	0	0	0	1	1	1	1	1	1	0	0	0	0	0	0	0	0	0	0	0	0	1	1
NaN	NaN	NaN	15.3985	NaN	NaN	19.5282	19.3376	17.6639	NaN	NaN	NaN	NaN	NaN	NaN	NaN	NaN	NaN	Leptospira weilii serovar Ranarum str. ICFT	Uncharacterized protein	LEP1GSC060_2683	Leptospira weilii serovar Ranarum str. ICFT	0.00019943	78	2	1	1	0	0	0	1	0	0	2	2	1	0	0	1	0	0	0	0	0	0	0	0	0	1	0
NaN	NaN	NaN	12.4483	12.5805	12.6144	19.3767	19.4827	20.7414	NaN	NaN	NaN	NaN	NaN	NaN	NaN	NaN	NaN	Leptospira interrogans serovar Icterohaemorrhagiae str. Verdun HP	4Fe-4S single cluster domain protein	LEP1GSC116_3348	Leptospira interrogans serovar Icterohaemorrhagiae str. Verdun HP	0.00056465	32	1	1	1	0	0	0	1	1	1	1	1	1	0	0	0	0	0	0	0	0	0	0	0	0	1	1
NaN	NaN	NaN	NaN	NaN	NaN	18.7394	18.5296	19.5453	NaN	NaN	NaN	NaN	NaN	NaN	NaN	NaN	NaN	Leptospira interrogans serovar Australis str. 200703203	Glycosyl hydrolase, family 31 domain protein	LEP1GSC115_0695	Leptospira interrogans serovar Australis str. 200703203	2.9095e-05	45	2	2	2	0	0	0	0	0	0	1	1	2	0	0	0	0	0	0	0	0	0	0	0	0	0	0
NaN	NaN	NaN	NaN	NaN	NaN	21.8644	22.0469	22.0203	NaN	NaN	NaN	NaN	NaN	NaN	NaN	NaN	NaN	Leptospira interrogans serogroup Icterohaemorrhagiae serovar Lai (strain 56601)	Dihydrolipoyllysine-residue succinyltransferase component of 2-oxoglutarate dehydrogenase complex (EC 2.3.1.61) (2-oxoglutarate dehydrogenase complex component E2)	aceF LA_1222	Leptospira interrogans serogroup Icterohaemorrhagiae serovar Lai (strain 56601)	1.2312e-18	23	2	2	2	0	0	0	0	0	0	2	2	2	0	0	0	0	0	0	0	0	0	0	0	0	0	0
14.5042	14.7179	15.0433	14.2199	14.3364	14.4981	21.3291	21.2642	21.0703	NaN	NaN	NaN	NaN	NaN	NaN	NaN	NaN	NaN	Leptospira interrogans serovar Grippotyphosa str. LT2186	Sulfate ABC transporter, sulfate-binding protein	LEP1GSC151_1160	Leptospira interrogans serovar Grippotyphosa str. LT2186	1.7075e-05	65	2	2	2	1	1	1	1	1	1	2	2	1	0	0	0	0	0	0	0	0	0	1	1	1	1	1
NaN	NaN	NaN	14.3859	14.5107	14.6153	21.2792	21.4606	21.562	NaN	NaN	NaN	NaN	NaN	NaN	NaN	NaN	NaN	Leptospira noguchii str. 2001034031	Oxoglutarate dehydrogenase (Succinyl-transferring), E1 component (EC 1.2.4.2)	sucA LEP1GSC024_1647	Leptospira noguchii str. 2001034031	1.8656e-102	80	3	3	3	0	0	0	2	2	2	2	2	3	0	0	0	0	0	0	0	0	0	0	0	0	2	2
NaN	NaN	NaN	NaN	NaN	NaN	19.9446	20.1422	20.3043	NaN	NaN	NaN	NaN	NaN	NaN	NaN	NaN	NaN	Leptospira interrogans serovar Australis str. 200703203	Raf-like protein	LEP1GSC115_1312	Leptospira interrogans serovar Australis str. 200703203	3.6465e-19	31	1	1	1	0	0	0	0	0	0	1	1	1	0	0	0	0	0	0	0	0	0	0	0	0	0	0
NaN	NaN	NaN	16.1708	16.437	16.3857	23.852	24.1004	22.735	NaN	NaN	NaN	NaN	NaN	NaN	NaN	NaN	NaN	Leptospira interrogans serovar Copenhageni str. LT2050	Cysteine-rich domain protein	LEP1GSC150_3335	Leptospira interrogans serovar Copenhageni str. LT2050	7.4284e-111	83	6	6	6	0	0	0	3	5	3	5	5	6	0	0	0	0	0	0	0	0	0	0	0	0	3	5
NaN	NaN	NaN	14.9493	15.576	15.611	23.9781	24.1541	20.6942	NaN	NaN	NaN	NaN	NaN	NaN	NaN	NaN	NaN	Leptospira interrogans serovar Pyrogenes str. 200701872	Putative 3-deoxy-7-phosphoheptulonate synthase	LEP1GSC124_2129	Leptospira interrogans serovar Pyrogenes str. 200701872	8.654e-33	77	4	4	4	0	0	0	3	3	3	4	4	3	0	0	0	0	0	0	0	0	0	0	0	0	3	3
NaN	NaN	NaN	NaN	NaN	NaN	NaN	NaN	NaN	NaN	NaN	NaN	NaN	NaN	NaN	NaN	NaN	NaN	Leptospira interrogans serovar Australis str. 200703203	50S ribosomal protein L19	rplS LEP1GSC115_3616	Leptospira interrogans serovar Australis str. 200703203	0.0053458	23	1	1	1	0	0	0	0	0	0	1	0	0	0	0	0	0	0	0	0	0	0	0	0	0	0	0
NaN	NaN	NaN	NaN	NaN	NaN	20.0777	19.8813	NaN	NaN	NaN	NaN	NaN	NaN	NaN	NaN	NaN	NaN	Leptospira interrogans serogroup Icterohaemorrhagiae serovar Lai (strain 56601)	Uncharacterized protein	LA_1168	Leptospira interrogans serogroup Icterohaemorrhagiae serovar Lai (strain 56601)	8.8709e-20	13	1	1	1	0	0	0	0	0	0	1	1	0	0	0	0	0	0	0	0	0	0	0	0	0	0	0
NaN	NaN	NaN	16.1569	16.2988	16.0633	23.5605	23.6271	23.5101	NaN	NaN	NaN	NaN	NaN	NaN	NaN	NaN	NaN	Leptospira interrogans serogroup Icterohaemorrhagiae serovar Lai (strain 56601)	Uncharacterized protein	LA_3214	Leptospira interrogans serogroup Icterohaemorrhagiae serovar Lai (strain 56601)	7.7145e-07	63	3	3	3	0	0	0	1	1	1	2	2	2	0	0	0	0	0	0	0	0	0	0	0	0	1	1
NaN	NaN	NaN	NaN	11.6082	NaN	21.3089	21.1249	21.3237	NaN	NaN	NaN	NaN	NaN	NaN	NaN	NaN	NaN	Leptospira borgpetersenii serovar Pomona str. 200901868	Biotin-requiring enzyme	LEP1GSC133_4154	Leptospira borgpetersenii serovar Pomona str. 200901868	6.5632e-07	78	3	3	3	0	0	0	0	1	0	3	3	3	0	0	0	0	0	0	0	0	0	0	0	0	0	1
16.782	17.0813	17.4688	18.8091	18.447	18.9675	23.9335	23.5522	20.5402	NaN	NaN	NaN	NaN	NaN	NaN	NaN	NaN	NaN	Leptospira kirschneri serovar Valbuzzi str. Duyster	Uncharacterized protein	LEP1GSC013_2596	Leptospira interrogans serovar Valbuzzi str. Duyster	2.3719e-66	32	2	2	2	2	2	2	2	2	2	2	2	2	0	0	0	0	0	0	0	0	0	2	2	2	2	2
NaN	NaN	NaN	NaN	NaN	NaN	NaN	NaN	NaN	NaN	NaN	NaN	NaN	NaN	NaN	15.5989	15.2938	16.0547	Leptospira kirschneri str. 200801925	ATP synthase F1, beta subunit (EC 3.6.3.14)	atpD LEP1GSC127_2826	Leptospira kirschneri str. 200801925	0.00013445	85	1	1	1	0	0	0	0	0	0	0	0	0	0	0	0	0	0	0	1	1	1	0	0	0	0	0
NaN	NaN	NaN	14.9242	14.5164	15.4347	23.5547	23.5118	20.494	NaN	NaN	NaN	NaN	NaN	NaN	NaN	NaN	NaN	Leptospira interrogans serogroup Icterohaemorrhagiae serovar Lai (strain 56601)	2-dehydro-3-deoxyphosphooctonate aldolase (EC 2.5.1.55) (3-deoxy-D-manno-octulosonic acid 8-phosphate synthase) (KDO-8-phosphate synthase) (KDO 8-P synthase) (KDOPS) (Phospho-2-dehydro-3-deoxyoctonate aldolase)	kdsA LA_2408	Leptospira interrogans serogroup Icterohaemorrhagiae serovar Lai (strain 56601)	2.2553e-12	74	5	5	5	0	0	0	2	1	3	5	5	3	0	0	0	0	0	0	0	0	0	0	0	0	2	1
NaN	NaN	NaN	NaN	NaN	NaN	16.6743	16.9266	NaN	NaN	NaN	NaN	NaN	NaN	NaN	NaN	NaN	NaN	Leptospira interrogans serogroup Icterohaemorrhagiae serovar Lai (strain 56601)	Long-chain-fatty-acid CoA ligase	faa1 LA_2309	Leptospira interrogans serogroup Icterohaemorrhagiae serovar Lai (strain 56601)	1.798e-07	40	3	1	1	0	0	0	1	1	1	3	3	2	0	0	0	0	0	0	0	0	0	0	0	0	0	0
NaN	NaN	NaN	NaN	NaN	NaN	20.271	20.4578	16.9647	NaN	NaN	NaN	NaN	NaN	NaN	NaN	NaN	NaN	Leptospira interrogans serovar Icterohaemorrhagiae str. Verdun HP	Uncharacterized protein	LEP1GSC116_0510	Leptospira interrogans serovar Icterohaemorrhagiae str. Verdun HP	6.7354e-07	70	3	3	3	0	0	0	0	0	0	2	2	2	0	0	0	0	0	0	0	0	0	0	0	0	0	0
NaN	NaN	NaN	11.9093	13.0256	12.9974	17.6143	17.9336	16.7361	NaN	NaN	NaN	NaN	NaN	NaN	NaN	NaN	NaN	Leptospira kirschneri serovar Bulgarica str. Nikolaevo;Leptospira yanagawae serovar Saopaulo str. Sao Paulo = ATCC 700523	Flagellin	flaB2_3 LEP1GSC052_1419	Leptospira kmetyi serovar Malaysia str. Bejo-Iso9	7.6637e-12	146	4	1	1	1	1	1	1	1	1	2	3	1	1	2	3	1	1	1	2	2	2	0	0	0	1	1
NaN	NaN	NaN	14.0303	14.2047	14.5008	19.4568	19.507	18.8463	NaN	NaN	NaN	NaN	NaN	NaN	NaN	NaN	NaN		Thioesterase family protein	LEP1GSC073_2832	Leptospira noguchii str. Cascata	2.6688e-88	64	1	1	1	0	0	0	1	1	1	1	1	1	0	0	0	0	0	0	0	0	0	0	0	0	1	1
NaN	10.9209	NaN	15.9847	16.3467	16.6256	23.1982	23.3506	22.9679	NaN	NaN	NaN	NaN	NaN	NaN	NaN	NaN	NaN	Leptospira kirschneri str. 200801925	Rhodanese-like protein	LEP1GSC127_3031	Leptospira kirschneri str. 200801925	4.4616e-138	75	6	6	6	0	1	0	2	3	3	5	5	5	0	0	0	0	0	0	0	0	0	0	1	0	2	3
NaN	NaN	NaN	13.0004	12.0967	14.1364	19.7643	19.5515	17.3033	NaN	NaN	NaN	NaN	NaN	NaN	NaN	NaN	NaN	Leptospira interrogans serovar Pyrogenes str. 200701872	Uncharacterized protein	LEP1GSC124_0486	Leptospira interrogans serovar Pyrogenes str. 200701872	5.4132e-06	22	2	2	2	0	0	0	2	1	2	2	2	1	0	0	0	0	0	0	0	0	0	0	0	0	2	1
NaN	NaN	NaN	14.3643	14.6108	14.3073	20.7629	20.4474	21.0367	NaN	NaN	NaN	NaN	NaN	NaN	NaN	NaN	NaN	Leptospira interrogans serovar Bataviae str. HAI135	HDOD domain protein	LEP1GSC170_1760	Leptospira interrogans serovar Bataviae str. HAI135	2.9445e-23	42	1	1	1	0	0	0	1	1	1	1	1	1	0	0	0	0	0	0	0	0	0	0	0	0	1	1
NaN	14.577	14.0872	14.4371	14.4535	14.4978	20.2282	20.8583	20.9513	12.2523	12.2394	NaN	12.2132	NaN	12.3291	NaN	NaN	NaN	Leptospira interrogans serovar Copenhageni str. LT2050	Chemotaxis protein CheY	cheY LEP1GSC073_1574	Leptospira noguchii str. Cascata	7.471e-31	49	5	5	1	0	1	1	2	1	2	2	3	5	1	1	0	1	0	1	0	0	0	0	1	1	2	1
NaN	NaN	NaN	11.4983	12.2349	11.795	17.8306	17.2104	16.561	NaN	NaN	NaN	NaN	NaN	NaN	NaN	NaN	NaN	Leptospira interrogans serovar Icterohaemorrhagiae str. Verdun HP	NADP oxidoreductase coenzyme F420-dependent	LEP1GSC116_1926	Leptospira interrogans serovar Icterohaemorrhagiae str. Verdun HP	0.0010019	23	1	1	1	0	0	0	1	1	1	1	1	1	0	0	0	0	0	0	0	0	0	0	0	0	1	1
NaN	NaN	NaN	16.3895	16.5095	16.3249	21.8128	21.4837	21.7608	NaN	NaN	NaN	NaN	NaN	NaN	NaN	NaN	NaN		50S ribosomal protein L31	rpmE LEP1GSC062_1854	Leptospira alexanderi serovar Manhao 3 str. L 60	8.4137e-81	56	1	1	1	0	0	0	1	1	1	1	1	1	0	0	0	0	0	0	0	0	0	0	0	0	1	1
14.4678	14.9248	14.7066	13.2702	14.1632	15.0638	19.1221	19.2303	18.9324	15.649	15.7895	15.7976	16.0585	15.6507	15.71	17.8692	18.2669	18.3426	Leptospira interrogans serogroup Icterohaemorrhagiae serovar Lai (strain 56601)	Heat shock protein 90	htpG LB_058	Leptospira interrogans serogroup Icterohaemorrhagiae serovar Lai (strain 56601)	5.1212e-78	85	3	3	3	1	1	1	1	2	2	2	2	2	1	1	1	1	1	1	1	1	1	1	1	1	1	2
NaN	NaN	NaN	NaN	NaN	NaN	19.7552	20.0575	17.2955	NaN	NaN	NaN	NaN	NaN	NaN	NaN	NaN	NaN	Leptospira interrogans serovar Australis str. 200703203	Putative ribosomal protein S1	LEP1GSC115_4319	Leptospira interrogans serovar Australis str. 200703203	3.2707e-08	72	3	3	3	0	0	0	0	0	0	2	2	1	0	0	0	0	0	0	0	0	0	0	0	0	0	0
NaN	NaN	NaN	NaN	NaN	NaN	16.982	17.2242	16.1409	NaN	NaN	NaN	NaN	NaN	NaN	NaN	NaN	NaN	Leptospira interrogans serovar Bataviae str. HAI135	Uncharacterized protein	LEP1GSC170_2780	Leptospira interrogans serovar Bataviae str. HAI135	0.0037002	59	1	1	1	0	0	0	0	0	0	1	1	1	0	0	0	0	0	0	0	0	0	0	0	0	0	0
NaN	NaN	NaN	NaN	11.0701	11.7719	20.1178	19.8854	19.7072	NaN	NaN	NaN	NaN	NaN	NaN	NaN	NaN	NaN	Leptospira interrogans serogroup Icterohaemorrhagiae serovar Lai (strain 56601)	TatD	tatD LA_4340	Leptospira interrogans serogroup Icterohaemorrhagiae serovar Lai (strain 56601)	1.0779e-83	34	2	2	2	0	0	0	0	1	1	2	2	2	0	0	0	0	0	0	0	0	0	0	0	0	0	1
NaN	NaN	NaN	NaN	12.607	13.4931	19.9411	20.5879	19.0034	NaN	NaN	NaN	NaN	NaN	NaN	NaN	NaN	NaN	Leptospira interrogans str. 2006001854	Monothiol glutaredoxin, Grx4 family	grxD LEP1GSC037_4835	Leptospira interrogans str. 2006001854	1.9026e-20	62	1	1	1	0	0	0	0	1	1	1	1	1	0	0	0	0	0	0	0	0	0	0	0	0	0	1
NaN	NaN	NaN	15.0134	15.0969	15.086	23.3491	23.6369	22.6967	NaN	NaN	NaN	NaN	NaN	NaN	NaN	NaN	13.1745	Leptospira interrogans serogroup Icterohaemorrhagiae serovar Lai (strain 56601)	Dihydroxy-acid dehydratase (DAD) (EC 4.2.1.9)	ilvD LA_2959	Leptospira interrogans serogroup Icterohaemorrhagiae serovar Lai (strain 56601)	1.1594e-18	73	4	4	4	0	0	0	2	2	2	4	4	2	0	0	0	0	0	0	0	0	1	0	0	0	2	2
NaN	NaN	NaN	NaN	NaN	NaN	17.4264	18.0924	NaN	NaN	NaN	NaN	NaN	NaN	NaN	15.6087	15.8895	16.2699	Leptospira interrogans serovar Lora str. TE 1992	3'-5' exonuclease	LEP1GSC067_3830	Leptospira interrogans serovar Lora str. TE 1992	1.3092e-07	75	1	1	1	0	0	0	0	0	0	1	1	0	0	0	0	0	0	0	1	1	1	0	0	0	0	0
NaN	NaN	NaN	13.3618	13.3608	13.5747	19.2566	19.4807	20.2307	NaN	NaN	NaN	NaN	NaN	NaN	NaN	NaN	NaN		30S ribosomal protein S21	rpsU LEP1GSC062_3759	Leptospira alexanderi serovar Manhao 3 str. L 60	9.3103e-08	81	1	1	1	0	0	0	1	1	1	1	1	1	0	0	0	0	0	0	0	0	0	0	0	0	1	1
NaN	NaN	NaN	NaN	NaN	NaN	18.4232	18.1618	18.9785	NaN	NaN	NaN	NaN	NaN	NaN	NaN	NaN	NaN	Leptospira interrogans serovar Australis str. 200703203	RNA polymerase sigma factor, FliA/WhiG family	LEP1GSC115_3888	Leptospira interrogans serovar Australis str. 200703203	4.3111e-14	69	2	2	2	0	0	0	0	0	0	1	1	2	0	0	0	0	0	0	0	0	0	0	0	0	0	0
NaN	NaN	NaN	16.5999	17.0915	17.1863	22.9936	23.5136	22.5661	NaN	NaN	NaN	NaN	NaN	NaN	NaN	14.3167	NaN		Flagellar motor switch protein FliN	fliN_1 LEP1GSC073_2359	Leptospira noguchii str. Cascata	3.4695e-31	39	4	4	1	0	0	0	2	2	2	4	3	3	0	0	0	0	0	0	0	1	0	0	0	0	2	2
NaN	NaN	NaN	15.0856	15.4321	15.7061	20.6297	20.7606	20.6064	NaN	NaN	NaN	NaN	NaN	NaN	NaN	NaN	NaN	Leptospira kirschneri str. 200801925	Putative general secretion pathway protein G	LEP1GSC127_2437	Leptospira kirschneri str. 200801925	2.9709e-08	36	2	2	2	0	0	0	2	2	2	2	2	2	0	0	0	0	0	0	0	0	0	0	0	0	2	2
NaN	NaN	NaN	NaN	NaN	13.7024	20.3902	21.1656	21.1176	NaN	NaN	NaN	NaN	NaN	NaN	NaN	NaN	NaN	Leptospira interrogans serogroup Icterohaemorrhagiae serovar Lai (strain 56601)	MaoC family protein	LA_2627	Leptospira interrogans serogroup Icterohaemorrhagiae serovar Lai (strain 56601)	2.5324e-14	77	5	5	4	0	0	0	0	0	2	3	4	3	0	0	0	0	0	0	0	0	0	0	0	0	0	0
15.6652	16.0227	15.8434	NaN	NaN	NaN	NaN	NaN	NaN	NaN	NaN	NaN	NaN	NaN	NaN	NaN	NaN	NaN	Leptospira interrogans serovar Icterohaemorrhagiae str. Verdun HP	HD domain protein	LEP1GSC116_2544	Leptospira interrogans serovar Icterohaemorrhagiae str. Verdun HP	0.0012532	23	1	1	1	1	1	1	0	0	0	0	0	0	0	0	0	0	0	0	0	0	0	1	1	1	0	0
NaN	NaN	NaN	NaN	NaN	NaN	21.8845	22.0484	20.9207	NaN	NaN	NaN	NaN	NaN	NaN	NaN	NaN	NaN	Leptospira interrogans serovar Pyrogenes str. L0374	Beta-lactamase domain protein	LEP1GSC083_1843	Leptospira interrogans serovar Pyrogenes str. L0374	0.0053594	65	1	1	1	0	0	0	0	0	0	1	1	1	0	0	0	0	0	0	0	0	0	0	0	0	0	0
NaN	NaN	NaN	NaN	NaN	NaN	22.1855	22.1265	23.2351	14.8138	NaN	NaN	NaN	NaN	NaN	NaN	NaN	NaN	Leptospira interrogans serovar Australis str. 200703203	PF04402 family protein	LEP1GSC115_3950	Leptospira interrogans serovar Australis str. 200703203	9.9094e-05	59	2	2	2	0	0	0	0	0	0	2	2	1	1	0	0	0	0	0	0	0	0	0	0	0	0	0
NaN	NaN	NaN	NaN	NaN	NaN	19.1729	19.1381	NaN	NaN	NaN	NaN	NaN	NaN	NaN	NaN	NaN	NaN	Leptospira interrogans serogroup Icterohaemorrhagiae serovar Lai (strain 56601)	BatC	LB_056	Leptospira interrogans serogroup Icterohaemorrhagiae serovar Lai (strain 56601)	8.618e-07	22	2	2	2	0	0	0	0	0	0	2	2	0	0	0	0	0	0	0	0	0	0	0	0	0	0	0
NaN	NaN	NaN	NaN	NaN	NaN	19.6497	19.6374	20.8153	NaN	NaN	NaN	NaN	NaN	NaN	NaN	NaN	NaN	Leptospira interrogans serovar Australis str. 200703203	Peptide deformylase (PDF) (EC 3.5.1.88) (Polypeptide deformylase)	def LEP1GSC115_3679	Leptospira interrogans serovar Australis str. 200703203	4.7817e-05	28	2	2	2	0	0	0	0	0	0	1	1	2	0	0	0	0	0	0	0	0	0	0	0	0	0	0
NaN	NaN	NaN	14.2022	14.2608	14.4954	19.7849	19.5235	20.1711	NaN	NaN	NaN	NaN	NaN	NaN	NaN	NaN	NaN		Uncharacterized protein	LEP1GSC073_1852	Leptospira noguchii str. Cascata	1.0045e-10	39	1	1	1	0	0	0	1	1	1	1	1	1	0	0	0	0	0	0	0	0	0	0	0	0	1	1
NaN	NaN	NaN	15.7619	15.9207	16.2028	24.9279	24.9464	23.9106	NaN	NaN	NaN	NaN	NaN	NaN	NaN	NaN	NaN	Leptospira interrogans serogroup Icterohaemorrhagiae serovar Lai (strain 56601)	Uncharacterized protein	LA_3533	Leptospira interrogans serogroup Icterohaemorrhagiae serovar Lai (strain 56601)	1.671e-116	28	4	4	4	0	0	0	2	2	2	4	4	4	0	0	0	0	0	0	0	0	0	0	0	0	2	2
14.5687	14.1442	14.1133	19.9658	19.8845	20.0808	26.8995	27.0763	26.8225	21.9676	22.5951	22.4262	22.4396	22.804	22.8938	24.4442	24.687	25.1482	Leptospira biflexa serovar Patoc (strain Patoc 1 / ATCC 23582 / Paris)	10 kDa chaperonin (GroES protein) (Protein Cpn10)	groS groES LEP1GSC073_0728	Leptospira noguchii str. Cascata	5.2822e-31	76	9	9	7	1	1	1	2	2	2	6	6	6	2	2	2	2	1	2	2	2	2	1	1	1	2	2
14.107	14.8299	14.2616	NaN	NaN	NaN	21.6459	21.5967	21.9684	16.9261	16.8734	17.2685	15.6493	NaN	16.1339	19.2243	19.233	19.9253	Leptospira borgpetersenii str. 200701203	Nitrogen regulatory protein P-II-like protein	LEP1GSC123_4447	Leptospira borgpetersenii str. 200701203	9.2771e-69	88	2	2	2	1	1	1	0	0	0	2	2	2	1	1	1	1	0	1	1	1	1	1	1	1	0	0
NaN	NaN	NaN	NaN	NaN	NaN	18.6693	18.4786	20.832	NaN	NaN	NaN	NaN	NaN	NaN	NaN	NaN	NaN	Leptospira interrogans serovar Australis str. 200703203	Uncharacterized protein	LEP1GSC115_0130	Leptospira interrogans serovar Australis str. 200703203	1.135e-06	34	2	2	2	0	0	0	0	0	0	1	1	2	0	0	0	0	0	0	0	0	0	0	0	0	0	0
NaN	NaN	NaN	12.777	12.9742	13.7263	19.1346	18.9123	17.8715	NaN	NaN	NaN	NaN	NaN	NaN	NaN	NaN	NaN	Leptospira kirschneri str. 200801925	Uncharacterized protein	LEP1GSC127_1491	Leptospira kirschneri str. 200801925	0.0038013	40	1	1	1	0	0	0	1	1	1	1	1	1	0	0	0	0	0	0	0	0	0	0	0	0	1	1
NaN	NaN	NaN	13.2181	13.527	13.5628	19.4819	19.9687	19.6533	NaN	NaN	NaN	NaN	NaN	NaN	NaN	NaN	NaN	Leptospira santarosai str. CBC1416	YqeY-like protein	LEP1GSC161_3904	Leptospira santarosai str. CBC1416	0.00020818	64	1	1	1	0	0	0	1	1	1	1	1	1	0	0	0	0	0	0	0	0	0	0	0	0	1	1
NaN	NaN	NaN	NaN	NaN	11.2593	16.7918	16.9022	16.5176	NaN	NaN	NaN	NaN	NaN	NaN	NaN	NaN	NaN		Uncharacterized protein	LEP1GSC073_1568	Leptospira noguchii str. Cascata	0.0021541	71	1	1	1	0	0	0	0	0	1	1	1	1	0	0	0	0	0	0	0	0	0	0	0	0	0	0
NaN	NaN	NaN	14.0822	14.9474	14.5752	19.7239	20.2002	20.8056	NaN	NaN	NaN	NaN	NaN	NaN	14.4459	14.1184	NaN	Leptospira interrogans serogroup Icterohaemorrhagiae serovar Lai (strain 56601)	Chemotaxis response regulator protein-glutamate methylesterase of group 1 operon (EC 3.1.1.61)	cheB1 LA_1252	Leptospira interrogans serogroup Icterohaemorrhagiae serovar Lai (strain 56601)	6.4162e-16	64	3	3	3	0	0	0	2	2	2	2	2	2	0	0	0	0	0	0	1	1	0	0	0	0	2	2
NaN	NaN	NaN	11.5651	11.8724	11.6039	19.5777	19.8941	18.9074	NaN	NaN	NaN	NaN	NaN	NaN	NaN	NaN	NaN	Leptospira interrogans	Ribokinase (Fragment)	pfkB	Leptospira interrogans	0.0014228	75	1	1	1	0	0	0	1	1	1	1	1	1	0	0	0	0	0	0	0	0	0	0	0	0	1	1
NaN	NaN	NaN	12.0981	12.5774	12.5371	16.9706	16.4103	15.7698	NaN	NaN	NaN	NaN	NaN	NaN	NaN	NaN	NaN		ATP phosphoribosyltransferase (ATP-PRT) (ATP-PRTase) (EC 2.4.2.17)	hisG LEP1GSC073_1583	Leptospira noguchii str. Cascata	0.0036689	39	1	1	1	0	0	0	1	1	1	1	1	1	0	0	0	0	0	0	0	0	0	0	0	0	1	1
NaN	13.9845	NaN	17.6269	15.2723	18.1447	25.2107	24.9094	22.526	NaN	NaN	NaN	NaN	NaN	NaN	NaN	NaN	NaN	Leptospira interrogans serogroup Icterohaemorrhagiae serovar Lai (strain 56601)	Glutamate synthase (NADPH) alpha chain	LA_0956	Leptospira interrogans serogroup Icterohaemorrhagiae serovar Lai (strain 56601)	3.6199e-158	67	9	9	9	0	1	0	5	3	5	6	5	8	0	0	0	0	0	0	0	0	0	0	1	0	5	3
NaN	NaN	NaN	13.2837	13.5376	13.439	19.5009	19.4488	18.231	NaN	NaN	NaN	NaN	NaN	NaN	NaN	NaN	NaN		Uncharacterized protein	LEP1GSC062_3611	Leptospira alexanderi serovar Manhao 3 str. L 60	0.0016298	42	1	1	1	0	0	0	1	1	1	1	1	1	0	0	0	0	0	0	0	0	0	0	0	0	1	1
NaN	NaN	NaN	20.6417	20.1186	20.7233	24.3039	23.9922	21.8644	NaN	NaN	NaN	NaN	NaN	NaN	NaN	NaN	NaN	Leptospira kirschneri str. 200801925	Bacterial group 3 Ig-like protein	LEP1GSC127_4192	Leptospira kirschneri str. 200801925	1.6198e-32	70	7	7	7	0	0	0	6	4	7	3	3	4	0	0	0	0	0	0	0	0	0	0	0	0	6	4
NaN	NaN	NaN	13.9473	13.8346	14.2108	18.8653	18.5117	18.8646	NaN	NaN	NaN	NaN	NaN	NaN	NaN	NaN	NaN	Leptospira interrogans serovar Bataviae str. HAI135	Polyketide cyclase/dehydrase and lipid transport	LEP1GSC170_3613	Leptospira interrogans serovar Bataviae str. HAI135	1.214e-21	36	1	1	1	0	0	0	1	1	1	1	1	1	0	0	0	0	0	0	0	0	0	0	0	0	1	1
18.8967	19.187	19.4867	21.2578	21.5094	21.7032	28.2243	28.4612	26.8712	18.2251	18.8355	19.2476	18.6143	18.7199	18.9789	21.3081	21.4139	22.0437	Leptospira interrogans serogroup Icterohaemorrhagiae serovar Lai (strain 56601);Leptospira yanagawae serovar Saopaulo str. Sao Paulo = ATCC 700523	Peroxiredoxin	ahpC LA_2809	Leptospira interrogans serogroup Icterohaemorrhagiae serovar Lai (strain 56601)	8.1659e-82	64	11	11	1	3	3	3	6	7	6	10	10	7	1	1	1	1	2	2	1	1	1	3	3	3	6	7
NaN	NaN	NaN	14.1721	14.7599	15.416	19.7458	19.5867	18.0878	NaN	NaN	NaN	NaN	NaN	NaN	NaN	NaN	NaN	Leptospira interrogans serovar Icterohaemorrhagiae str. Verdun HP	AICARFT/IMPCHase bienzyme	LEP1GSC116_2459	Leptospira interrogans serovar Icterohaemorrhagiae str. Verdun HP	3.3068e-26	73	2	2	2	0	0	0	2	2	2	2	2	1	0	0	0	0	0	0	0	0	0	0	0	0	2	2
NaN	NaN	NaN	15.4833	16.0895	15.875	22.3796	22.7914	21.5282	NaN	NaN	NaN	NaN	NaN	NaN	NaN	NaN	NaN	Leptospira interrogans serogroup Icterohaemorrhagiae serovar Lai (strain 56601)	Uncharacterized protein	LB_257	Leptospira interrogans serogroup Icterohaemorrhagiae serovar Lai (strain 56601)	1.4265e-05	39	2	2	2	0	0	1	1	2	2	2	2	2	0	0	0	0	0	0	0	0	0	0	0	1	1	2
NaN	NaN	NaN	15.4643	15.8894	16.0699	23.8482	23.7945	24.1942	NaN	NaN	NaN	NaN	NaN	NaN	NaN	NaN	NaN		4Fe-4S single cluster domain protein	LEP1GSC062_3626	Leptospira alexanderi serovar Manhao 3 str. L 60	0	70	4	4	3	0	0	0	1	2	2	4	4	4	0	0	0	0	0	0	0	0	0	0	0	0	1	2
NaN	NaN	NaN	NaN	NaN	NaN	17.9477	18.1769	17.5886	NaN	NaN	NaN	NaN	NaN	NaN	NaN	NaN	NaN	Leptospira interrogans str. 2006001854	STAS domain protein	LEP1GSC037_4828	Leptospira interrogans str. 2006001854	1.3469e-75	28	1	1	1	0	0	0	0	0	0	1	1	1	0	0	0	0	0	0	0	0	0	0	0	0	0	0
NaN	NaN	NaN	NaN	NaN	NaN	NaN	NaN	18.8854	NaN	NaN	NaN	NaN	NaN	NaN	NaN	NaN	NaN	Leptospira weilii str. Ecochallenge	Aromatic ring-opening dioxygenase, catalytic subunit LigB	LEP1GSC043_0621	Leptospira weilii str. Ecochallenge	0.00041009	31	1	1	1	0	0	0	0	0	0	0	0	1	0	0	0	0	0	0	0	0	0	0	0	0	0	0
NaN	NaN	NaN	17.1703	17.3808	17.395	22.7454	23.2325	22.5821	NaN	NaN	NaN	NaN	NaN	NaN	NaN	NaN	NaN	Leptospira interrogans serovar Bataviae str. HAI135	Transaldolase (EC 2.2.1.2)	tal LEP1GSC170_1139	Leptospira interrogans serovar Bataviae str. HAI135	8.6132e-12	71	2	2	2	0	0	0	2	2	2	2	2	2	0	0	0	0	0	0	0	0	0	0	0	0	2	2
NaN	NaN	NaN	NaN	NaN	NaN	20.8677	21.4375	19.2566	NaN	NaN	NaN	NaN	NaN	NaN	NaN	NaN	NaN	Leptospira interrogans serovar Copenhageni str. LT2050	PF07614 family protein (Fragment)	LEP1GSC150_0436	Leptospira interrogans serovar Copenhageni str. LT2050	0.006622	33	1	1	1	0	0	0	0	0	0	1	1	1	0	0	0	0	0	0	0	0	0	0	0	0	0	0
NaN	NaN	NaN	NaN	NaN	NaN	NaN	20.6935	21.9782	NaN	NaN	NaN	NaN	NaN	NaN	NaN	NaN	NaN	Leptospira interrogans serovar Bataviae str. HAI135	Beta-ketoacyl synthase, N-terminal domain protein	LEP1GSC170_5630	Leptospira interrogans serovar Bataviae str. HAI135	4.8827e-11	68	4	4	2	0	0	0	0	0	0	0	1	3	0	0	0	0	0	0	0	0	0	0	0	0	0	0
NaN	NaN	NaN	NaN	NaN	10.5627	19.9261	21.8599	21.3174	NaN	NaN	14.5542	NaN	NaN	NaN	NaN	NaN	NaN		Coenzyme A transferase	LEP1GSC073_2484	Leptospira noguchii str. Cascata	2.8906e-06	77	3	3	3	0	0	0	0	0	1	2	3	2	0	0	1	0	0	0	0	0	0	0	0	0	0	0
NaN	NaN	NaN	NaN	NaN	NaN	21.8875	21.7258	NaN	NaN	NaN	NaN	NaN	NaN	NaN	NaN	NaN	NaN		Di-heme cytochrome C peroxidase	LEP1GSC062_2638	Leptospira alexanderi serovar Manhao 3 str. L 60	0.0015635	38	1	1	1	0	0	0	0	0	0	1	1	0	0	0	0	0	0	0	0	0	0	0	0	0	0	0
16.4308	16.724	16.9728	19.3744	19.9293	20.1956	25.1501	25.1347	24.1569	NaN	NaN	NaN	NaN	NaN	NaN	NaN	NaN	NaN	Leptospira wolbachii serovar Codice str. CDC	Elongation factor G (EF-G)	fusA LEP1GSC073_1954	Leptospira noguchii str. Cascata	8.6689e-120	78	14	14	12	1	1	1	6	6	7	12	11	9	0	0	0	0	0	0	0	0	0	1	1	1	6	6
NaN	NaN	NaN	NaN	NaN	NaN	23.8718	23.9727	22.1868	NaN	NaN	NaN	13.0663	NaN	NaN	18.0105	17.6519	NaN	Leptospira santarosai str. CBC1416	KR domain protein	LEP1GSC161_2298	Leptospira santarosai str. CBC1416	0.0011028	73	1	1	1	0	0	0	0	0	0	1	1	1	0	0	0	1	0	0	1	1	0	0	0	0	0	0
NaN	NaN	NaN	NaN	NaN	NaN	NaN	17.3366	20.6798	NaN	NaN	NaN	NaN	NaN	NaN	NaN	NaN	NaN	Leptospira interrogans serovar Pyrogenes str. L0374	Uncharacterized protein	LEP1GSC083_0433	Leptospira interrogans serovar Pyrogenes str. L0374	0.0037866	22	1	1	1	0	0	0	0	0	0	0	1	1	0	0	0	0	0	0	0	0	0	0	0	0	0	0
NaN	NaN	NaN	NaN	NaN	NaN	19.846	19.6566	NaN	NaN	NaN	NaN	NaN	NaN	NaN	NaN	NaN	NaN	Leptospira interrogans serovar Bataviae str. HAI135	Acyl-CoA dehydrogenase, central domain protein	LEP1GSC170_5038	Leptospira interrogans serovar Bataviae str. HAI135	0.0028044	49	1	1	1	0	0	0	0	0	0	1	1	0	0	0	0	0	0	0	0	0	0	0	0	0	0	0
NaN	NaN	NaN	NaN	NaN	NaN	19.2487	19.4552	NaN	NaN	NaN	NaN	NaN	NaN	NaN	NaN	NaN	NaN	Leptospira santarosai str. CBC1416	Amidohydrolase domain protein	LEP1GSC161_1032	Leptospira santarosai str. CBC1416	1.3893e-17	54	1	1	1	0	0	0	0	0	0	1	1	0	0	0	0	0	0	0	0	0	0	0	0	0	0	0
NaN	NaN	NaN	14.9775	15.005	15.1737	23.0182	23.2053	22.9613	NaN	NaN	NaN	NaN	NaN	NaN	NaN	NaN	NaN	Leptospira weilii serovar Topaz str. LT2116	DNA-directed RNA polymerase subunit beta' (RNAP subunit beta') (EC 2.7.7.6) (RNA polymerase subunit beta') (Transcriptase subunit beta')	rpoC LEP1GSC188_0156	Leptospira weilii serovar Topaz str. LT2116	7.4622e-61	87	11	11	11	0	0	0	4	4	4	9	10	10	0	0	0	0	0	0	0	0	0	0	0	0	4	4
NaN	NaN	NaN	17.0893	NaN	17.1364	24.6775	24.837	19.6048	NaN	NaN	NaN	NaN	NaN	NaN	NaN	NaN	NaN	Leptospira interrogans str. 2006001854	Uncharacterized protein	LEP1GSC037_4669	Leptospira interrogans str. 2006001854	1.5694e-16	21	2	2	2	0	0	0	1	0	2	2	2	2	0	0	0	0	0	0	0	0	0	0	0	0	1	0
NaN	NaN	NaN	NaN	NaN	NaN	NaN	NaN	19.9556	NaN	NaN	NaN	NaN	NaN	NaN	NaN	NaN	NaN	Leptospira borgpetersenii serovar Pomona str. 200901868	Response regulator receiver domain protein	LEP1GSC133_1842	Leptospira borgpetersenii serovar Pomona str. 200901868	0.00058433	66	1	1	1	0	0	0	0	0	0	0	0	1	0	0	0	0	0	0	0	0	0	0	0	0	0	0
NaN	NaN	NaN	11.8141	12.2182	12.7356	18.3619	18.6049	18.2245	NaN	NaN	NaN	NaN	NaN	NaN	NaN	NaN	NaN		Phosphoheptose isomerase (EC 5.3.1.28) (Sedoheptulose 7-phosphate isomerase)	gmhA LEP1GSC052_1366	Leptospira kmetyi serovar Malaysia str. Bejo-Iso9	1.4434e-05	40	1	1	1	0	0	0	1	1	1	1	1	1	0	0	0	0	0	0	0	0	0	0	0	0	1	1
NaN	NaN	NaN	12.0551	12.5558	12.4544	18.4589	18.8472	17.575	NaN	NaN	NaN	NaN	NaN	NaN	NaN	NaN	NaN	Leptospira weilii str. Ecochallenge	Uncharacterized protein	LEP1GSC043_2100	Leptospira weilii str. Ecochallenge	0.00028383	62	1	1	1	0	0	0	1	1	1	1	1	1	0	0	0	0	0	0	0	0	0	0	0	0	1	1
NaN	NaN	NaN	NaN	NaN	NaN	NaN	NaN	NaN	NaN	NaN	NaN	NaN	NaN	NaN	NaN	NaN	NaN		Acyl carrier protein (ACP)	acpP LEP1GSC062_1067	Leptospira alexanderi serovar Manhao 3 str. L 60	0.0073939	66	1	1	1	0	0	1	0	0	0	0	1	0	0	0	0	0	0	0	0	0	0	0	0	1	0	0
NaN	11.8049	NaN	22.0407	22.2739	22.2192	26.5665	27.3313	27.0191	15.6979	NaN	12.4001	12.2217	16.2222	NaN	NaN	16.1702	16.6889	Leptospira interrogans serogroup Icterohaemorrhagiae serovar Lai (strain 56601);Leptospira terpstrae serovar Hualin str. LT 11-33 = ATCC 700639	50S ribosomal protein L7/L12	rplL LA_3421	Leptospira interrogans serogroup Icterohaemorrhagiae serovar Lai (strain 56601)	7.8258e-158	72	7	7	6	0	1	0	5	5	5	6	7	6	1	0	1	1	1	0	0	1	1	0	1	0	5	5
NaN	NaN	NaN	15.57	15.8834	15.8292	20.2728	20.5887	20.5505	NaN	NaN	NaN	NaN	NaN	NaN	NaN	NaN	NaN	Leptospira interrogans serovar Copenhageni str. LT2050	NADH-ubiquinone oxidoreductase-G iron-sulfur binding region	LEP1GSC150_4868	Leptospira interrogans serovar Copenhageni str. LT2050	3.4412e-21	77	4	4	4	0	0	0	2	2	3	3	3	3	0	0	0	0	0	0	0	0	0	0	0	0	2	2
NaN	NaN	NaN	11.7933	12.5078	12.9626	21.8385	22.1896	22.0122	NaN	NaN	NaN	NaN	NaN	NaN	NaN	NaN	NaN		Uncharacterized protein	LEP1GSC047_3640	Leptospira inadai serovar Lyme str. 10	8.5741e-39	82	3	3	3	0	0	0	1	2	2	3	3	3	0	0	0	0	0	0	0	0	0	0	0	0	1	2
NaN	NaN	NaN	NaN	NaN	NaN	NaN	NaN	20.9802	NaN	NaN	NaN	NaN	NaN	NaN	NaN	NaN	NaN	Leptospira interrogans serogroup Icterohaemorrhagiae serovar copenhageni (strain Fiocruz L1-130)	Uncharacterized protein	LIC_12326	Leptospira interrogans serogroup Icterohaemorrhagiae serovar copenhageni (strain Fiocruz L1-130)	3.3791e-19	76	2	2	2	0	0	0	0	0	0	0	0	2	0	0	0	0	0	0	0	0	0	0	0	0	0	0
NaN	NaN	NaN	NaN	NaN	NaN	NaN	NaN	20.1975	NaN	NaN	NaN	NaN	NaN	NaN	NaN	NaN	NaN		50S ribosomal protein L10	rplJ LEP1GSC073_2131	Leptospira noguchii str. Cascata	4.3288e-05	39	1	1	1	0	0	0	0	0	0	0	0	1	0	0	0	0	0	0	0	0	0	0	0	0	0	0
NaN	NaN	NaN	10.2504	NaN	NaN	NaN	NaN	20.9701	NaN	NaN	NaN	NaN	NaN	NaN	NaN	NaN	NaN	Leptospira interrogans serovar Grippotyphosa str. LT2186	Aspartate/ornithine carbamoyltransferase, Asp/Orn-binding domain protein	LEP1GSC151_2401	Leptospira interrogans serovar Grippotyphosa str. LT2186	2.6272e-06	75	2	2	2	0	0	0	1	0	0	0	0	2	0	0	0	0	0	0	0	0	0	0	0	0	1	0
NaN	NaN	NaN	11.2258	12.5738	12.4634	19.1848	19.2949	19.984	NaN	NaN	NaN	NaN	NaN	NaN	NaN	NaN	NaN		30S ribosomal protein S7	rpsG LEP1GSC062_4100	Leptospira alexanderi serovar Manhao 3 str. L 60	2.3961e-19	56	1	1	1	0	0	0	1	1	1	1	1	1	0	0	0	0	0	0	0	0	0	0	0	0	1	1
NaN	NaN	NaN	NaN	NaN	NaN	19.2077	19.0723	NaN	NaN	NaN	NaN	NaN	NaN	NaN	NaN	NaN	NaN	Leptospira interrogans serovar Grippotyphosa str. LT2186	ABC transporter, substrate-binding protein, family 5 domain protein (Fragment)	LEP1GSC151_0344	Leptospira interrogans serovar Grippotyphosa str. LT2186	0.0027482	21	1	1	1	0	0	0	0	0	0	1	1	0	0	0	0	0	0	0	0	0	0	0	0	0	0	0
NaN	NaN	NaN	13.5168	13.6172	13.2699	19.5125	19.9212	18.7551	13.4698	13.2062	14.4011	NaN	13.3953	13.2029	16.8826	17.5437	17.4947		Phosphoribosylformylglycinamidine synthase subunit PurL (FGAM synthase) (EC 6.3.5.3) (Formylglycinamide ribonucleotide amidotransferase subunit II) (FGAR amidotransferase II) (FGAR-AT II) (Glutamine amidotransferase PurL) (Phosphoribosylformylglycinamidine synthase subunit II)	purL LEP1GSC073_2506	Leptospira noguchii str. Cascata	5.0618e-11	87	2	2	2	0	0	0	1	1	1	1	1	1	1	1	1	0	1	1	1	1	1	0	0	0	1	1
NaN	NaN	NaN	NaN	NaN	NaN	20.1021	21.1039	21.729	NaN	NaN	NaN	NaN	NaN	NaN	NaN	NaN	NaN	Leptospira interrogans serovar Icterohaemorrhagiae str. Verdun HP	Uncharacterized protein	LEP1GSC116_1612	Leptospira interrogans serovar Icterohaemorrhagiae str. Verdun HP	1.9544e-11	62	4	4	4	0	0	0	0	0	0	2	3	3	0	0	0	0	0	0	0	0	0	0	0	0	0	0
16.8424	17.4998	17.3952	11.6177	12.086	13.2569	23.54	23.5746	17.8924	19.8803	17.2095	17.3051	20.0021	NaN	13.8689	15.9218	15.5859	16.2043		Lysine--tRNA ligase (EC 6.1.1.6) (Lysyl-tRNA synthetase) (LysRS)	lysS LEP1GSC073_2887	Leptospira noguchii str. Cascata	2.0643e-18	90	5	5	5	2	2	1	1	1	2	3	5	2	1	1	1	1	0	1	1	1	1	2	2	1	1	1
NaN	NaN	NaN	14.2763	14.8582	14.2999	22.4677	22.3144	22.5414	NaN	NaN	NaN	NaN	NaN	NaN	NaN	NaN	NaN	Leptospira interrogans serogroup Icterohaemorrhagiae serovar Lai (strain 56601)	DNA-directed RNA polymerase subunit beta (RNAP subunit beta) (EC 2.7.7.6) (RNA polymerase subunit beta) (Transcriptase subunit beta)	rpoB LA_3420	Leptospira interrogans serogroup Icterohaemorrhagiae serovar Lai (strain 56601)	4.6092e-42	190	8	8	8	0	0	0	4	5	3	6	6	7	0	0	0	0	0	0	0	0	0	0	0	0	4	5
NaN	NaN	NaN	11.0417	NaN	10.979	18.7166	18.9857	18.2408	NaN	NaN	NaN	NaN	NaN	NaN	NaN	NaN	NaN	Leptospira interrogans serovar Australis str. 200703203	Uncharacterized protein	LEP1GSC115_5451	Leptospira interrogans serovar Australis str. 200703203	8.038e-07	41	1	1	1	0	0	0	1	0	1	1	1	1	0	0	0	0	0	0	0	0	0	0	0	0	1	0
NaN	NaN	NaN	NaN	NaN	NaN	19.5171	19.9135	NaN	NaN	NaN	NaN	NaN	NaN	NaN	NaN	NaN	NaN	Leptospira interrogans serovar Icterohaemorrhagiae str. Verdun HP	Uncharacterized protein	LEP1GSC116_4738	Leptospira interrogans serovar Icterohaemorrhagiae str. Verdun HP	0.0085668	35	1	1	1	0	0	0	0	0	0	1	1	0	0	0	0	0	0	0	0	0	0	0	0	0	0	0
NaN	NaN	NaN	15.8097	15.8306	15.767	22.4508	22.2809	20.1353	NaN	NaN	NaN	NaN	NaN	NaN	NaN	NaN	NaN	Leptospira kirschneri serovar Valbuzzi str. Duyster	Adenylate/guanylate cyclase catalytic domain protein	LEP1GSC013_1051	Leptospira interrogans serovar Valbuzzi str. Duyster	1.914e-30	54	4	4	4	0	0	0	4	4	3	4	4	4	0	0	0	0	0	0	0	0	0	0	0	0	4	4
12.9762	13.5154	12.8982	12.0938	NaN	11.317	18.6184	19.7953	19.2172	NaN	NaN	NaN	NaN	NaN	NaN	NaN	NaN	NaN	Leptospira interrogans serogroup Icterohaemorrhagiae serovar Lai (strain 56601)	Pyridoxine 5'-phosphate synthase (PNP synthase) (EC 2.6.99.2)	pdxJ LA_1514	Leptospira interrogans serogroup Icterohaemorrhagiae serovar Lai (strain 56601)	9.5061e-26	33	3	3	3	1	1	1	1	0	1	2	3	3	0	0	0	0	0	0	0	0	0	1	1	1	1	0
NaN	NaN	12.6953	17.8993	17.7743	17.7671	24.2087	24.294	20.7962	NaN	NaN	NaN	NaN	NaN	NaN	NaN	NaN	NaN	Leptospira interrogans serogroup Icterohaemorrhagiae serovar Lai (strain 56601)	Uncharacterized protein	LA_3711	Leptospira interrogans serogroup Icterohaemorrhagiae serovar Lai (strain 56601)	2.1427e-16	67	3	3	3	0	0	1	1	1	1	2	2	1	0	0	0	0	0	0	0	0	0	0	0	1	1	1
NaN	NaN	NaN	13.7464	13.8964	13.9565	21.0192	21.1356	20.4824	NaN	NaN	NaN	NaN	NaN	NaN	NaN	NaN	NaN	Leptospira interrogans serovar Copenhageni str. LT2050	Carboxyl transferase domain protein (Fragment)	LEP1GSC150_0101	Leptospira interrogans serovar Copenhageni str. LT2050	2.6898e-16	57	2	2	2	0	0	0	2	2	2	2	2	1	0	0	0	0	0	0	0	0	0	0	0	0	2	2
NaN	NaN	NaN	11.3012	NaN	12.3167	23.3503	23.1918	22.3726	NaN	NaN	NaN	NaN	NaN	NaN	NaN	NaN	NaN		Putative enoyl-CoA hydratase 1 (EC 4.2.1.17)	LEP1GSC087_0335	Leptospira interrogans serovar Bataviae str. L1111	1.4438e-20	41	2	2	2	0	0	0	1	0	1	2	2	2	0	0	0	0	0	0	0	0	0	0	0	0	1	0
NaN	NaN	NaN	NaN	NaN	NaN	20.0461	19.9992	NaN	NaN	NaN	NaN	NaN	NaN	NaN	NaN	NaN	NaN	Leptospira interrogans serovar Lora str. TE 1992	Uncharacterized protein	LEP1GSC067_0963	Leptospira interrogans serovar Lora str. TE 1992	0.0038045	16	1	1	1	0	0	0	0	0	0	1	1	0	0	0	0	0	0	0	0	0	0	0	0	0	0	0
NaN	NaN	NaN	12.3295	12.6652	13.003	19.5739	20.1328	20.2452	NaN	NaN	NaN	NaN	NaN	NaN	NaN	NaN	NaN	Leptospira kirschneri serovar Grippotyphosa str. Moskva				1.231e-09	90	4	4	4	0	0	0	2	2	3	3	4	4	0	0	0	0	0	0	0	0	0	0	0	0	2	2
NaN	NaN	NaN	NaN	NaN	NaN	NaN	NaN	NaN	NaN	NaN	16.6972	16.4799	15.847	14.0717	NaN	NaN	NaN	Leptospira interrogans str. 2006001854	Diguanylate cyclase (GGDEF) domain protein	LEP1GSC037_3608	Leptospira interrogans str. 2006001854	1.5124e-07	38	1	1	1	0	0	0	0	0	0	0	0	0	0	0	1	1	1	1	0	0	0	0	0	0	0	0
15.9314	16.6764	16.8218	17.2644	17.5474	17.5652	26.1928	26.2663	23.6643	NaN	NaN	NaN	NaN	NaN	NaN	NaN	NaN	NaN	Leptospira interrogans serogroup Icterohaemorrhagiae serovar Lai (strain 56601)	Conserved hypothetical lipoprotein	LA_2024	Leptospira interrogans serogroup Icterohaemorrhagiae serovar Lai (strain 56601)	3.4427e-50	72	11	11	11	2	3	2	4	6	7	7	7	7	0	0	0	0	0	0	0	0	0	2	3	2	4	6
NaN	NaN	NaN	NaN	12.4829	12.7878	23.549	23.7291	21.4353	NaN	NaN	NaN	NaN	NaN	NaN	NaN	NaN	NaN	Leptospira interrogans serovar Icterohaemorrhagiae str. Verdun HP	Papain family cysteine protease	LEP1GSC116_1755	Leptospira interrogans serovar Icterohaemorrhagiae str. Verdun HP	7.0321e-17	76	6	6	6	0	0	0	0	2	2	5	6	3	0	0	0	0	0	0	0	0	0	0	0	0	0	2
17.0281	17.2817	17.2478	13.3487	14.1393	14.1502	23.3479	23.0995	23.3844	16.6865	16.7125	17.7957	15.2185	15.2579	15.8102	19.4387	17.9552	18.0849	Leptospira kirschneri serovar Bulgarica str. Nikolaevo;Leptospira yanagawae serovar Saopaulo str. Sao Paulo = ATCC 700523	Flagellin	flaB2_3 LEP1GSC052_1419	Leptospira kmetyi serovar Malaysia str. Bejo-Iso9	3.4705e-48	78	6	6	4	1	2	1	1	2	2	5	5	5	1	1	1	1	1	1	2	1	1	1	2	1	1	2
NaN	NaN	NaN	19.1578	15.0176	19.0707	21.8279	22.0686	NaN	NaN	NaN	NaN	NaN	NaN	NaN	NaN	NaN	NaN					1.8848e-15	72	7	7	6	0	0	0	5	2	4	4	3	0	0	0	0	0	0	0	0	0	0	0	0	0	5	2
11.1722	10.2297	NaN	17.712	18.0668	18.2694	23.5705	23.6096	22.9266	NaN	NaN	NaN	NaN	NaN	NaN	NaN	NaN	NaN	Leptospira interrogans serovar Hebdomadis	LipL41 (Outer membrane protein)	lipL41	Leptospira interrogans serovar Icterohaemorrhagiae	2.2117e-51	162	9	9	3	1	1	0	6	6	6	6	7	8	0	0	0	0	0	0	0	0	0	1	1	0	6	6
NaN	12.346	12.2027	19.0723	19.3285	19.4689	24.5957	24.864	24.9965	NaN	NaN	NaN	NaN	NaN	NaN	NaN	NaN	NaN	Leptospira interrogans serogroup Icterohaemorrhagiae serovar Lai (strain 56601)	Putative citrate lyase	citE LA_2841	Leptospira interrogans serogroup Icterohaemorrhagiae serovar Lai (strain 56601)	8.2341e-71	66	7	7	1	0	1	1	5	5	5	5	6	6	0	0	0	0	0	0	0	0	0	0	1	1	5	5
NaN	NaN	NaN	16.8838	15.8518	15.9707	22.5581	22.5645	22.287	NaN	NaN	NaN	NaN	NaN	NaN	NaN	NaN	NaN	Leptospira interrogans serovar Icterohaemorrhagiae str. Verdun HP	Putative IMP dehydrogenase (Fragment)	LEP1GSC116_1034	Leptospira interrogans serovar Icterohaemorrhagiae str. Verdun HP	4.7665e-28	84	5	5	5	0	0	0	3	3	3	5	5	4	0	0	0	0	0	0	0	0	0	0	0	0	3	3
NaN	NaN	NaN	13.7483	13.6286	14.5062	23.5286	23.7204	25.5403	NaN	NaN	NaN	NaN	11.637	NaN	NaN	NaN	NaN	Leptospira interrogans serogroup Icterohaemorrhagiae serovar Lai (strain 56601)	3-oxoacyl-[acyl-carrier-protein] synthase	fabH LA_1423	Leptospira interrogans serogroup Icterohaemorrhagiae serovar Lai (strain 56601)	1.7068e-245	73	6	6	6	0	0	0	2	1	2	5	5	5	0	0	0	0	1	0	0	0	0	0	0	0	2	1
NaN	NaN	NaN	13.0299	13.4745	13.2684	21.077	20.854	19.8114	NaN	NaN	NaN	NaN	NaN	11.5049	NaN	NaN	NaN	Leptospira kirschneri serovar Valbuzzi str. Duyster	Transketolase, pyridine binding domain protein	LEP1GSC013_2254	Leptospira interrogans serovar Valbuzzi str. Duyster	8.5191e-07	61	3	3	3	0	0	0	2	2	2	3	3	2	0	0	0	0	0	1	0	0	0	0	0	0	2	2
NaN	NaN	NaN	13.9521	14.152	14.434	20.2775	20.4362	18.6945	NaN	NaN	NaN	NaN	NaN	NaN	NaN	NaN	15.6477	Leptospira interrogans serovar Australis str. 200703203	Aspartyl/glutamyl-tRNA(Asn/Gln) amidotransferase, B subunit (EC 6.3.5.-) (Fragment)	gatB LEP1GSC115_5311	Leptospira interrogans serovar Australis str. 200703203	2.9853e-10	77	3	3	3	0	0	0	2	2	2	2	3	2	0	0	0	0	0	0	0	0	1	0	0	0	2	2
NaN	NaN	NaN	NaN	12.4787	12.9333	19.2722	19.6677	19.8636	NaN	NaN	NaN	NaN	NaN	NaN	NaN	NaN	NaN	Leptospira interrogans serogroup Icterohaemorrhagiae serovar copenhageni (strain Fiocruz L1-130)	Isoleucine--tRNA ligase (EC 6.1.1.5) (Isoleucyl-tRNA synthetase) (IleRS)	ileS LIC_12400	Leptospira interrogans serogroup Icterohaemorrhagiae serovar copenhageni (strain Fiocruz L1-130)	3.8138e-15	75	5	5	5	0	0	0	0	3	2	5	5	4	0	0	0	0	0	0	0	0	0	0	0	0	0	3
13.6087	14.3633	13.884	NaN	NaN	NaN	21.1023	21.2097	18.3764	13.0201	13.3422	13.9641	13.5757	14.6444	14.0863	15.8459	16.2272	15.9349		RNA-binding protein Hfq	hfq LEP1GSC059_1792	Leptospira noguchii serovar Panama str. CZ214	1.5738e-21	82	3	3	3	2	2	2	0	0	0	2	2	1	1	1	1	1	1	1	1	1	1	2	2	2	0	0
NaN	NaN	NaN	NaN	NaN	NaN	22.252	21.8386	NaN	NaN	NaN	NaN	NaN	NaN	NaN	NaN	NaN	NaN	Leptospira borgpetersenii str. 200701203	TIGR02300 family protein	LEP1GSC123_0149	Leptospira borgpetersenii str. 200701203	0.0049474	71	1	1	1	0	0	0	0	0	0	1	1	0	0	0	0	0	0	0	0	0	0	0	0	0	0	0
NaN	NaN	NaN	15.0935	15.4805	15.6155	20.8392	20.5409	20.0158	NaN	NaN	NaN	NaN	NaN	NaN	NaN	NaN	NaN	Leptospira interrogans serogroup Icterohaemorrhagiae serovar Lai (strain 56601)	50S ribosomal protein L1	rplA LA_3423	Leptospira interrogans serogroup Icterohaemorrhagiae serovar Lai (strain 56601)	5.3923e-42	22	1	1	1	0	0	0	1	1	1	1	1	1	0	0	0	0	0	0	0	0	0	0	0	0	1	1
NaN	NaN	NaN	NaN	NaN	NaN	18.4904	19.0358	19.2481	NaN	NaN	NaN	NaN	NaN	NaN	NaN	NaN	NaN	Leptospira interrogans serovar Copenhageni str. LT2050	Adenosine/AMP deaminase domain protein (Fragment)	LEP1GSC150_0076	Leptospira interrogans serovar Copenhageni str. LT2050	0.00033311	70	1	1	1	0	0	0	0	0	0	1	1	1	0	0	0	0	0	0	0	0	0	0	0	0	0	0
NaN	NaN	NaN	NaN	NaN	NaN	NaN	NaN	17.4313	NaN	NaN	NaN	NaN	NaN	NaN	NaN	NaN	NaN	Leptospira interrogans serovar Icterohaemorrhagiae str. Verdun HP	Uncharacterized protein	LEP1GSC116_3226	Leptospira interrogans serovar Icterohaemorrhagiae str. Verdun HP	9.8686e-07	32	1	1	1	0	0	0	0	0	0	0	0	1	0	0	0	0	0	0	0	0	0	0	0	0	0	0
13.0997	12.6	NaN	NaN	NaN	NaN	NaN	NaN	19.7853	NaN	NaN	NaN	NaN	NaN	NaN	NaN	NaN	NaN		Sec-independent protein translocase protein TatA	tatA LEP1GSC073_3033	Leptospira noguchii str. Cascata	8.716e-18	38	1	1	1	1	1	0	0	0	0	0	0	1	0	0	0	0	0	0	0	0	0	1	1	0	0	0
NaN	NaN	NaN	11.7251	12.5579	12.1512	19.2273	19.3564	19.3905	NaN	NaN	NaN	NaN	NaN	NaN	NaN	NaN	NaN	Leptospira santarosai str. CBC1416	NADH-quinone oxidoreductase subunit 9 family protein	LEP1GSC161_1861	Leptospira santarosai str. CBC1416	0.00080628	62	1	1	1	0	0	0	1	1	1	1	1	1	0	0	0	0	0	0	0	0	0	0	0	0	1	1
NaN	NaN	NaN	NaN	NaN	NaN	21.2116	21.2795	22.1384	NaN	NaN	NaN	NaN	NaN	NaN	NaN	NaN	NaN	Leptospira interrogans serovar Australis str. 200703203	30S ribosomal protein S18	rpsR LEP1GSC115_2160	Leptospira interrogans serovar Australis str. 200703203	0.0037512	20	1	1	1	0	0	0	0	0	0	1	1	1	0	0	0	0	0	0	0	0	0	0	0	0	0	0
15.9802	16.4258	16.531	17.163	17.4314	17.5954	22.842	22.7915	19.5071	15.6102	15.2053	16.1349	15.6721	NaN	16.1453	19.043	19.3484	19.7648	Leptospira interrogans serogroup Icterohaemorrhagiae serovar Lai (strain 56601);Leptospira wolbachii serovar Codice str. CDC	Glyceraldehyde-3-phosphate dehydrogenase (EC 1.2.1.-)	gapA LA_1704	Leptospira interrogans serogroup Icterohaemorrhagiae serovar Lai (strain 56601)	1.4132e-106	79	6	6	3	2	2	2	2	2	2	5	4	2	2	1	1	2	0	2	2	2	2	2	2	2	2	2
NaN	NaN	NaN	16.1349	16.5332	16.6361	22.6014	22.3529	22.5398	13.9401	NaN	14.4045	14.0456	NaN	15.5679	19.9752	20.2145	20.8112		MaoC-like protein	LEP1GSC052_3159	Leptospira kmetyi serovar Malaysia str. Bejo-Iso9	1.3779e-17	79	2	2	2	0	0	0	2	2	2	2	2	2	1	0	1	1	0	1	2	2	2	0	0	0	2	2
NaN	NaN	NaN	12.8607	14.0767	13.9235	23.481	23.6835	23.8627	NaN	NaN	NaN	NaN	NaN	NaN	14.138	NaN	NaN	Leptospira interrogans serogroup Icterohaemorrhagiae serovar Lai (strain 56601)	Putative esterase/lipase	LA_2505	Leptospira interrogans serogroup Icterohaemorrhagiae serovar Lai (strain 56601)	8.9035e-134	36	4	4	4	0	0	0	1	2	2	4	4	4	0	0	0	0	0	0	1	0	0	0	0	0	1	2
NaN	NaN	NaN	NaN	12.1515	13.1152	20.2154	20.7341	20.5166	NaN	NaN	NaN	NaN	NaN	NaN	NaN	NaN	NaN		Uncharacterized protein	LEP1GSC087_1514	Leptospira interrogans serovar Bataviae str. L1111	2.1624e-21	39	3	3	2	0	0	0	0	2	2	2	3	3	0	0	0	0	0	0	0	0	0	0	0	0	0	2
NaN	NaN	NaN	12.8005	13.2083	13.4974	20.1438	20.038	19.408	NaN	NaN	NaN	NaN	NaN	NaN	NaN	NaN	NaN	Leptospira interrogans serovar Pyrogenes str. 200701872	Dehydratase MaoC metal-binding domain protein (Fragment)	LEP1GSC124_2757	Leptospira interrogans serovar Pyrogenes str. 200701872	1.0468e-67	70	1	1	1	0	0	0	1	1	1	1	1	1	0	0	0	0	0	0	0	0	0	0	0	0	1	1
18.9395	18.8125	19.4267	18.8506	18.8681	18.8737	28.1939	27.9395	24.5336	NaN	NaN	NaN	NaN	NaN	NaN	NaN	NaN	16.2789	Leptospira interrogans serogroup Icterohaemorrhagiae serovar Lai (strain 56601)	DNA-binding ferritin-like protein	dps LA_3598	Leptospira interrogans serogroup Icterohaemorrhagiae serovar Lai (strain 56601)	1.8259e-52	70	6	6	6	1	2	2	4	3	3	6	6	5	0	0	0	0	0	0	0	0	1	1	2	2	4	3
NaN	NaN	NaN	NaN	NaN	NaN	21.2172	21.126	NaN	NaN	NaN	NaN	NaN	NaN	NaN	NaN	NaN	NaN	Leptospira interrogans serovar Pyrogenes str. 200701872	Uncharacterized protein	LEP1GSC124_3699	Leptospira interrogans serovar Pyrogenes str. 200701872	0.0025452	36	1	1	1	0	0	0	0	0	0	1	1	0	0	0	0	0	0	0	0	0	0	0	0	0	0	0
NaN	NaN	NaN	NaN	NaN	NaN	21.9248	22.0479	17.2314	NaN	NaN	NaN	NaN	NaN	NaN	NaN	NaN	NaN	Leptospira interrogans serovar Grippotyphosa str. LT2186	1,2-dihydroxy-3-keto-5-methylthiopentene dioxygenase (EC 1.13.11.54)	LEP1GSC151_5477	Leptospira interrogans serovar Grippotyphosa str. LT2186	3.5404e-05	61	2	2	2	0	0	0	0	0	0	2	2	1	0	0	0	0	0	0	0	0	0	0	0	0	0	0
NaN	NaN	NaN	12.3879	12.453	12.58	16.0264	NaN	NaN	NaN	NaN	NaN	NaN	NaN	NaN	NaN	NaN	NaN	Leptospira interrogans serovar Pyrogenes str. L0374	UDP-N-acetylglucosamine 2-epimerase-like protein	LEP1GSC083_1393	Leptospira interrogans serovar Pyrogenes str. L0374	0.0019385	23	1	1	1	0	0	0	1	1	1	1	0	0	0	0	0	0	0	0	0	0	0	0	0	0	1	1
14.973	15.3161	15.8316	15.4398	15.5097	15.5138	24.5454	24.2252	21.7193	NaN	NaN	13.3525	NaN	16.7257	16.5168	17.8559	18.3282	18.0794	Leptospira interrogans str. 2006001854;Leptospira yanagawae serovar Saopaulo str. Sao Paulo = ATCC 700523	Chaperone protein DnaK (HSP70) (Heat shock 70 kDa protein) (Heat shock protein 70)	dnaK LEP1GSC037_3300	Leptospira interrogans str. 2006001854	9.5565e-65	78	11	11	8	1	1	2	4	4	4	8	7	6	0	0	1	0	1	1	2	2	2	1	1	2	4	4
NaN	NaN	NaN	NaN	NaN	NaN	22.2067	22.0776	22.1303	NaN	NaN	NaN	NaN	NaN	NaN	NaN	NaN	NaN		Phosphoglycerate kinase (EC 2.7.2.3)	LEP1GSC079_2279	Leptospira interrogans str. FPW1039	0.0015658	76	1	1	1	0	0	0	0	0	0	1	1	1	0	0	0	0	0	0	0	0	0	0	0	0	0	0
NaN	NaN	NaN	14.5659	14.7627	14.5494	21.3946	21.7164	20.2508	NaN	NaN	NaN	NaN	NaN	NaN	NaN	NaN	NaN	Leptospira interrogans serogroup Icterohaemorrhagiae serovar Lai (strain 56601)	Carbonic anhydrase/acetyltransferase	paaY LA_1713	Leptospira interrogans serogroup Icterohaemorrhagiae serovar Lai (strain 56601)	7.8669e-10	68	4	4	4	0	0	0	4	3	3	4	4	3	0	0	0	0	0	0	0	0	0	0	0	0	4	3
12.6525	NaN	11.3028	18.907	19.0453	19.2541	28.0054	28.1719	26.7545	NaN	NaN	NaN	NaN	NaN	NaN	NaN	NaN	NaN		PF14346 domain protein	LEP1GSC105_0764	Leptospira interrogans str. UI 12758	4.0693e-57	72	9	9	9	2	1	1	3	3	4	8	8	7	0	0	0	0	0	0	0	0	0	2	1	1	3	3
NaN	12.356	12.2266	11.349	NaN	NaN	20.6252	20.0836	20.0922	NaN	NaN	NaN	NaN	NaN	NaN	NaN	NaN	NaN		Inorganic pyrophosphatase (EC 3.6.1.1) (Pyrophosphate phospho-hydrolase) (PPase)	ppa LEP1GSC062_2519	Leptospira alexanderi serovar Manhao 3 str. L 60	6.1534e-06	65	2	2	2	0	1	1	1	0	0	2	1	2	0	0	0	0	0	0	0	0	0	0	1	1	1	0
14.957	14.9693	15.3468	17.1811	17.0478	17.1915	24.2827	24.4102	23.6324	NaN	NaN	NaN	NaN	NaN	NaN	NaN	NaN	NaN	Leptospira interrogans serovar Icterohaemorrhagiae str. Verdun HP	Methylglyoxal synthase (EC 4.2.3.3) (Fragment)	mgsA LEP1GSC116_0506	Leptospira interrogans serovar Icterohaemorrhagiae str. Verdun HP	1.4978e-85	77	5	5	5	1	1	1	3	3	3	5	5	5	0	0	0	0	0	0	0	0	0	1	1	1	3	3
17.9305	18.1327	18.3506	15.962	15.9259	16.1625	23.5615	23.4467	23.5088	NaN	NaN	NaN	NaN	NaN	NaN	NaN	NaN	NaN	Leptospira borgpetersenii serovar Hardjo-bovis (strain JB197);Leptospira interrogans serogroup Icterohaemorrhagiae serovar Lai (strain 56601);Leptospira meyeri serovar Semaranga str. Veldrot Semarang 173;Leptospira yanagawae serovar Saopaulo str. Sao Paulo = ATCC 700523	Aconitate hydratase	acnA LB_327	Leptospira interrogans serogroup Icterohaemorrhagiae serovar Lai (strain 56601)	9.8991e-86	64	10	10	3	2	2	3	4	4	4	8	8	9	0	0	0	0	0	0	0	0	0	2	2	3	4	4
NaN	NaN	NaN	19.1029	19.2451	19.2303	25.4547	25.5108	25.3475	NaN	NaN	NaN	NaN	NaN	11.6595	NaN	13.5958	12.3773	Leptospira weilii serovar Topaz str. LT2116	Response regulator receiver domain protein	LEP1GSC188_3529	Leptospira weilii serovar Topaz str. LT2116	1.0235e-98	71	7	7	7	0	0	0	5	5	5	6	7	6	0	0	0	0	0	1	0	1	1	0	0	0	5	5
NaN	NaN	NaN	15.762	16.0173	16.0697	23.2874	23.5211	23.8203	NaN	NaN	12.3617	NaN	NaN	NaN	NaN	NaN	NaN		Cyclic nucleotide-binding domain protein	LEP1GSC059_1985	Leptospira noguchii serovar Panama str. CZ214	3.8387e-53	87	8	8	8	0	0	0	4	4	4	7	6	7	0	0	1	0	0	0	0	0	0	0	0	0	4	4
17.4224	17.8663	18.1124	17.2466	17.4234	17.2655	23.9899	24.0793	23.5976	18.1667	18.8607	NaN	NaN	NaN	NaN	21.8539	21.7464	20.678	Leptospira biflexa serovar Patoc (strain Patoc 1 / ATCC 23582 / Paris);Leptospira interrogans serovar Icterohaemorrhagiae str. Verdun HP	Phosphoenolpyruvate carboxykinase (ATP) (PCK) (PEP carboxykinase) (PEPCK) (EC 4.1.1.49)	pckA LEP1GSC116_4665	Leptospira interrogans serovar Icterohaemorrhagiae str. Verdun HP	9.9504e-160	77	10	10	9	2	3	2	6	7	7	9	9	8	1	1	0	0	0	0	2	2	2	2	3	2	6	7
NaN	NaN	NaN	12.3931	12.6374	12.202	18.7213	NaN	NaN	NaN	NaN	NaN	NaN	NaN	NaN	NaN	NaN	NaN		Low molecular weight phosphotyrosine protein phosphatase	LEP1GSC073_2684	Leptospira noguchii str. Cascata	0.0012387	34	1	1	1	0	0	0	1	1	1	1	0	0	0	0	0	0	0	0	0	0	0	0	0	0	1	1
13.8442	14.2235	14.8133	17.6125	17.8428	18.1869	25.0694	25.2451	22.0723	NaN	NaN	NaN	NaN	13.8794	NaN	NaN	NaN	NaN	Leptospira interrogans serogroup Icterohaemorrhagiae serovar Lai (strain 56601)	Ferredoxin--NADP reductase (EC 1.18.1.2)	LA_4327	Leptospira interrogans serogroup Icterohaemorrhagiae serovar Lai (strain 56601)	2.4913e-71	53	8	8	3	1	1	1	4	4	5	8	8	4	0	0	0	0	1	0	0	0	0	1	1	1	4	4
NaN	NaN	NaN	14.7813	14.8807	14.6699	19.6754	20.0994	NaN	NaN	NaN	NaN	NaN	NaN	NaN	NaN	NaN	NaN	Leptospira santarosai str. CBC1416	5'/3'-nucleotidase SurE	surE LEP1GSC161_1116	Leptospira santarosai str. CBC1416	0.0038191	55	1	1	1	0	0	0	1	1	1	1	1	0	0	0	0	0	0	0	0	0	0	0	0	0	1	1
NaN	NaN	NaN	12.6814	13.0821	12.9072	19.6934	19.8878	19.8562	NaN	NaN	NaN	NaN	NaN	NaN	NaN	NaN	NaN	Leptospira interrogans serovar Grippotyphosa str. LT2186	Putative dihydrodipicolinate reductase domain protein	LEP1GSC151_5537	Leptospira interrogans serovar Grippotyphosa str. LT2186	0.0046682	69	1	1	1	0	0	0	1	1	1	1	1	1	0	0	0	0	0	0	0	0	0	0	0	0	1	1
NaN	NaN	NaN	11.9096	12.2628	12.9663	17.9562	17.4555	17.0549	NaN	NaN	NaN	NaN	NaN	NaN	NaN	NaN	NaN	Leptospira interrogans str. 2006001854	Uncharacterized protein (Fragment)	LEP1GSC037_3490	Leptospira interrogans str. 2006001854	0.0046486	60	1	1	1	0	0	0	1	1	1	1	1	1	0	0	0	0	0	0	0	0	0	0	0	0	1	1
NaN	NaN	NaN	16.1213	16.0443	15.9888	21.7643	21.9875	22.0016	NaN	NaN	NaN	NaN	NaN	NaN	NaN	NaN	NaN	Leptospira weilii str. Ecochallenge	GHKL domain protein	LEP1GSC043_0840	Leptospira weilii str. Ecochallenge	1.3799e-41	75	1	1	1	0	0	0	1	1	1	1	1	1	0	0	0	0	0	0	0	0	0	0	0	0	1	1
15.6476	16.1998	16.674	18.6615	19.2935	19.3923	25.1938	25.2304	25.1254	NaN	NaN	NaN	NaN	NaN	NaN	NaN	NaN	NaN	Leptospira interrogans serovar Pyrogenes str. 200701872	Cysteine synthase (EC 2.5.1.47)	cysK LEP1GSC124_3648	Leptospira interrogans serovar Pyrogenes str. 200701872	1.1288e-112	77	6	6	6	1	1	1	5	5	5	5	5	5	0	0	0	0	0	0	0	0	0	1	1	1	5	5
NaN	NaN	NaN	19.2431	19.77	19.9025	26.5938	26.3435	23.2648	14.7434	15.1142	NaN	16.3755	NaN	16.2814	NaN	17.8023	17.7773		Polymer-forming cytoskeletal family protein	LEP1GSC052_2790	Leptospira kmetyi serovar Malaysia str. Bejo-Iso9	1.1542e-58	75	5	5	5	0	0	0	5	5	4	5	5	5	1	1	0	1	0	1	0	1	1	0	0	0	5	5
17.0009	17.3814	17.3727	16.2116	16.5497	16.4289	23.9193	24.1479	21.9846	15.1398	15.8154	16.1281	15.4346	16.1567	16.4512	17.4283	17.8643	17.6902	Leptospira interrogans serogroup Icterohaemorrhagiae serovar Lai (strain 56601);Leptospira yanagawae serovar Saopaulo str. Sao Paulo = ATCC 700523	Isocitrate dehydrogenase [NADP] (EC 1.1.1.42)	icd LA_4067	Leptospira interrogans serogroup Icterohaemorrhagiae serovar Lai (strain 56601)	6.8305e-49	87	9	9	7	3	3	3	4	4	3	6	8	5	1	1	1	1	1	1	1	1	1	3	3	3	4	4
NaN	NaN	NaN	18.0922	18.3284	18.7325	24.289	24.3458	24.5592	NaN	NaN	NaN	NaN	NaN	NaN	NaN	NaN	NaN	Leptospira interrogans serovar Grippotyphosa str. LT2186	Malate dehydrogenase (EC 1.1.1.37)	mdh LEP1GSC151_3278	Leptospira interrogans serovar Grippotyphosa str. LT2186	1.1801e-232	78	7	7	7	0	0	0	5	4	5	5	5	7	0	0	0	0	0	0	0	0	0	0	0	0	5	4
NaN	NaN	NaN	NaN	NaN	NaN	NaN	NaN	NaN	12.8085	13.8527	13.5912	13.2411	NaN	13.2834	16.9341	17.8851	17.4979	Leptospira kirschneri str. 200801925	HMGL-like domain protein	LEP1GSC127_4754	Leptospira kirschneri str. 200801925	7.3449e-16	46	1	1	1	0	0	0	0	0	0	0	0	0	1	1	1	1	0	1	1	1	1	0	0	0	0	0
NaN	NaN	NaN	14.4215	14.6881	14.9998	21.0051	20.9669	20.6086	NaN	NaN	NaN	NaN	NaN	NaN	NaN	NaN	NaN	Leptospira weilii str. LNT 1234	Threonine synthase (EC 4.2.3.1)	thrC LEP1GSC086_4587	Leptospira weilii str. LNT 1234	3.2811e-82	75	3	3	3	0	0	0	1	2	2	3	3	3	0	0	0	0	0	0	0	0	0	0	0	0	1	2
NaN	NaN	NaN	NaN	NaN	NaN	20.4562	20.4873	18.3884	NaN	NaN	NaN	NaN	NaN	NaN	NaN	NaN	NaN	Leptospira interrogans serovar Icterohaemorrhagiae str. Verdun HP	Uncharacterized protein	LEP1GSC116_3269	Leptospira interrogans serovar Icterohaemorrhagiae str. Verdun HP	8.8049e-13	71	2	2	2	0	0	0	0	0	0	2	2	1	0	0	0	0	0	0	0	0	0	0	0	0	0	0
NaN	NaN	NaN	14.8016	14.7435	14.8948	22.0793	22.076	21.5382	NaN	NaN	NaN	NaN	NaN	NaN	NaN	NaN	NaN	Leptospira interrogans serovar Lora str. TE 1992	Acyl-CoA dehydrogenase, C-terminal domain protein	LEP1GSC067_4655	Leptospira interrogans serovar Lora str. TE 1992	2.918e-08	70	3	3	3	0	0	0	2	2	2	3	3	2	0	0	0	0	0	0	0	0	0	0	0	0	2	2
NaN	NaN	NaN	NaN	NaN	NaN	19.8566	19.7653	19.9576	NaN	NaN	NaN	NaN	NaN	NaN	NaN	NaN	NaN	Leptospira interrogans serovar Icterohaemorrhagiae str. Verdun HP	Putative multifunctional nucleoside pyrophosphate kinase/apyrimidinic endonuclease/3	LEP1GSC116_1450	Leptospira interrogans serovar Icterohaemorrhagiae str. Verdun HP	5.0694e-06	55	1	1	1	0	0	0	0	0	0	1	1	1	0	0	0	0	0	0	0	0	0	0	0	0	0	0
NaN	NaN	NaN	NaN	11.6121	13.6355	18.1706	18.1976	17.9257	NaN	NaN	NaN	NaN	NaN	NaN	NaN	NaN	NaN		Acetolactate synthase (EC 2.2.1.6)	ilvB LEP1GSC046_0446	Leptospira kirschneri serovar Bim str. 1051	8.4166e-29	38	1	1	1	0	0	0	0	1	1	1	1	1	0	0	0	0	0	0	0	0	0	0	0	0	0	1
NaN	NaN	NaN	NaN	NaN	10.9497	20.703	20.8538	20.1129	NaN	NaN	NaN	NaN	NaN	NaN	NaN	NaN	NaN		GTP cyclohydrolase 1 (EC 3.5.4.16) (GTP cyclohydrolase I) (GTP-CH-I)	folE LEP1GSC062_0219	Leptospira alexanderi serovar Manhao 3 str. L 60	1.1512e-11	53	1	1	1	0	0	0	0	0	1	1	1	1	0	0	0	0	0	0	0	0	0	0	0	0	0	0
NaN	NaN	NaN	13.8153	14.3602	13.8944	20.8539	20.8999	20.3006	NaN	16.2394	NaN	17.4218	17.4047	17.6876	13.2923	NaN	NaN		Cell shape determining protein, MreB/Mrl family	LEP1GSC062_3339	Leptospira alexanderi serovar Manhao 3 str. L 60	4.4529e-07	75	3	3	2	0	0	0	2	2	2	2	2	2	0	1	0	1	1	1	1	0	0	0	0	0	2	2
NaN	NaN	NaN	17.6603	17.7464	17.6493	24.9786	24.8876	22.5961	NaN	NaN	NaN	NaN	NaN	NaN	NaN	NaN	NaN	Leptospira interrogans serovar Pyrogenes str. 200701872	Polyamine aminopropyltransferase (Putrescine aminopropyltransferase) (PAPT) (Spermidine synthase) (SPDS) (SPDSY) (EC 2.5.1.16)	speE LEP1GSC124_0702	Leptospira interrogans serovar Pyrogenes str. 200701872	7.3444e-34	75	4	4	4	0	0	0	3	3	3	4	4	4	0	0	0	0	0	0	0	0	0	0	0	0	3	3
NaN	NaN	NaN	NaN	NaN	NaN	15.6868	15.9952	15.5594	NaN	NaN	NaN	NaN	NaN	NaN	NaN	NaN	NaN	Leptospira interrogans serovar Lora str. TE 1992	Uncharacterized protein	LEP1GSC067_4822	Leptospira interrogans serovar Lora str. TE 1992	0.0031727	26	1	1	1	0	0	0	0	0	0	1	1	1	0	0	0	0	0	0	0	0	0	0	0	0	0	0
NaN	NaN	NaN	14.1648	14.2273	14.2086	20.1464	20.2208	NaN	NaN	NaN	NaN	NaN	NaN	NaN	NaN	NaN	NaN	Leptospira interrogans serovar Grippotyphosa str. LT2186	Uncharacterized protein	LEP1GSC151_1095	Leptospira interrogans serovar Grippotyphosa str. LT2186	0.00030423	21	1	1	1	0	0	0	1	1	1	1	1	0	0	0	0	0	0	0	0	0	0	0	0	0	1	1
NaN	NaN	NaN	15.618	16.2597	16.6697	23.8504	23.1312	22.0093	NaN	NaN	NaN	NaN	NaN	NaN	NaN	NaN	15.7913	Leptospira interrogans serogroup Icterohaemorrhagiae serovar Lai (strain 56601)	Adenylosuccinate synthetase (AMPSase) (AdSS) (EC 6.3.4.4) (IMP--aspartate ligase)	purA LA_1110	Leptospira interrogans serogroup Icterohaemorrhagiae serovar Lai (strain 56601)	2.0841e-14	81	7	7	6	0	0	0	2	2	3	5	4	3	0	0	0	0	0	0	0	0	1	0	0	0	2	2
NaN	NaN	NaN	12.211	12.491	12.4657	19.2733	19.4056	18.4992	NaN	NaN	NaN	NaN	NaN	NaN	NaN	NaN	NaN	Leptospira interrogans	Putative uncharacterized protein 44-1 (Fragment)	44-1	Leptospira interrogans	1.303e-09	38	1	1	1	0	0	0	1	1	1	1	1	1	0	0	0	0	0	0	0	0	0	0	0	0	1	1
NaN	NaN	NaN	13.843	14.2753	14.4188	21.693	21.4911	18.3961	NaN	NaN	NaN	NaN	NaN	NaN	NaN	NaN	NaN	Leptospira interrogans serogroup Icterohaemorrhagiae serovar Lai (strain 56601)	Riboflavin synthase subunit alpha	ribC LA_1145	Leptospira interrogans serogroup Icterohaemorrhagiae serovar Lai (strain 56601)	1.0364e-11	60	2	2	2	0	0	0	1	1	1	2	2	1	0	0	0	0	0	0	0	0	0	0	0	0	1	1
15.6064	15.7118	15.5588	16.2663	13.6589	13.9481	24.5089	24.4296	21.0213	14.629	NaN	NaN	NaN	13.2853	NaN	NaN	NaN	NaN	Leptospira interrogans serovar Copenhageni str. LT2050	Uncharacterized protein	LEP1GSC150_0998	Leptospira interrogans serovar Copenhageni str. LT2050	7.8879e-192	39	7	7	7	1	1	1	2	1	2	7	6	4	1	0	0	0	1	0	0	0	0	1	1	1	2	1
NaN	NaN	NaN	18.0097	17.9206	17.8144	22.0495	24.1425	14.378	NaN	NaN	NaN	NaN	NaN	NaN	NaN	NaN	NaN	Leptospira interrogans serovar Pyrogenes str. 200701872	30S ribosomal protein S5	rpsE LEP1GSC124_4171	Leptospira interrogans serovar Pyrogenes str. 200701872	5.0942e-53	84	4	4	4	0	0	0	2	2	2	3	4	1	0	0	0	0	0	0	0	0	0	0	0	0	2	2
NaN	NaN	NaN	12.5048	13.0916	14.2368	18.5663	18.6724	18.2188	NaN	NaN	NaN	NaN	NaN	NaN	NaN	NaN	NaN	Leptospira interrogans serovar Australis str. 200703203	N-acetyl-gamma-glutamyl-phosphate reductase (EC 1.2.1.38) (Fragment)	argC LEP1GSC115_0018	Leptospira interrogans serovar Australis str. 200703203	0.00085145	21	1	1	1	0	0	0	1	1	1	1	1	1	0	0	0	0	0	0	0	0	0	0	0	0	1	1
NaN	NaN	NaN	14.5312	15.0025	14.6621	20.5011	20.7813	20.0087	NaN	NaN	NaN	NaN	NaN	NaN	NaN	NaN	NaN		Polysulfide reductase NrfD	LEP1GSC062_4157	Leptospira alexanderi serovar Manhao 3 str. L 60	1.0989e-08	75	1	1	1	0	0	0	1	1	1	1	1	1	0	0	0	0	0	0	0	0	0	0	0	0	1	1
18.0397	18.5212	18.296	18.5444	18.7194	18.7742	24.6089	24.6014	24.8799	NaN	NaN	NaN	NaN	NaN	NaN	NaN	NaN	NaN		DNA-directed RNA polymerase subunit alpha (RNAP subunit alpha) (EC 2.7.7.6) (RNA polymerase subunit alpha) (Transcriptase subunit alpha)	rpoA LEP1GSC073_3168	Leptospira noguchii str. Cascata	2.3177e-128	80	4	4	4	1	1	1	3	3	3	4	4	4	0	0	0	0	0	0	0	0	0	1	1	1	3	3
NaN	NaN	NaN	14.2832	14.2024	14.1244	18.4089	19.008	21.8686	NaN	NaN	NaN	NaN	NaN	NaN	NaN	NaN	NaN	Leptospira interrogans serovar Lora str. TE 1992	4Fe-4S single cluster domain protein	LEP1GSC067_1736	Leptospira interrogans serovar Lora str. TE 1992	2.1339e-30	46	3	3	3	0	0	0	2	2	2	1	2	3	0	0	0	0	0	0	0	0	0	0	0	0	2	2
NaN	NaN	NaN	14.539	14.0526	14.1991	23.3966	23.2086	NaN	NaN	NaN	NaN	NaN	NaN	NaN	NaN	NaN	NaN	Leptospira santarosai str. CBC1416	DNA gyrase/topoisomerase IV, A subunit	LEP1GSC161_1353	Leptospira santarosai str. CBC1416	6.3167e-06	75	2	2	2	0	0	0	1	1	1	2	2	0	0	0	0	0	0	0	0	0	0	0	0	0	1	1
NaN	NaN	NaN	12.863	13.2736	13.3185	21.4083	21.4677	21.287	NaN	NaN	NaN	NaN	NaN	NaN	NaN	NaN	NaN	Leptospira interrogans serovar Copenhageni str. LT2050	Polymer-forming cytoskeletal domain protein	LEP1GSC150_1847	Leptospira interrogans serovar Copenhageni str. LT2050	1.8994e-190	71	2	2	2	0	0	0	1	1	1	2	2	2	0	0	0	0	0	0	0	0	0	0	0	0	1	1
NaN	NaN	NaN	14.8271	14.7782	15.1303	21.7474	22.0137	18.0376	NaN	NaN	NaN	NaN	NaN	NaN	NaN	NaN	NaN					6.8497e-17	36	2	2	2	0	0	0	2	2	2	2	2	1	0	0	0	0	0	0	0	0	0	0	0	0	2	2
NaN	NaN	NaN	15.5395	15.5849	15.3701	22.0363	23.0009	21.5637	NaN	NaN	NaN	NaN	NaN	NaN	NaN	NaN	NaN	Leptospira interrogans serogroup Icterohaemorrhagiae serovar Lai (strain 56601)	Aminotransferase (EC 2.6.1.-)	LA_2130	Leptospira interrogans serogroup Icterohaemorrhagiae serovar Lai (strain 56601)	1.3145e-15	70	4	4	4	0	0	0	2	2	2	3	3	2	0	0	0	0	0	0	0	0	0	0	0	0	2	2
NaN	NaN	NaN	NaN	NaN	NaN	NaN	NaN	NaN	NaN	NaN	NaN	NaN	NaN	NaN	14.818	19.7968	20.3132	Leptospira biflexa serovar Patoc (strain Patoc 1 / ATCC 23582 / Paris)	30S ribosomal protein S19 (Fragment)	rpsS	Leptospira biflexa serovar Patoc (strain Patoc 1 / ATCC 23582 / Paris)	0.0063806	80	1	1	1	0	0	0	0	0	0	0	0	0	0	0	0	0	0	0	1	1	1	0	0	0	0	0
NaN	NaN	NaN	16.7212	16.9982	17.2696	24.0682	24.1196	24.0186	NaN	NaN	NaN	NaN	NaN	NaN	NaN	NaN	NaN	Leptospira interrogans serogroup Icterohaemorrhagiae serovar copenhageni (strain Fiocruz L1-130)	3-isopropylmalate dehydrogenase (EC 1.1.1.85) (3-IPM-DH) (Beta-IPM dehydrogenase) (IMDH)	leuB LIC_11768	Leptospira interrogans serogroup Icterohaemorrhagiae serovar copenhageni (strain Fiocruz L1-130)	1.441e-49	70	4	4	4	0	0	0	3	2	3	4	4	4	0	0	0	0	0	0	0	0	0	0	0	0	3	2
9.69568	NaN	NaN	13.8077	14.4323	15.4946	21.9689	22.2954	23.0662	14.7378	NaN	NaN	NaN	16.0356	NaN	NaN	NaN	17.9908	Leptospira interrogans serogroup Icterohaemorrhagiae serovar Lai (strain 56601)	Oxidoreductase	dsbG LA_2138	Leptospira interrogans serogroup Icterohaemorrhagiae serovar Lai (strain 56601)	4.3366e-58	39	5	5	5	1	0	0	1	1	2	5	4	4	1	0	0	0	1	0	0	0	1	1	0	0	1	1
NaN	NaN	NaN	NaN	13.6241	13.4796	NaN	NaN	19.8341	NaN	NaN	NaN	NaN	NaN	NaN	NaN	NaN	NaN	Leptospira santarosai str. CBC1416	30S ribosomal protein S11	rpsK LEP1GSC161_2373	Leptospira santarosai str. CBC1416	4.2169e-11	74	1	1	1	0	0	0	0	1	1	0	0	1	0	0	0	0	0	0	0	0	0	0	0	0	0	1
13.6561	13.9618	13.9682	NaN	NaN	NaN	21.5419	21.2384	18.8148	NaN	NaN	NaN	NaN	NaN	NaN	NaN	NaN	NaN	Leptospira interrogans serovar Pyrogenes str. 200701872	Citrate (Si)-synthase domain protein	LEP1GSC124_0238	Leptospira interrogans serovar Pyrogenes str. 200701872	7.1025e-05	33	1	1	1	1	1	1	0	0	0	1	1	1	0	0	0	0	0	0	0	0	0	1	1	1	0	0
NaN	NaN	NaN	13.5254	13.7484	13.6649	21.1497	21.176	20.8753	NaN	NaN	NaN	NaN	NaN	NaN	NaN	NaN	NaN	Leptospira interrogans serovar Lora str. TE 1992	PDZ domain protein (Fragment)	LEP1GSC067_4402	Leptospira interrogans serovar Lora str. TE 1992	0.0028856	66	1	1	1	0	0	0	1	1	1	1	1	1	0	0	0	0	0	0	0	0	0	0	0	0	1	1
15.6262	17.1222	17.1952	19.3449	19.5809	19.8471	25.1896	25.5184	24.8037	NaN	NaN	NaN	NaN	NaN	NaN	NaN	NaN	12.3919	Leptospira interrogans serogroup Icterohaemorrhagiae serovar Lai (strain 56601);Leptospira wolbachii serovar Codice str. CDC	Elongation factor Tu (EF-Tu)	tuf LA_0737	Leptospira interrogans serogroup Icterohaemorrhagiae serovar Lai (strain 56601)	2.7122e-280	78	12	8	6	4	4	4	8	9	9	10	10	8	2	2	2	3	2	3	3	3	5	2	2	2	6	7
13.4756	13.5451	12.6913	17.6993	18.3158	17.9069	23.9339	23.0701	22.7232	NaN	NaN	NaN	NaN	NaN	NaN	NaN	NaN	NaN	Leptospira weilii serovar Ranarum str. ICFT	Cyclic nucleotide-binding domain protein	LEP1GSC060_0029	Leptospira weilii serovar Ranarum str. ICFT	4.4599e-07	69	3	3	3	1	1	1	2	2	2	2	1	1	0	0	0	0	0	0	0	0	0	1	1	1	2	2
14.3168	14.184	14.5016	18.388	18.7218	18.8586	22.9199	24.3235	20.9073	NaN	NaN	NaN	NaN	NaN	NaN	NaN	NaN	NaN		50S ribosomal protein L2	rplB LEP1GSC052_2871	Leptospira kmetyi serovar Malaysia str. Bejo-Iso9	1.0543e-36	87	3	3	3	1	1	1	2	2	2	1	2	1	0	0	0	0	0	0	0	0	0	1	1	1	2	2
NaN	NaN	NaN	11.2415	11.3895	12.2218	17.2047	18.0845	16.435	NaN	NaN	NaN	NaN	NaN	NaN	NaN	NaN	NaN	Leptospira interrogans serovar Copenhageni str. LT2050	50S ribosomal protein L29	rpmC LEP1GSC150_1791	Leptospira interrogans serovar Copenhageni str. LT2050	0.00015623	61	1	1	1	0	0	0	1	1	1	1	1	1	0	0	0	0	0	0	0	0	0	0	0	0	1	1
NaN	NaN	NaN	11.1932	11.0355	NaN	18.1716	18.0975	19.0242	NaN	NaN	NaN	NaN	NaN	NaN	NaN	NaN	NaN	Leptospira interrogans serogroup Icterohaemorrhagiae serovar Lai (strain 56601)	30S ribosomal protein S8	rpsH LA_0753	Leptospira interrogans serogroup Icterohaemorrhagiae serovar Lai (strain 56601)	0.0033747	34	1	1	1	0	0	0	1	1	0	1	1	1	0	0	0	0	0	0	0	0	0	0	0	0	1	1
NaN	NaN	NaN	12.7949	12.9565	13.3931	19.5802	19.932	19.9276	NaN	NaN	NaN	13.5893	NaN	NaN	15.714	15.6356	15.8836	Leptospira kirschneri serovar Valbuzzi str. Duyster	Acyl-CoA dehydrogenase, C-terminal domain protein	LEP1GSC013_0334	Leptospira interrogans serovar Valbuzzi str. Duyster	5.8028e-40	75	3	3	3	0	0	0	2	2	2	3	3	3	0	0	0	1	0	0	1	1	1	0	0	0	2	2
NaN	NaN	NaN	16.3002	16.2782	16.4339	22.9598	22.7717	22.3654	NaN	NaN	NaN	NaN	NaN	NaN	NaN	NaN	NaN		30S ribosomal protein S13	rpsM LEP1GSC052_2850	Leptospira kmetyi serovar Malaysia str. Bejo-Iso9	2.882e-13	57	3	3	3	0	0	0	2	2	2	3	3	1	0	0	0	0	0	0	0	0	0	0	0	0	2	2
NaN	NaN	NaN	11.5796	12.2831	11.4728	18.7386	19.0436	18.598	NaN	NaN	NaN	NaN	NaN	NaN	NaN	NaN	NaN		Redoxin	LEP1GSC073_3631	Leptospira noguchii str. Cascata	1.2962e-08	39	2	2	2	0	0	0	1	2	1	2	2	2	0	0	0	0	0	0	0	0	0	0	0	0	1	2
NaN	NaN	NaN	15.7558	16.288	16.0581	19.9053	20.0966	19.0379	NaN	NaN	NaN	NaN	NaN	NaN	NaN	NaN	NaN		50S ribosomal protein L3	rplC LEP1GSC062_2159	Leptospira alexanderi serovar Manhao 3 str. L 60	8.6033e-09	60	1	1	1	0	0	0	1	1	1	1	1	1	0	0	0	0	0	0	0	0	0	0	0	0	1	1
NaN	NaN	NaN	17.0661	17.3792	17.1796	23.1057	23.2693	23.0915	NaN	NaN	NaN	NaN	NaN	NaN	NaN	NaN	NaN	Leptospira wolbachii serovar Codice str. CDC	Succinate--CoA ligase [ADP-forming] subunit alpha (EC 6.2.1.5) (Succinyl-CoA synthetase subunit alpha) (SCS-alpha)	sucD LEP1GSC193_3407	Leptospira alstonii serovar Pingchang str. 80-412	7.9773e-100	75	5	5	3	0	0	0	3	3	3	5	5	5	0	0	0	0	0	0	0	0	0	0	0	0	3	3
NaN	NaN	NaN	14.8013	12.0986	15.0125	23.9522	24.1333	22.3899	NaN	NaN	NaN	NaN	NaN	NaN	NaN	NaN	NaN		LL-diaminopimelate aminotransferase (DAP-AT) (DAP-aminotransferase) (LL-DAP-aminotransferase) (EC 2.6.1.83)	dapL LEP1GSC059_0771	Leptospira noguchii serovar Panama str. CZ214	5.9939e-185	84	7	7	6	0	0	0	2	1	4	7	7	5	0	0	0	0	0	0	0	0	0	0	0	0	2	1
NaN	NaN	NaN	NaN	NaN	NaN	21.7367	22.8836	NaN	NaN	NaN	NaN	NaN	NaN	NaN	NaN	NaN	NaN	Leptospira santarosai str. CBC1416	Uncharacterized protein	LEP1GSC161_2603	Leptospira santarosai str. CBC1416	0.0079322	69	1	1	1	0	0	0	0	0	0	1	1	0	0	0	0	0	0	0	0	0	0	0	0	0	0	0
NaN	NaN	NaN	15.4104	15.221	15.666	21.2047	21.289	21.4691	NaN	NaN	NaN	NaN	NaN	NaN	NaN	14.444	NaN	Leptospira interrogans serovar Australis str. 200703203	Protein translocase subunit SecD	secD LEP1GSC115_1174	Leptospira interrogans serovar Australis str. 200703203	0.0062493	58	1	1	1	0	0	0	1	1	1	1	1	1	0	0	0	0	0	0	0	1	0	0	0	0	1	1
NaN	NaN	NaN	16.2854	16.7939	17.3504	21.2247	22.3896	21.3605	NaN	NaN	NaN	NaN	NaN	NaN	NaN	NaN	NaN		6,7-dimethyl-8-ribityllumazine synthase (DMRL synthase) (LS) (Lumazine synthase) (EC 2.5.1.78)	ribH LEP1GSC073_1495	Leptospira noguchii str. Cascata	2.2556e-33	69	3	3	2	0	0	0	1	1	1	1	2	2	0	0	0	0	0	0	0	0	0	0	0	0	1	1
NaN	NaN	NaN	17.3648	17.5362	17.1211	23.6636	23.8771	23.6126	NaN	NaN	NaN	NaN	NaN	NaN	NaN	NaN	NaN	Leptospira interrogans serogroup Icterohaemorrhagiae serovar Lai (strain 56601);Leptospira yanagawae serovar Saopaulo str. Sao Paulo = ATCC 700523	Acetyl-CoA acetyltransferase	paaJ LA_0828	Leptospira interrogans serogroup Icterohaemorrhagiae serovar Lai (strain 56601)	2.1762e-27	71	5	3	1	0	0	0	1	3	2	5	4	5	0	0	0	0	0	0	0	0	0	0	0	0	1	3
NaN	NaN	NaN	19.8448	20.1413	19.785	26.1748	25.7877	25.8767	NaN	NaN	NaN	NaN	NaN	NaN	NaN	NaN	NaN		Uncharacterized protein	LEP1GSC073_3320	Leptospira noguchii str. Cascata	5.0436e-41	42	3	3	3	0	0	0	1	1	1	3	3	2	0	0	0	0	0	0	0	0	0	0	0	0	1	1
NaN	NaN	NaN	NaN	NaN	NaN	18.0171	17.884	18.3808	NaN	NaN	NaN	NaN	NaN	NaN	NaN	12.9563	NaN	Leptospira interrogans serovar Icterohaemorrhagiae str. Verdun HP	Glyoxal reductase domain protein	LEP1GSC116_0148	Leptospira interrogans serovar Icterohaemorrhagiae str. Verdun HP	2.8313e-05	22	1	1	1	0	0	0	0	0	0	1	1	1	0	0	0	0	0	0	0	1	0	0	0	0	0	0
NaN	NaN	NaN	14.7704	14.7743	15.2076	22.3354	22.3755	21.8901	NaN	NaN	NaN	NaN	NaN	NaN	NaN	NaN	NaN	Leptospira interrogans serogroup Icterohaemorrhagiae serovar Lai (strain 56601)	Ferredoxin-like sulfite reductase	cysI LA_4216	Leptospira interrogans serogroup Icterohaemorrhagiae serovar Lai (strain 56601)	1.57e-24	71	4	4	4	0	0	0	2	2	3	4	4	4	0	0	0	0	0	0	0	0	0	0	0	0	2	2
NaN	NaN	NaN	16.1969	15.8203	17.2703	20.341	20.1541	21.4644	NaN	NaN	NaN	NaN	NaN	NaN	NaN	NaN	NaN	Leptospira interrogans serovar Lora str. TE 1992	KR domain protein	LEP1GSC067_3733	Leptospira interrogans serovar Lora str. TE 1992	0.0027794	37	1	1	1	0	0	0	1	1	1	1	1	1	0	0	0	0	0	0	0	0	0	0	0	0	1	1
15.7927	16.1603	16.6243	17.5161	17.0283	17.7137	24.006	23.6647	24.0282	NaN	NaN	NaN	NaN	NaN	NaN	NaN	NaN	NaN		Uncharacterized protein	LEP1GSC079_3146	Leptospira interrogans str. FPW1039	5.5238e-114	79	3	3	3	1	1	1	2	2	2	3	3	3	0	0	0	0	0	0	0	0	0	1	1	1	2	2
NaN	NaN	NaN	17.7147	17.7965	18.0116	24.8642	23.0644	22.5355	NaN	NaN	NaN	NaN	NaN	NaN	NaN	NaN	NaN	Leptospira interrogans serogroup Icterohaemorrhagiae serovar Lai (strain 56601)	Fatty acid synthase subunit beta	LA_4159	Leptospira interrogans serogroup Icterohaemorrhagiae serovar Lai (strain 56601)	1.3258e-22	81	7	7	5	0	0	0	5	6	5	6	4	5	0	0	0	0	0	0	0	0	0	0	0	0	5	6
NaN	NaN	NaN	NaN	NaN	NaN	22.2061	22.2395	21.8643	NaN	NaN	NaN	NaN	NaN	NaN	NaN	NaN	NaN		Glycine dehydrogenase (decarboxylating) (EC 1.4.4.2) (Glycine cleavage system P-protein) (Glycine decarboxylase) (Glycine dehydrogenase (aminomethyl-transferring))	gcvP LEP1GSC059_4297	Leptospira noguchii serovar Panama str. CZ214	1.3022e-12	83	3	3	3	0	0	0	0	0	0	3	3	2	0	0	0	0	0	0	0	0	0	0	0	0	0	0
NaN	NaN	NaN	13.4799	13.9076	13.9938	21.0479	21.278	19.2644	NaN	NaN	NaN	NaN	NaN	NaN	NaN	NaN	NaN	Leptospira interrogans serogroup Icterohaemorrhagiae serovar Lai (strain 56601)	Long-chain-fatty-acid CoA ligase	faa1 LA_2309	Leptospira interrogans serogroup Icterohaemorrhagiae serovar Lai (strain 56601)	1.0938e-16	108	6	6	3	0	0	0	1	1	1	5	6	3	0	0	0	0	0	0	0	0	0	0	0	0	1	1
NaN	NaN	NaN	14.9143	15.1505	15.0115	19.5073	19.6661	19.2038	NaN	NaN	NaN	NaN	NaN	NaN	NaN	NaN	NaN		Response regulator receiver domain protein	LEP1GSC073_4146	Leptospira noguchii str. Cascata	8.3465e-14	66	2	2	2	0	0	0	1	2	2	1	2	2	0	0	0	0	0	0	0	0	0	0	0	0	1	2
NaN	NaN	11.9961	18.087	18.6075	18.8339	22.4115	25.8477	26.2324	NaN	NaN	NaN	NaN	NaN	NaN	NaN	NaN	NaN		HEAT repeat protein	LEP1GSC073_1490	Leptospira noguchii str. Cascata	2.6104e-42	43	6	6	6	0	0	1	4	4	4	4	5	5	0	0	0	0	0	0	0	0	0	0	0	1	4	4
NaN	NaN	NaN	NaN	NaN	NaN	NaN	NaN	NaN	NaN	NaN	NaN	NaN	NaN	NaN	NaN	NaN	NaN	Leptospira interrogans serovar Bataviae str. HAI135	Tetratricopeptide repeat protein	LEP1GSC170_1835	Leptospira interrogans serovar Bataviae str. HAI135	0.0055284	43	1	1	1	0	0	0	0	0	0	0	0	1	0	0	0	0	0	0	0	0	0	0	0	0	0	0
NaN	NaN	NaN	13.6549	13.4732	13.8772	21.0591	21.0393	20.0885	NaN	NaN	NaN	NaN	NaN	NaN	NaN	NaN	NaN	Leptospira interrogans serovar Bataviae str. HAI135	ABC transporter, ATP-binding protein	LEP1GSC170_4095	Leptospira interrogans serovar Bataviae str. HAI135	1.9684e-14	68	2	2	2	0	0	0	1	1	1	2	2	1	0	0	0	0	0	0	0	0	0	0	0	0	1	1
NaN	NaN	NaN	15.6562	15.7906	16.1784	21.371	21.1415	20.7092	17.151	16.718	17.2901	17.0516	17.5566	17.6743	18.6714	19.1594	19.439	Leptospira noguchii str. 2001034031	3-hydroxyacyl-CoA dehydrogenase, NAD binding domain protein	LEP1GSC024_3556	Leptospira noguchii str. 2001034031	4.0462e-103	83	2	2	2	0	0	0	1	1	1	1	1	1	1	1	1	1	1	1	1	2	1	0	0	0	1	1
NaN	NaN	NaN	13.7618	14.0399	NaN	21.3618	21.4733	20.2382	NaN	NaN	NaN	NaN	NaN	NaN	NaN	NaN	NaN	Leptospira interrogans serogroup Icterohaemorrhagiae serovar Lai (strain 56601)	HIT family hydrolase	LA_2182	Leptospira interrogans serogroup Icterohaemorrhagiae serovar Lai (strain 56601)	3.4583e-07	21	2	2	2	0	0	0	1	1	0	2	2	2	0	0	0	0	0	0	0	0	0	0	0	0	1	1
NaN	NaN	NaN	NaN	NaN	NaN	18.8642	18.5424	20.5158	NaN	NaN	NaN	NaN	NaN	NaN	NaN	NaN	NaN	Leptospira interrogans serovar Zanoni str. LT2156	Pyridine nucleotide-disulfide oxidoreductase	LEP1GSC158_1700	Leptospira interrogans serovar Zanoni str. LT2156	2.0125e-09	58	2	2	2	0	0	0	0	0	0	1	1	2	0	0	0	0	0	0	0	0	0	0	0	0	0	0
NaN	NaN	NaN	15.3172	15.5371	15.4878	22.5243	22.7592	21.0274	NaN	NaN	NaN	NaN	NaN	NaN	NaN	NaN	NaN	Leptospira borgpetersenii serovar Hardjo-bovis (strain JB197)	ATP-dependent Clp protease proteolytic subunit (EC 3.4.21.92) (Endopeptidase Clp)	clpP-1 clpP LBJ_1084	Leptospira borgpetersenii serovar Hardjo-bovis (strain JB197)	4.5089e-22	69	3	3	3	0	0	0	1	1	1	3	3	1	0	0	0	0	0	0	0	0	0	0	0	0	1	1
NaN	NaN	NaN	NaN	NaN	NaN	22.7458	22.7421	22.606	NaN	NaN	NaN	NaN	NaN	NaN	NaN	15.0831	NaN	Leptospira interrogans serogroup Icterohaemorrhagiae serovar Lai (strain 56601)	Anti-sigma factor antagonist	LA_0395a	Leptospira interrogans serogroup Icterohaemorrhagiae serovar Lai (strain 56601)	0.0086231	73	1	1	1	0	0	0	0	0	0	1	1	1	0	0	0	0	0	0	0	1	0	0	0	0	0	0
NaN	NaN	NaN	12.6506	12.7883	12.6697	19.6357	19.778	19.584	NaN	NaN	NaN	NaN	NaN	NaN	NaN	NaN	NaN		Phosphoserine aminotransferase (EC 2.6.1.52) (Phosphohydroxythreonine aminotransferase) (PSAT)	serC LEP1GSC105_2695	Leptospira interrogans str. UI 12758	6.3234e-36	19	1	1	1	0	0	0	1	1	1	1	1	1	0	0	0	0	0	0	0	0	0	0	0	0	1	1
NaN	NaN	NaN	17.7345	17.6632	17.6808	22.2747	22.2294	NaN	NaN	11.5043	NaN	NaN	NaN	NaN	NaN	NaN	NaN		50S ribosomal protein L30	rpmD LEP1GSC062_2141	Leptospira alexanderi serovar Manhao 3 str. L 60	7.2515e-08	68	1	1	1	0	0	0	1	1	1	1	1	0	0	1	0	0	0	0	0	0	0	0	0	0	1	1
15.5794	15.609	15.8925	19.8413	20.22	20.2174	25.2248	25.236	25.1061	NaN	NaN	NaN	NaN	NaN	NaN	NaN	NaN	NaN	Leptospira interrogans serogroup Icterohaemorrhagiae serovar Lai (strain 56601)	Elongation factor Ts (EF-Ts)	tsf LA_3297	Leptospira interrogans serogroup Icterohaemorrhagiae serovar Lai (strain 56601)	9.0743e-60	72	5	5	5	1	1	1	4	3	3	4	5	4	0	0	0	0	0	0	0	0	0	1	1	1	4	3
NaN	NaN	NaN	NaN	11.0638	10.89	19.231	19.437	19.3727	NaN	NaN	NaN	NaN	NaN	NaN	NaN	NaN	NaN	Leptospira interrogans str. 2006001854	Uncharacterized protein	LEP1GSC037_3790	Leptospira interrogans str. 2006001854	0.0014976	65	1	1	1	0	0	0	0	1	1	1	1	1	0	0	0	0	0	0	0	0	0	0	0	0	0	1
NaN	NaN	NaN	13.792	13.7884	13.8197	19.5568	19.7796	19.7874	NaN	NaN	NaN	NaN	NaN	NaN	NaN	NaN	NaN	Leptospira interrogans serogroup Icterohaemorrhagiae serovar Lai (strain 56601)	Type III pantothenate kinase (EC 2.7.1.33) (PanK-III) (Pantothenic acid kinase)	coaX LA_0833	Leptospira interrogans serogroup Icterohaemorrhagiae serovar Lai (strain 56601)	4.6213e-20	69	3	3	3	0	0	0	2	2	2	2	2	3	0	0	0	0	0	0	0	0	0	0	0	0	2	2
NaN	NaN	NaN	11.0281	11.8498	12.634	20.9342	20.9187	20.1847	NaN	NaN	NaN	NaN	NaN	NaN	NaN	NaN	NaN		Uncharacterized protein (Fragment)	LEP1GSC079_2606	Leptospira interrogans str. FPW1039	2.8366e-42	29	2	2	2	0	0	0	1	1	1	2	2	1	0	0	0	0	0	0	0	0	0	0	0	0	1	1
NaN	NaN	NaN	NaN	NaN	13.0818	19.1144	19.1458	17.7179	NaN	NaN	NaN	NaN	NaN	NaN	NaN	NaN	NaN	Leptospira interrogans serovar Icterohaemorrhagiae str. Verdun HP	Glyoxalase-like domain protein	LEP1GSC116_0269	Leptospira interrogans serovar Icterohaemorrhagiae str. Verdun HP	4.4297e-69	32	1	1	1	0	0	0	0	0	1	1	1	1	0	0	0	0	0	0	0	0	0	0	0	0	0	0
NaN	NaN	NaN	NaN	NaN	12.467	20.7576	20.6079	17.9095	NaN	NaN	NaN	NaN	NaN	NaN	NaN	NaN	NaN	Leptospira interrogans serogroup Icterohaemorrhagiae serovar Lai (strain 56601)	3-hydroxybutyryl-CoA dehydratase	LA_1198	Leptospira interrogans serogroup Icterohaemorrhagiae serovar Lai (strain 56601)	6.1577e-09	29	3	3	3	0	0	0	0	0	2	3	3	1	0	0	0	0	0	0	0	0	0	0	0	0	0	0
12.9854	13.929	14.1787	17.1312	17.3398	18.0298	24.3995	24.6453	23.7471	NaN	NaN	11.1191	NaN	NaN	NaN	NaN	NaN	NaN	Leptospira interrogans	DNA polymerase III subunit beta (EC 2.7.7.7)	dnaN	Leptospira interrogans	1.0497e-45	77	7	7	7	1	1	1	4	5	5	5	6	6	0	0	1	0	0	0	0	0	0	1	1	1	4	5
NaN	NaN	NaN	14.2762	14.4526	15.1459	21.4006	21.3173	21.0366	NaN	NaN	NaN	NaN	NaN	NaN	NaN	NaN	NaN	Leptospira interrogans serogroup Icterohaemorrhagiae serovar Lai (strain 56601)	Zn-dependent alcohol dehydrogenase	adhP LA_3158	Leptospira interrogans serogroup Icterohaemorrhagiae serovar Lai (strain 56601)	3.0962e-72	67	5	5	4	0	0	0	3	3	5	5	4	5	0	0	0	0	0	0	0	0	0	0	0	0	3	3
NaN	NaN	NaN	14.8042	14.9174	15.3686	20.3064	20.1363	19.9419	NaN	NaN	NaN	NaN	NaN	NaN	NaN	NaN	NaN	Leptospira interrogans serovar Grippotyphosa str. LT2186	Uncharacterized protein	LEP1GSC151_4043	Leptospira interrogans serovar Grippotyphosa str. LT2186	3.9367e-08	60	2	2	2	0	0	0	1	1	1	1	1	2	0	0	0	0	0	0	0	0	0	0	0	0	1	1
NaN	NaN	NaN	12.193	12.6366	13.9881	21.5647	21.9249	21.3614	NaN	NaN	NaN	NaN	NaN	NaN	NaN	NaN	NaN	Leptospira interrogans serogroup Icterohaemorrhagiae serovar Lai (strain 56601)	Uncharacterized protein	LA_2998	Leptospira interrogans serogroup Icterohaemorrhagiae serovar Lai (strain 56601)	3.1639e-13	74	2	2	2	0	0	0	1	1	1	2	2	2	0	0	0	0	0	0	0	0	0	0	0	0	1	1
NaN	NaN	NaN	13.4114	13.5744	13.7182	17.8978	18.287	17.4048	NaN	NaN	NaN	NaN	NaN	NaN	NaN	NaN	NaN	Leptospira interrogans serovar Icterohaemorrhagiae str. Verdun HP	NAD dependent epimerase/dehydratase family protein	LEP1GSC116_0986	Leptospira interrogans serovar Icterohaemorrhagiae str. Verdun HP	1.5637e-05	70	1	1	1	0	0	0	1	1	1	1	1	1	0	0	0	0	0	0	0	0	0	0	0	0	1	1
NaN	NaN	NaN	NaN	NaN	NaN	24.0855	24.2405	21.8568	NaN	NaN	NaN	NaN	NaN	NaN	NaN	NaN	NaN		Ribosome-recycling factor (RRF) (Ribosome-releasing factor)	frr LEP1GSC073_4329	Leptospira noguchii str. Cascata	3.2629e-24	51	3	3	3	0	0	0	0	0	0	3	2	2	0	0	0	0	0	0	0	0	0	0	0	0	0	0
NaN	NaN	NaN	NaN	NaN	NaN	NaN	NaN	NaN	15.4354	17.8628	19.7004	18.0604	NaN	21.1908	NaN	NaN	NaN	Leptospira interrogans serovar Bataviae str. HAI135	Fe-S metabolism associated domain protein	sufE LEP1GSC170_1981	Leptospira interrogans serovar Bataviae str. HAI135	0.0055529	29	1	1	1	0	0	0	0	0	0	0	0	0	1	1	1	1	0	1	0	0	0	0	0	0	0	0
20.028	19.9488	19.8126	NaN	NaN	NaN	27.8143	24.5025	24.7328	NaN	NaN	NaN	NaN	NaN	NaN	NaN	NaN	NaN	Leptospira weilii serovar Ranarum str. ICFT	Uncharacterized protein	LEP1GSC060_2961	Leptospira weilii serovar Ranarum str. ICFT	2.7722e-195	113	7	7	4	2	3	3	0	0	0	5	6	5	0	0	0	0	0	0	0	0	0	2	3	3	0	0
NaN	NaN	NaN	15.5601	15.7946	15.5675	20.5122	19.7674	NaN	NaN	NaN	NaN	NaN	NaN	NaN	NaN	NaN	NaN	Leptospira interrogans serovar Icterohaemorrhagiae str. Verdun HP	UMP kinase	pyrH LEP1GSC116_3003	Leptospira interrogans serovar Icterohaemorrhagiae str. Verdun HP	0.0021228	69	1	1	1	0	0	0	1	1	1	1	1	0	0	0	0	0	0	0	0	0	0	0	0	0	1	1
NaN	NaN	NaN	14.5904	14.7337	14.302	21.0069	20.8302	16.41	NaN	NaN	NaN	NaN	NaN	NaN	NaN	NaN	NaN		dCTP deaminase (EC 3.5.4.13) (Deoxycytidine triphosphate deaminase)	dcd LEP1GSC073_0384	Leptospira noguchii str. Cascata	1.5232e-10	38	1	1	1	0	0	0	1	1	1	1	1	1	0	0	0	0	0	0	0	0	0	0	0	0	1	1
NaN	NaN	NaN	NaN	NaN	NaN	16.0918	16.9074	15.9803	NaN	NaN	NaN	NaN	NaN	NaN	NaN	NaN	NaN	Leptospira interrogans serovar Grippotyphosa str. LT2186	Stage II sporulation protein E	LEP1GSC151_4357	Leptospira interrogans serovar Grippotyphosa str. LT2186	1.3731e-10	25	1	1	1	0	0	0	0	0	0	1	1	1	0	0	0	0	0	0	0	0	0	0	0	0	0	0
NaN	NaN	NaN	NaN	NaN	NaN	18.6801	17.9682	18.8705	NaN	NaN	NaN	NaN	NaN	NaN	NaN	NaN	NaN	Leptospira interrogans serogroup Icterohaemorrhagiae serovar Lai (strain 56601)	Hypothetical lipoprotein	LA_0032	Leptospira interrogans serogroup Icterohaemorrhagiae serovar Lai (strain 56601)	0.005427	21	1	1	1	0	0	0	0	0	0	1	1	1	0	0	0	0	0	0	0	0	0	0	0	0	0	0
NaN	12.5565	12.4722	NaN	NaN	NaN	21.5612	22.0578	NaN	NaN	NaN	NaN	NaN	NaN	NaN	NaN	NaN	NaN	Leptospira interrogans serovar Copenhageni str. LT2050	Triosephosphate isomerase (EC 5.3.1.1)	LEP1GSC150_1362	Leptospira interrogans serovar Copenhageni str. LT2050	0.0057128	44	1	1	1	0	1	1	0	0	0	1	1	0	0	0	0	0	0	0	0	0	0	0	1	1	0	0
NaN	NaN	NaN	13.648	13.7199	14.1863	22.4444	22.3998	18.7705	NaN	NaN	NaN	NaN	NaN	NaN	NaN	NaN	14.3887	Leptospira interrogans serovar Pyrogenes str. 200701872	Uncharacterized protein	LEP1GSC124_3220	Leptospira interrogans serovar Pyrogenes str. 200701872	5.0105e-05	20	1	1	1	0	0	0	1	1	1	1	1	1	0	0	0	0	0	0	0	0	1	0	0	0	1	1
NaN	NaN	NaN	16.8264	17.0793	17.0078	19.5878	19.8917	17.0072	NaN	NaN	NaN	NaN	NaN	NaN	NaN	NaN	NaN		Methylmalonyl-CoA mutase (EC 5.4.99.2)	LEP1GSC073_1515	Leptospira noguchii str. Cascata	2.5729e-06	51	3	3	3	0	0	0	3	3	3	2	2	1	0	0	0	0	0	0	0	0	0	0	0	0	3	3
NaN	NaN	NaN	NaN	NaN	NaN	20.8422	20.7688	16.5156	NaN	NaN	NaN	NaN	NaN	NaN	NaN	NaN	NaN	Leptospira interrogans serovar Copenhageni str. LT2050	Uncharacterized protein	LEP1GSC150_1096	Leptospira interrogans serovar Copenhageni str. LT2050	1.4126e-11	22	1	1	1	0	0	0	0	0	0	1	1	1	0	0	0	0	0	0	0	0	0	0	0	0	0	0
20.1734	20.2327	20.202	21.525	21.7693	21.7284	28.5934	28.7639	27.4926	16.2869	16.6622	18.5685	13.6994	17.1058	17.0111	18.6169	18.7767	19.663	Leptospira interrogans serogroup Icterohaemorrhagiae serovar Lai (strain 56601)	Adenosylhomocysteinase (EC 3.3.1.1) (S-adenosyl-L-homocysteine hydrolase) (AdoHcyase)	ahcY LB_106	Leptospira interrogans serogroup Icterohaemorrhagiae serovar Lai (strain 56601)	8.6721e-126	89	19	19	19	5	4	4	13	14	14	18	17	18	3	2	4	2	1	2	2	2	1	5	4	4	13	14
NaN	NaN	NaN	13.3771	13.6193	14.4871	19.0836	19.3529	18.1178	NaN	NaN	NaN	NaN	NaN	NaN	NaN	NaN	NaN	Leptospira interrogans serovar Pyrogenes str. 200701872	Vitamin B12 dependent methionine synthase	LEP1GSC124_3436	Leptospira interrogans serovar Pyrogenes str. 200701872	7.5652e-05	25	2	2	2	0	0	0	1	1	2	2	2	2	0	0	0	0	0	0	0	0	0	0	0	0	1	1
NaN	NaN	NaN	18.1869	18.4812	18.4442	24.3782	24.5972	24.1706	NaN	NaN	NaN	NaN	NaN	NaN	NaN	NaN	NaN	Leptospira interrogans serogroup Icterohaemorrhagiae serovar Lai (strain 56601)	Short chain dehydrogenase	fabG LB_082	Leptospira interrogans serogroup Icterohaemorrhagiae serovar Lai (strain 56601)	3.1172e-10	33	2	2	2	0	0	0	2	2	2	2	2	2	0	0	0	0	0	0	0	0	0	0	0	0	2	2
NaN	NaN	NaN	NaN	NaN	NaN	18.8386	19.1495	18.9083	NaN	NaN	NaN	NaN	NaN	NaN	NaN	NaN	NaN	Leptospira interrogans serovar Australis str. 200703203	Putative orotidine 5'-phosphate decarboxylase	LEP1GSC115_1699	Leptospira interrogans serovar Australis str. 200703203	3.5486e-05	40	2	2	2	0	0	0	0	0	0	2	1	1	0	0	0	0	0	0	0	0	0	0	0	0	0	0
13.3161	13.7704	14.331	13.7861	14.2166	14.0912	20.4997	20.4712	20.5629	NaN	NaN	NaN	NaN	NaN	NaN	NaN	NaN	NaN	Leptospira interrogans serovar Australis str. 200703203	Acetyl-coenzyme A synthetase (AcCoA synthetase) (Acs) (EC 6.2.1.1) (Acetate--CoA ligase) (Acyl-activating enzyme)	acs acsA LEP1GSC115_5745	Leptospira interrogans serovar Australis str. 200703203	3.4023e-19	53	2	2	2	1	1	1	1	1	1	1	1	1	0	0	0	0	0	0	0	0	0	1	1	1	1	1
NaN	NaN	NaN	NaN	NaN	NaN	NaN	NaN	18.1434	NaN	NaN	NaN	NaN	NaN	NaN	NaN	NaN	NaN		Sulfate adenylyltransferase (EC 2.7.7.4)	cysD LEP1GSC062_3971	Leptospira alexanderi serovar Manhao 3 str. L 60	1.0218e-41	75	1	1	1	0	0	0	0	0	0	0	0	1	0	0	0	0	0	0	0	0	0	0	0	0	0	0
NaN	NaN	NaN	11.5726	11.7748	12.5352	20.6499	20.7961	20.2081	NaN	NaN	NaN	NaN	NaN	NaN	NaN	NaN	NaN	Leptospira kirschneri str. 200801925	Oxidoreductase, aldo/keto reductase family protein	LEP1GSC127_4408	Leptospira kirschneri str. 200801925	3.4993e-18	42	4	4	4	0	0	0	1	1	2	3	3	2	0	0	0	0	0	0	0	0	0	0	0	0	1	1
16.7872	17.3245	17.1866	19.9161	20.1822	20.2872	25.0734	25.1376	25.4112	NaN	NaN	NaN	NaN	NaN	NaN	NaN	NaN	NaN		Lipoprotein	IQ65_18140	Leptospira interrogans serovar Lai	4.1733e-28	21	6	6	6	2	2	2	3	3	3	4	4	6	0	0	0	0	0	0	0	0	0	2	2	2	3	3
NaN	NaN	NaN	NaN	NaN	NaN	20.1747	20.4856	20.9005	NaN	NaN	NaN	NaN	NaN	NaN	NaN	NaN	NaN	Leptospira interrogans serovar Pyrogenes str. 200701872	NAD(P)-binding Rossmann-like domain protein	LEP1GSC124_2556	Leptospira interrogans serovar Pyrogenes str. 200701872	0.00010891	59	2	2	2	0	0	0	0	0	0	1	1	2	0	0	0	0	0	0	0	0	0	0	0	0	0	0
NaN	NaN	NaN	NaN	NaN	NaN	22.1895	22.0404	NaN	NaN	NaN	NaN	NaN	NaN	NaN	NaN	NaN	NaN	Leptospira kirschneri serovar Bim str. 1051	PAS domain S-box protein	LEP1GSC046_1870	Leptospira kirschneri serovar Bim str. 1051	2.6487e-23	52	3	3	3	0	0	0	0	0	0	3	2	0	0	0	0	0	0	0	0	0	0	0	0	0	0	0
NaN	NaN	NaN	13.2517	13.8084	13.792	18.7566	18.8517	19.2089	NaN	NaN	NaN	NaN	NaN	NaN	NaN	NaN	NaN		Uncharacterized protein	IQ65_15935	Leptospira interrogans serovar Lai	1.1296e-08	1	2	2	2	0	0	0	1	1	1	1	1	2	0	0	0	0	0	0	0	0	0	0	0	0	1	1
NaN	NaN	NaN	17.5205	17.8351	18.0001	23.6973	23.6964	23.4937	NaN	NaN	NaN	NaN	NaN	NaN	NaN	NaN	NaN	Leptospira interrogans serovar Australis str. 200703203	50S ribosomal protein L15 domain protein	LEP1GSC115_2494	Leptospira interrogans serovar Australis str. 200703203	0.0021318	39	1	1	1	0	0	0	1	1	1	1	1	1	0	0	0	0	0	0	0	0	0	0	0	0	1	1
NaN	NaN	NaN	NaN	NaN	NaN	21.7825	21.8464	15.4691	NaN	NaN	NaN	NaN	NaN	NaN	NaN	NaN	NaN	Leptospira interrogans serogroup Icterohaemorrhagiae serovar Lai (strain 56601)	Uncharacterized protein	LA_0617	Leptospira interrogans serogroup Icterohaemorrhagiae serovar Lai (strain 56601)	3.0658e-28	67	4	4	4	0	0	0	0	0	0	4	3	1	0	0	0	0	0	0	0	0	0	0	0	0	0	0
NaN	NaN	NaN	14.6826	15.3132	14.955	23.8222	23.873	22.1183	NaN	NaN	NaN	NaN	NaN	NaN	NaN	NaN	13.756	Leptospira interrogans serovar Icterohaemorrhagiae str. Verdun HP;Leptospira kirschneri str. 200801925	Succinate--CoA ligase [ADP-forming] subunit beta (EC 6.2.1.5) (Succinyl-CoA synthetase subunit beta) (SCS-beta)	sucC LEP1GSC127_3226	Leptospira kirschneri str. 200801925	1.5106e-30	7	5	5	1	0	0	0	3	3	3	5	4	4	0	0	0	0	0	0	0	0	1	0	0	0	3	3
NaN	NaN	NaN	11.5973	12.4207	12.1472	18.6547	18.5268	17.1939	NaN	NaN	NaN	NaN	NaN	NaN	NaN	NaN	NaN	Leptospira interrogans serovar Icterohaemorrhagiae str. Verdun HP	Uncharacterized protein (Fragment)	LEP1GSC116_3725	Leptospira interrogans serovar Icterohaemorrhagiae str. Verdun HP	1.5749e-07	25	2	2	2	0	0	0	1	1	1	2	2	1	0	0	0	0	0	0	0	0	0	0	0	0	1	1
NaN	NaN	NaN	15.8299	16.3203	16.3001	24.3649	24.3277	21.2708	19.1808	18.9919	15.5081	18.7359	16.0793	18.72	NaN	NaN	NaN		Polyribonucleotide nucleotidyltransferase (EC 2.7.7.8) (Polynucleotide phosphorylase) (PNPase)	pnp LEP1GSC079_1513	Leptospira interrogans str. FPW1039	9.3285e-14	59	6	6	6	0	0	0	3	4	4	4	5	5	1	1	1	1	1	1	0	0	0	0	0	0	3	4
NaN	NaN	NaN	NaN	NaN	NaN	18.5129	18.7586	NaN	NaN	NaN	NaN	NaN	NaN	NaN	NaN	NaN	NaN	Leptospira kirschneri serovar Bulgarica str. Nikolaevo	Sphingomyelin phosphodiesterase	sph_3 LEP1GSC008_1548	Leptospira kirschneri serovar Bulgarica str. Nikolaevo	0.0089105	26	1	1	1	0	0	0	0	0	0	1	1	0	0	0	0	0	0	0	0	0	0	0	0	0	0	0
NaN	NaN	NaN	15.6804	15.8762	15.6165	22.0908	22.1498	21.7319	NaN	NaN	NaN	NaN	NaN	NaN	12.9884	NaN	NaN	Leptospira interrogans serogroup Icterohaemorrhagiae serovar Lai (strain 56601)	Transcription termination factor Rho (EC 3.6.4.-) (ATP-dependent helicase Rho)	rho LA_1021	Leptospira interrogans serogroup Icterohaemorrhagiae serovar Lai (strain 56601)	7.6352e-33	57	5	5	5	0	0	0	4	3	3	5	5	4	0	0	0	0	0	0	1	0	0	0	0	0	4	3
NaN	NaN	NaN	15.2654	15.5264	15.5913	21.2421	21.5356	21.3377	NaN	NaN	NaN	NaN	NaN	NaN	NaN	NaN	NaN	Leptospira alstoni serovar Sichuan str. 79601	Outer membrane efflux protein	LEP1GSC194_3920	Leptospira alstonii serovar Sichuan str. 79601	4.2152e-08	71	3	3	3	0	0	0	2	2	3	3	3	3	0	0	0	0	0	0	0	0	0	0	0	0	2	2
NaN	NaN	NaN	20.3117	20.0886	20.0744	27.2213	27.075	25.1683	NaN	NaN	NaN	NaN	NaN	NaN	15.3714	NaN	NaN		Uncharacterized protein	LEP1GSC073_1086	Leptospira noguchii str. Cascata	7.4653e-95	50	3	3	3	0	0	0	2	2	2	3	3	2	0	0	0	0	0	0	1	0	0	0	0	0	2	2
NaN	NaN	NaN	14.0396	14.0302	14.0024	NaN	NaN	20.6308	NaN	NaN	NaN	NaN	NaN	NaN	NaN	NaN	NaN		3-demethylubiquinone-9 3-methyltransferase domain protein	LEP1GSC104_2078	Leptospira interrogans str. UI 12621	4.8751e-05	26	2	2	2	0	0	0	1	1	1	0	0	2	0	0	0	0	0	0	0	0	0	0	0	0	1	1
NaN	NaN	NaN	16.4301	16.8421	16.6271	23.1747	23.4711	21.9619	NaN	NaN	NaN	NaN	NaN	NaN	NaN	NaN	NaN		Serine hydroxymethyltransferase (SHMT) (Serine methylase) (EC 2.1.2.1)	glyA LEP1GSC079_0390	Leptospira interrogans str. FPW1039	1.2546e-50	77	5	5	5	0	0	0	3	3	3	4	5	3	0	0	0	0	0	0	0	0	0	0	0	0	3	3
16.7855	17.3228	17.5363	19.8462	20.142	20.2724	27.058	27.0776	26.482	NaN	NaN	NaN	NaN	NaN	NaN	NaN	NaN	NaN	Leptospira interrogans serovar Lora str. TE 1992	Deoxyribose-phosphate aldolase	LEP1GSC067_2923	Leptospira interrogans serovar Lora str. TE 1992	1.5415e-152	75	9	9	8	1	1	1	7	6	7	9	9	8	0	0	0	0	0	0	0	0	0	1	1	1	7	6
NaN	NaN	NaN	NaN	NaN	NaN	20.1101	20.335	NaN	NaN	NaN	NaN	NaN	NaN	NaN	NaN	NaN	NaN	Leptospira interrogans serovar Lora str. TE 1992	Asparagine--tRNA ligase (EC 6.1.1.22) (Asparaginyl-tRNA synthetase) (AsnRS)	asnS LEP1GSC067_3187	Leptospira interrogans serovar Lora str. TE 1992	0.0014812	5	1	1	1	0	0	0	0	0	0	1	1	0	0	0	0	0	0	0	0	0	0	0	0	0	0	0
NaN	NaN	12.9116	16.2794	16.7936	16.9665	24.2342	24.0494	22.6935	NaN	NaN	NaN	NaN	NaN	NaN	NaN	NaN	NaN	Leptospira interrogans	Putative uncharacterized protein (UDP-glucose 4-epimerase)	SAMN05421689_10483	Leptospira interrogans	4.1942e-37	66	7	7	7	0	0	1	3	3	3	6	6	5	0	0	0	0	0	0	0	0	0	0	0	1	3	3
NaN	NaN	NaN	13.9217	13.9167	14.2768	22.5677	21.757	20.6309	NaN	NaN	NaN	NaN	NaN	NaN	NaN	NaN	NaN		Beta-propeller repeat protein	LEP1GSC079_0547	Leptospira interrogans str. FPW1039	9.0166e-28	29	4	4	4	0	0	0	3	2	3	4	4	3	0	0	0	0	0	0	0	0	0	0	0	0	3	2
NaN	NaN	NaN	NaN	NaN	NaN	20.2601	20.7705	16.985	NaN	NaN	NaN	NaN	NaN	NaN	NaN	NaN	NaN		Putative lipoprotein	LEP1GSC079_2153	Leptospira interrogans str. FPW1039	1.1019e-05	3	1	1	1	0	0	0	0	0	0	1	1	1	0	0	0	0	0	0	0	0	0	0	0	0	0	0
NaN	NaN	NaN	12.0267	12.2294	12.4192	21.04	21.0301	20.0014	NaN	NaN	NaN	NaN	NaN	NaN	NaN	NaN	NaN		Dihydrolipoamide acetyltransferase component of pyruvate dehydrogenase complex (EC 2.3.1.-)	LEP1GSC079_2075	Leptospira interrogans str. FPW1039	7.6739e-38	40	3	3	3	0	0	0	1	1	1	3	3	2	0	0	0	0	0	0	0	0	0	0	0	0	1	1
NaN	NaN	NaN	14.1675	14.5129	14.0615	21.423	21.619	19.7141	NaN	NaN	NaN	NaN	NaN	NaN	NaN	NaN	NaN	Leptospira interrogans serovar Australis str. 200703203	Sigma factor regulatory protein, FecR/PupR family	LEP1GSC115_3253	Leptospira interrogans serovar Australis str. 200703203	3.9747e-09	70	3	3	3	0	0	0	1	1	1	3	3	1	0	0	0	0	0	0	0	0	0	0	0	0	1	1
NaN	NaN	NaN	15.6842	15.6019	15.6646	22.1327	21.9752	NaN	NaN	NaN	NaN	NaN	NaN	NaN	NaN	NaN	NaN	Leptospira interrogans serovar Pyrogenes str. 200701872	LeuA allosteric (Dimerization) domain protein	LEP1GSC124_0207	Leptospira interrogans serovar Pyrogenes str. 200701872	0.00014595	63	2	2	2	0	0	0	2	1	1	2	2	0	0	0	0	0	0	0	0	0	0	0	0	0	2	1
NaN	NaN	NaN	13.4416	13.3708	14.0952	21.8324	21.8106	18.9923	NaN	NaN	NaN	NaN	NaN	NaN	NaN	NaN	NaN		Peptide-binding protein	IQ65_13085	Leptospira interrogans serovar Lai	5.2689e-10	67	5	5	5	0	0	0	2	2	2	5	5	4	0	0	0	0	0	0	0	0	0	0	0	0	2	2
NaN	NaN	NaN	13.0043	13.5908	13.3005	20.3333	19.984	20.0784	NaN	NaN	NaN	NaN	NaN	NaN	NaN	NaN	NaN	Leptospira interrogans serogroup Icterohaemorrhagiae serovar Lai (strain 56601)	Methionine aminopeptidase (MAP) (MetAP) (EC 3.4.11.18) (Peptidase M)	map LA_2457	Leptospira interrogans serogroup Icterohaemorrhagiae serovar Lai (strain 56601)	0.00042341	33	1	1	1	0	0	0	1	1	1	1	1	1	0	0	0	0	0	0	0	0	0	0	0	0	1	1
NaN	NaN	NaN	11.765	12.5598	12.5183	19.7583	20.5275	19.3597	NaN	NaN	NaN	NaN	NaN	NaN	NaN	NaN	NaN	Leptospira interrogans str. 2006001854	Fructose-1,6-bisphosphatase class 1 domain protein (Fragment)	LEP1GSC037_4686	Leptospira interrogans str. 2006001854	0.0039771	21	1	1	1	0	0	0	1	1	1	1	1	1	0	0	0	0	0	0	0	0	0	0	0	0	1	1
19.782	19.968	19.9759	18.0153	18.0262	18.0497	22.1718	22.2883	22.7771	NaN	NaN	NaN	NaN	NaN	NaN	14.1266	14.6886	15.1734	Leptospira interrogans serovar Icterohaemorrhagiae str. Verdun HP	S1/P1 Nuclease (Fragment)	LEP1GSC116_0570	Leptospira interrogans serovar Icterohaemorrhagiae str. Verdun HP	3.4664e-33	49	6	6	6	2	2	2	5	4	4	3	3	5	0	0	0	0	0	0	1	1	2	2	2	2	5	4
NaN	NaN	NaN	14.5339	14.5105	14.5609	22.0553	22.1614	19.5687	NaN	NaN	NaN	NaN	NaN	NaN	NaN	NaN	NaN		Leucine rich repeat protein	LEP1GSC079_3609	Leptospira interrogans str. FPW1039	5.5599e-149	39	3	3	3	0	0	0	1	1	1	3	3	2	0	0	0	0	0	0	0	0	0	0	0	0	1	1
NaN	NaN	NaN	12.4575	12.3719	12.0715	20.8569	20.4826	20.5081	NaN	NaN	NaN	NaN	NaN	NaN	NaN	NaN	NaN	Leptospira interrogans str. 2006001854	Uncharacterized protein (Fragment)	LEP1GSC037_0053	Leptospira interrogans str. 2006001854	6.3128e-38	25	2	2	2	0	0	0	1	1	1	2	2	2	0	0	0	0	0	0	0	0	0	0	0	0	1	1
NaN	NaN	NaN	11.9595	12.0359	11.8549	19.851	20.3132	15.5941	NaN	NaN	NaN	NaN	NaN	NaN	NaN	NaN	NaN	Leptospira interrogans serovar Lora str. TE 1992	ATP-dependent protease ATPase subunit HslU (Unfoldase HslU)	hslU LEP1GSC067_3756	Leptospira interrogans serovar Lora str. TE 1992	6.0015e-17	94	3	3	3	0	0	0	1	1	1	3	3	1	0	0	0	0	0	0	0	0	0	0	0	0	1	1
16.1676	16.3919	16.7244	16.6276	16.5873	16.2945	26.0318	26.1178	23.9964	15.7972	NaN	15.6949	NaN	NaN	15.7034	NaN	NaN	15.4433	Leptospira interrogans serogroup Icterohaemorrhagiae serovar copenhageni (strain Fiocruz L1-130)	Putative lipoprotein	LIC_10927	Leptospira interrogans serogroup Icterohaemorrhagiae serovar copenhageni (strain Fiocruz L1-130)	1.5447e-258	43	9	9	9	2	2	2	2	2	2	8	8	8	1	0	1	0	0	1	0	0	1	2	2	2	2	2
12.3611	13.0917	12.8585	12.8133	13.1316	13.5049	22.5024	22.4541	18.5569	NaN	NaN	NaN	NaN	NaN	NaN	NaN	NaN	NaN		Acyl-CoA dehydrogenase, C-terminal domain protein	LEP1GSC073_0531	Leptospira noguchii str. Cascata	4.8149e-36	75	3	3	3	1	1	1	1	1	2	3	3	2	0	0	0	0	0	0	0	0	0	1	1	1	1	1
NaN	NaN	NaN	NaN	NaN	NaN	22.3625	21.5878	NaN	NaN	NaN	NaN	NaN	NaN	NaN	NaN	NaN	NaN	Leptospira interrogans serovar Lora str. TE 1992	Uncharacterized protein (Fragment)	LEP1GSC067_1007	Leptospira interrogans serovar Lora str. TE 1992	0.0033546	36	1	1	1	0	0	0	0	0	0	1	1	0	0	0	0	0	0	0	0	0	0	0	0	0	0	0
NaN	NaN	NaN	NaN	NaN	NaN	NaN	NaN	18.966	NaN	NaN	NaN	NaN	NaN	NaN	NaN	13.2358	13.272	Leptospira biflexa serovar Patoc (strain Patoc 1 / ATCC 23582 / Paris);Leptospira interrogans serovar Icterohaemorrhagiae str. Verdun HP	O-acetylhomoserine aminocarboxypropyltransferase/cysteine synthase	LEP1GSC052_1399	Leptospira kmetyi serovar Malaysia str. Bejo-Iso9	1.3276e-21	25	6	1	1	0	0	0	3	3	4	5	5	4	0	1	1	0	0	1	1	2	2	0	0	0	0	0
NaN	NaN	NaN	11.4284	11.7251	12.5005	17.7834	17.8836	18.3225	NaN	NaN	NaN	NaN	NaN	NaN	NaN	NaN	NaN		Transcription termination/antitermination protein NusG	nusG LEP1GSC105_3921	Leptospira interrogans str. UI 12758	0.0018674	2	1	1	1	0	0	0	1	1	1	1	1	1	0	0	0	0	0	0	0	0	0	0	0	0	1	1
NaN	NaN	NaN	NaN	NaN	NaN	22.6974	23.2846	23.0237	NaN	NaN	NaN	NaN	NaN	NaN	NaN	NaN	NaN		Uncharacterized protein	LEP1GSC079_1849	Leptospira interrogans str. FPW1039	6.7102e-53	23	1	1	1	0	0	0	0	0	0	1	1	1	0	0	0	0	0	0	0	0	0	0	0	0	0	0
NaN	NaN	NaN	15.7706	16.1394	16.1344	19.3878	22.1942	18.9317	NaN	NaN	NaN	10.5951	NaN	13.6139	16.8096	17.2672	18.4892		Acyl-CoA dehydrogenase, C-terminal domain protein	LEP1GSC073_1465	Leptospira noguchii str. Cascata	1.3552e-22	83	4	4	4	0	0	0	1	1	2	2	2	1	0	0	0	1	0	1	1	1	1	0	0	0	1	1
NaN	NaN	NaN	18.1758	17.3835	18.8713	25.6154	25.8682	24.3888	NaN	12.3905	NaN	12.3351	13.2407	13.8367	17.152	16.4155	17.0285	Leptospira interrogans;Leptospira weilii serovar Ranarum str. ICFT	Putative lipoprotein qlp42		Leptospira interrogans	3.5679e-122	78	14	14	10	0	0	0	5	5	5	9	9	8	0	1	0	1	1	1	2	1	1	0	0	0	5	5
19.8844	19.9958	20.6212	14.8043	15.0573	14.757	23.8676	23.8446	24.2518	NaN	NaN	NaN	NaN	NaN	NaN	NaN	14.5602	NaN	Leptospira interrogans	OmpL1 (Fragment)	ompL1	Leptospira interrogans	5.9865e-44	113	5	5	5	3	3	3	2	1	1	2	2	5	0	0	0	0	0	0	0	1	0	3	3	3	2	1
NaN	NaN	NaN	15.9588	16.1995	15.6458	23.5951	24.0127	22.8662	NaN	NaN	NaN	NaN	NaN	NaN	NaN	NaN	NaN	Leptospira interrogans serogroup Icterohaemorrhagiae serovar Lai (strain 56601)	Uncharacterized protein	LA_3115	Leptospira interrogans serogroup Icterohaemorrhagiae serovar Lai (strain 56601)	1.3247e-17	66	4	4	3	0	0	0	3	3	3	4	3	2	0	0	0	0	0	0	0	0	0	0	0	0	3	3
NaN	NaN	NaN	NaN	NaN	NaN	18.8589	18.9712	18.6811	NaN	NaN	NaN	NaN	NaN	NaN	NaN	NaN	NaN	Leptospira interrogans serovar Pyrogenes str. 200701872	Uncharacterized protein	LEP1GSC124_4894	Leptospira interrogans serovar Pyrogenes str. 200701872	0.0010682	35	1	1	1	0	0	0	0	0	0	1	1	1	0	0	0	0	0	0	0	0	0	0	0	0	0	0
NaN	13.5899	15.0666	17.8636	18.0244	17.8585	22.6882	23.1704	24.2099	NaN	NaN	NaN	NaN	NaN	NaN	14.4693	NaN	NaN	Leptospira interrogans serovar Pyrogenes str. 200701872	Uncharacterized protein	LEP1GSC124_1350	Leptospira interrogans serovar Pyrogenes str. 200701872	8.6403e-134	39	3	3	3	0	1	1	1	1	1	1	1	3	0	0	0	0	0	0	1	0	0	0	1	1	1	1
NaN	NaN	NaN	15.856	16.3883	16.3686	22.2775	22.5405	22.4822	NaN	NaN	NaN	NaN	NaN	NaN	NaN	NaN	NaN	Leptospira biflexa serovar Patoc (strain Patoc 1 / ATCC 23582 / Paris)	S-adenosylmethionine synthase (AdoMet synthase) (EC 2.5.1.6) (MAT) (Methionine adenosyltransferase)	metK LEP1GSC062_3402	Leptospira alexanderi serovar Manhao 3 str. L 60	9.3567e-14	77	2	1	1	1	1	1	1	1	1	2	2	1	0	0	0	0	0	0	1	0	0	0	0	0	1	1
20.7361	20.8761	21.2823	21.897	22.1671	22.2578	28.3226	28.4508	27.5746	20	20.3566	20.9162	19.4074	19.8586	20.4002	NaN	NaN	NaN	Leptospira interrogans serogroup Icterohaemorrhagiae serovar Lai (strain 56601);Leptospira terpstrae serovar Hualin str. LT 11-33 = ATCC 700639;Turneriella parva (strain ATCC BAA-1111 / DSM 21527 / NCTC 11395 / H)	60 kDa chaperonin (GroEL protein) (Heat shock 58 kDa protein) (Protein Cpn60)	groL groEL hsp58 mopA LA_2655	Leptospira interrogans serogroup Icterohaemorrhagiae serovar Lai (strain 56601)	0	104	22	22	13	3	3	3	15	13	13	18	20	17	1	1	2	1	1	1	0	0	0	3	3	3	15	13
NaN	NaN	NaN	NaN	NaN	NaN	19.7806	20.2596	NaN	NaN	NaN	NaN	NaN	NaN	NaN	NaN	NaN	NaN		Imidazoleglycerol-phosphate dehydratase (IGPD) (EC 4.2.1.19)	hisB LEP1GSC052_3678	Leptospira kmetyi serovar Malaysia str. Bejo-Iso9	9.8535e-23	22	1	1	1	0	0	0	0	0	0	1	1	0	0	0	0	0	0	0	0	0	0	0	0	0	0	0
NaN	NaN	NaN	15.7368	16.123	15.7681	21.9708	22.0634	18.6304	NaN	NaN	NaN	NaN	NaN	NaN	NaN	NaN	NaN	Leptospira interrogans	DNA gyrase subunit B (EC 5.99.1.3)	gyrB	Leptospira interrogans	3.1922e-07	46	2	2	2	0	0	0	1	1	1	2	2	1	0	0	0	0	0	0	0	0	0	0	0	0	1	1
NaN	NaN	NaN	16.3708	15.6241	16.9225	22.4537	22.4084	20.7052	NaN	NaN	NaN	NaN	NaN	NaN	15.7891	15.5519	15.1199	Leptospira interrogans serogroup Icterohaemorrhagiae serovar Lai (strain 56601)	Uncharacterized protein	LA_3091	Leptospira interrogans serogroup Icterohaemorrhagiae serovar Lai (strain 56601)	2.32e-07	40	3	3	3	1	0	0	2	1	2	3	3	3	0	0	0	0	0	0	1	1	1	1	0	0	2	1
14.2654	15.1019	15.0064	NaN	NaN	NaN	26.17	26.4447	23.0533	NaN	NaN	NaN	NaN	13.5122	14.5542	15.5197	NaN	NaN		PF09917 family protein	LEP1GSC079_2858	Leptospira interrogans str. FPW1039	6.6397e-124	62	4	4	4	1	1	1	0	0	0	4	4	3	0	0	0	0	1	2	1	0	0	1	1	1	0	0
NaN	NaN	NaN	NaN	NaN	NaN	15.7754	16.0002	15.2622	NaN	NaN	NaN	NaN	NaN	NaN	NaN	NaN	NaN	Leptospira borgpetersenii serovar Pomona str. 200901868;Leptospira interrogans serogroup Icterohaemorrhagiae serovar Lai (strain 56601)	Acetyl-CoA acetyltransferase (EC 2.3.1.9)	thlA LEP1GSC133_0632	Leptospira borgpetersenii serovar Pomona str. 200901868	1.4527e-26	22	3	1	1	0	1	0	2	2	2	3	3	3	0	0	0	0	0	0	0	0	1	0	0	0	0	0
NaN	NaN	NaN	14.959	15.2126	15.5023	21.2053	21.6317	21.0259	NaN	NaN	NaN	NaN	NaN	NaN	NaN	NaN	NaN	Leptospira interrogans serovar Lora str. TE 1992	4-hydroxy-tetrahydrodipicolinate synthase (HTPA synthase) (EC 4.3.3.7)	dapA LEP1GSC067_4276	Leptospira interrogans serovar Lora str. TE 1992	2.4818e-25	69	4	4	3	0	0	0	3	3	3	3	4	3	0	0	0	0	0	0	0	0	0	0	0	0	3	3
NaN	NaN	NaN	17.6231	17.8888	17.8732	23.649	23.8039	23.4748	NaN	NaN	NaN	NaN	NaN	NaN	NaN	NaN	NaN		Cytochrome c oxidase subunit 2 (EC 1.9.3.1)	IQ65_00840	Leptospira interrogans serovar Lai	6.0956e-13	22	3	3	3	0	0	0	1	1	2	3	3	2	0	0	0	0	0	0	0	0	0	0	0	0	1	1
15.5638	15.7076	15.5148	21.1526	21.259	21.5621	28.0698	27.995	26.0571	NaN	NaN	NaN	NaN	NaN	NaN	NaN	NaN	NaN		Loa22 (Fragment)	loa22	Leptospira interrogans serovar Australis	0	71	11	11	11	3	4	3	5	5	6	8	8	9	0	0	0	0	0	0	0	0	0	3	4	3	5	5
NaN	NaN	NaN	13.0438	14.6553	14.7981	20.5135	20.7089	20.6115	NaN	NaN	NaN	NaN	NaN	NaN	NaN	NaN	NaN		Pyridoxal phosphate-dependent aminotransferase	IQ65_03820	Leptospira interrogans serovar Lai	4.2122e-35	70	5	5	5	0	0	0	1	1	3	3	4	4	0	0	0	0	0	0	0	0	0	0	0	0	1	1
NaN	NaN	NaN	11.224	NaN	10.9651	16.6427	16.5076	16.5587	NaN	NaN	NaN	NaN	NaN	NaN	NaN	NaN	NaN	Leptospira interrogans serovar Pyrogenes str. L0374	Uncharacterized protein	LEP1GSC083_2347	Leptospira interrogans serovar Pyrogenes str. L0374	3.2534e-05	32	1	1	1	0	0	0	1	0	1	1	1	1	0	0	0	0	0	0	0	0	0	0	0	0	1	0
NaN	NaN	NaN	17.5415	18.9928	17.5191	22.0528	21.9286	19.3931	NaN	NaN	NaN	NaN	NaN	NaN	NaN	12.509	12.3317	Leptospira interrogans serogroup Icterohaemorrhagiae serovar Lai (strain 56601)	NAD(P)(+) transhydrogenase alpha subunit	pntA LA_0052	Leptospira interrogans serogroup Icterohaemorrhagiae serovar Lai (strain 56601)	9.7282e-11	79	5	5	5	0	0	0	4	5	4	4	4	2	0	0	0	0	0	0	0	1	1	0	0	0	4	5
13.0112	13.9801	10.3775	NaN	NaN	NaN	14.7272	14.8095	20.2856	NaN	NaN	NaN	NaN	NaN	NaN	NaN	NaN	NaN	Leptospira interrogans serogroup Icterohaemorrhagiae serovar Lai (strain 56601)	Electron transfer flavoprotein alpha subunit	etfA LA_0411	Leptospira interrogans serogroup Icterohaemorrhagiae serovar Lai (strain 56601)	1.8491e-09	18	2	2	1	1	2	1	0	0	0	1	1	2	0	0	0	0	0	0	0	0	0	1	2	1	0	0
NaN	NaN	NaN	16.9505	17.04	17.076	23.0693	20.9198	23.7419	NaN	NaN	NaN	NaN	NaN	NaN	NaN	NaN	NaN	Leptospira noguchii serovar Autumnalis str. ZUN142	HpcH/HpaI aldolase/citrate lyase family protein	LEP1GSC186_2497	Leptospira noguchii serovar Autumnalis str. ZUN142	1.0962e-52	21	3	3	3	0	0	0	2	2	3	3	3	3	0	0	0	0	0	0	0	0	0	0	0	0	2	2
NaN	NaN	NaN	15.2217	15.6101	15.3174	23.0641	23.4477	22.4074	NaN	NaN	NaN	NaN	NaN	NaN	NaN	NaN	NaN	Leptospira interrogans serovar Australis str. 200703203	KR domain protein	LEP1GSC115_2125	Leptospira interrogans serovar Australis str. 200703203	3.867e-36	15	3	3	3	0	0	0	2	2	2	3	3	2	0	0	0	0	0	0	0	0	0	0	0	0	2	2
NaN	NaN	NaN	13.2528	NaN	15.1496	19.7013	19.6919	19.3545	NaN	NaN	NaN	NaN	NaN	NaN	NaN	NaN	NaN	Leptospira interrogans serogroup Icterohaemorrhagiae serovar Lai (strain 56601)	Peroxiredoxin	bcp LB_117	Leptospira interrogans serogroup Icterohaemorrhagiae serovar Lai (strain 56601)	4.6749e-08	33	3	3	3	0	0	0	1	0	2	3	3	3	0	0	0	0	0	0	0	0	0	0	0	0	1	0
NaN	NaN	NaN	13.0286	16.6833	16.5778	21.3175	21.3483	16.8354	NaN	NaN	NaN	NaN	NaN	NaN	NaN	NaN	NaN	Leptospira interrogans serovar Pyrogenes str. 200701872	Putative pleiotropic regulatory protein DegT (Fragment)	LEP1GSC124_0231	Leptospira interrogans serovar Pyrogenes str. 200701872	9.8155e-05	26	2	2	2	0	0	0	1	2	2	2	2	1	0	0	0	0	0	0	0	0	0	0	0	0	1	2
NaN	NaN	NaN	12.4409	13.3595	13.7295	22.105	21.9488	21.9961	NaN	NaN	NaN	NaN	NaN	NaN	NaN	NaN	NaN	Leptospira interrogans serovar Icterohaemorrhagiae str. Verdun HP	N-acetylmuramoyl-L-alanine amidase	LEP1GSC116_0255	Leptospira interrogans serovar Icterohaemorrhagiae str. Verdun HP	4.156e-08	37	3	3	3	0	0	0	1	2	2	3	3	3	0	0	0	0	0	0	0	0	0	0	0	0	1	2
NaN	NaN	NaN	NaN	NaN	NaN	NaN	NaN	18.6829	NaN	NaN	NaN	NaN	NaN	NaN	NaN	NaN	NaN		Uncharacterized protein	LEP1GSC062_3691	Leptospira alexanderi serovar Manhao 3 str. L 60	0.0035362	64	1	1	1	0	0	0	0	0	0	0	0	1	0	0	0	0	0	0	0	0	0	0	0	0	0	0
NaN	NaN	NaN	13.4941	14.3098	15.1699	24.8848	24.2027	20.4651	NaN	NaN	NaN	NaN	NaN	NaN	NaN	NaN	NaN	Leptospira noguchii serovar Autumnalis str. ZUN142	2-dehydro-3-deoxyphosphooctonate aldolase (EC 2.5.1.55)	kdsA_2 LEP1GSC186_2500	Leptospira noguchii serovar Autumnalis str. ZUN142	9.79e-48	24	5	5	5	0	0	0	1	1	2	5	4	3	0	0	0	0	0	0	0	0	0	0	0	0	1	1
NaN	NaN	NaN	12.8659	13.3295	NaN	20.4606	15.9177	15.1	NaN	NaN	NaN	NaN	NaN	NaN	NaN	NaN	NaN	Leptospira kirschneri serovar Sokoine str. RM1				0.0088525	42	2	2	1	0	0	0	1	1	0	2	1	1	0	0	0	0	0	0	0	0	0	0	0	0	1	1
NaN	NaN	NaN	12.8053	12.6539	12.2909	19.5993	21.645	19.5989	NaN	NaN	NaN	NaN	NaN	NaN	NaN	NaN	NaN	Leptospira kirschneri str. 200801925	OmpA family protein	LEP1GSC127_0491	Leptospira kirschneri str. 200801925	4.6171e-30	39	2	2	2	0	0	0	1	1	1	1	2	1	0	0	0	0	0	0	0	0	0	0	0	0	1	1
NaN	NaN	NaN	NaN	NaN	NaN	16.1461	16.1676	15.3965	NaN	NaN	NaN	NaN	NaN	NaN	NaN	NaN	NaN	Leptospira kirschneri serovar Bulgarica str. Nikolaevo	Bacterial Ig-like domain, group 2	LEP1GSC008_3420	Leptospira kirschneri serovar Bulgarica str. Nikolaevo	0.0044958	2	1	1	1	0	0	0	0	0	0	1	1	1	0	0	0	0	0	0	0	0	0	0	0	0	0	0
13.1431	13.622	13.2471	13.3704	13.3503	13.4329	22.463	22.3474	20.6052	NaN	NaN	NaN	NaN	NaN	NaN	NaN	NaN	NaN	Leptospira kirschneri str. 200801925	Anthranilate phosphoribosyltransferase (EC 2.4.2.18)	trpD LEP1GSC127_3182	Leptospira kirschneri str. 200801925	7.1889e-31	59	2	2	2	1	1	1	1	1	1	2	2	2	0	0	0	0	0	0	0	0	0	1	1	1	1	1
NaN	NaN	NaN	NaN	NaN	NaN	NaN	NaN	20.3316	NaN	NaN	NaN	NaN	NaN	NaN	NaN	NaN	NaN		Divalent cation tolerance protein, CutA1 family	LEP1GSC062_3978	Leptospira alexanderi serovar Manhao 3 str. L 60	0.0067258	31	1	1	1	0	0	0	0	0	0	0	0	1	0	0	0	0	0	0	0	0	0	0	0	0	0	0
NaN	NaN	NaN	16.2107	16.5114	NaN	23.9221	23.7655	23.3412	NaN	NaN	NaN	NaN	NaN	NaN	NaN	12.7373	13.6761	Leptospira borgpetersenii str. 200701203	Putative ATP synthase subunit alpha	LEP1GSC123_0225	Leptospira borgpetersenii str. 200701203	8.2839e-17	28	2	2	1	0	0	0	1	1	1	2	2	2	0	0	0	0	0	0	0	1	1	0	0	0	1	1
13.4097	13.8085	14.7484	18.8638	18.9297	19.1674	25.521	25.8525	24.2349	NaN	NaN	13.7749	NaN	NaN	13.1433	NaN	14.8646	15.2821	Leptospira santarosai str. 200702252;Leptospira wolbachii serovar Codice str. CDC	Glutamine synthetase, type I (EC 6.3.1.2)	glnA LEP1GSC120_0073	Leptospira santarosai str. 200702252	6.5151e-233	77	10	10	9	1	1	1	5	6	6	9	10	8	0	0	1	0	0	1	0	1	1	1	1	1	5	6
NaN	NaN	NaN	NaN	NaN	NaN	24.5395	23.8315	20.1733	NaN	NaN	NaN	NaN	NaN	NaN	NaN	NaN	NaN	Leptospira kirschneri serovar Grippotyphosa str. Moskva				2.4137e-06	2	1	1	1	0	0	0	0	0	0	1	1	1	0	0	0	0	0	0	0	0	0	0	0	0	0	0
NaN	NaN	NaN	NaN	NaN	NaN	20.9211	20.9995	18.6731	NaN	NaN	NaN	NaN	NaN	NaN	NaN	NaN	NaN		YceI-like domain protein	LEP1GSC079_4818	Leptospira interrogans str. FPW1039	3.4021e-21	58	2	2	2	0	0	0	0	0	0	2	2	1	0	0	0	0	0	0	0	0	0	0	0	0	0	0
NaN	NaN	NaN	NaN	NaN	NaN	17.6111	16.9966	NaN	NaN	NaN	NaN	NaN	NaN	NaN	NaN	NaN	NaN		Putative methylmalonyl-CoA mutase, small subunit	LEP1GSC079_4191	Leptospira interrogans str. FPW1039	0.006581	3	1	1	1	0	0	0	0	0	0	1	1	0	0	0	0	0	0	0	0	0	0	0	0	0	0	0
16.1139	16.4905	16.5228	18.1231	18.0933	18.3618	23.4483	23.4066	22.6634	NaN	NaN	NaN	NaN	NaN	NaN	NaN	NaN	NaN		Crotonyl-CoA reductase	ccrA LEP1GSC079_3074	Leptospira interrogans str. FPW1039	1.3918e-80	75	7	7	7	1	1	1	3	2	3	5	5	4	0	0	0	0	0	0	0	0	0	1	1	1	3	2
NaN	NaN	NaN	NaN	NaN	12.7622	17.3654	17.7016	17.0492	NaN	NaN	NaN	NaN	NaN	NaN	NaN	NaN	NaN	Leptospira borgpetersenii serovar Pomona str. 200901868	DegT/DnrJ/EryC1/StrS aminotransferase family protein (Fragment)	LEP1GSC133_0027	Leptospira borgpetersenii serovar Pomona str. 200901868	3.9315e-09	3	1	1	1	0	0	0	0	0	1	1	1	1	0	0	0	0	0	0	0	0	0	0	0	0	0	0
NaN	NaN	NaN	NaN	11.2065	12.4043	NaN	18.5501	17.5916	NaN	NaN	NaN	NaN	NaN	NaN	NaN	NaN	NaN					0.0017563	2	1	1	1	0	0	0	0	1	1	0	1	1	0	0	0	0	0	0	0	0	0	0	0	0	0	1
NaN	NaN	NaN	13.2685	15.8878	16.4349	23.8597	23.7503	23.9081	NaN	NaN	NaN	NaN	NaN	NaN	15.6824	NaN	NaN	Leptospira interrogans serovar Copenhageni str. LT2050;Leptospira vanthielii serovar Holland str. Waz Holland = ATCC 700522	Carboxyl transferase domain protein	LEP1GSC079_1615	Leptospira interrogans str. FPW1039	2.3864e-133	78	8	8	3	0	0	0	2	4	6	7	7	7	0	0	0	0	0	0	1	0	0	0	0	0	2	4
NaN	NaN	NaN	NaN	NaN	NaN	19.8147	20.0363	19.8615	NaN	NaN	NaN	NaN	NaN	NaN	NaN	NaN	NaN		Glutamyl-tRNA(Gln) amidotransferase subunit A (Glu-ADT subunit A) (EC 6.3.5.7)	gatA LEP1GSC104_2803	Leptospira interrogans str. UI 12621	8.787e-09	1	1	1	1	0	0	0	0	0	0	1	1	1	0	0	0	0	0	0	0	0	0	0	0	0	0	0
NaN	13.8416	13.2677	16.7672	17.5502	17.6118	25.0441	24.5151	23.6416	NaN	NaN	NaN	NaN	NaN	NaN	NaN	NaN	NaN	Leptospira interrogans str. 2006001854	Pappalysin-1 domain protein	LEP1GSC079_2712	Leptospira interrogans str. FPW1039	0	58	9	9	1	0	2	2	3	4	5	8	7	6	0	0	0	0	0	0	0	0	0	0	2	2	3	4
NaN	NaN	NaN	NaN	NaN	NaN	20.4877	21.2082	NaN	NaN	NaN	NaN	NaN	NaN	NaN	NaN	NaN	NaN		Bacterial Ig-like domain, group 2 (Fragment)	LEP1GSC079_3332	Leptospira interrogans str. FPW1039	0.0048976	5	1	1	1	0	0	0	0	0	0	1	1	0	0	0	0	0	0	0	0	0	0	0	0	0	0	0
18.823	18.7791	NaN	17.2728	16.5893	NaN	20.99	23.5958	NaN	NaN	NaN	NaN	NaN	NaN	NaN	NaN	NaN	NaN	Leptospira interrogans serovar Grippotyphosa str. LT2186	Putative electron transfer flavoprotein, alpha subunit	LEP1GSC151_4772	Leptospira interrogans serovar Grippotyphosa str. LT2186	4.0057e-13	52	2	1	1	1	2	1	1	1	0	2	2	1	0	0	0	0	0	0	0	0	0	1	1	0	1	1
15.968	16.1964	16.2221	14.7274	14.2722	14.5948	26.1137	25.7274	21.9139	NaN	NaN	NaN	NaN	15.915	NaN	NaN	NaN	NaN	Leptospira biflexa serovar Patoc (strain Patoc 1 / ATCC 23582 / Paris);Leptospira interrogans serovar Grippotyphosa str. LT2186	Putative electron transfer flavoprotein subunit beta	LEP1GSC151_4773	Leptospira interrogans serovar Grippotyphosa str. LT2186	5.475e-27	69	6	5	2	3	3	3	3	2	3	4	4	4	1	1	1	1	2	1	1	1	1	2	2	2	2	1
NaN	NaN	NaN	NaN	NaN	NaN	17.9593	NaN	17.6792	NaN	NaN	NaN	NaN	NaN	NaN	NaN	NaN	NaN	Leptospira santarosai str. CBC1416	Leucine rich repeat protein	LEP1GSC161_2217	Leptospira santarosai str. CBC1416	0.0073693	6	1	1	1	0	0	0	0	0	0	1	0	1	0	0	0	0	0	0	0	0	0	0	0	0	0	0
NaN	NaN	NaN	NaN	NaN	NaN	20.4271	20.716	19.9902	NaN	NaN	NaN	NaN	NaN	NaN	NaN	NaN	NaN	Leptospira interrogans serovar Autumnalis;Leptospira interrogans serovar Pomona	Outer membrane lipoprotein LipL32 (Fragment)		Leptospira interrogans serovar Autumnalis	2.2885e-140	1	5	1	1	0	0	0	2	1	2	4	3	3	0	0	0	0	0	0	1	0	0	0	0	0	0	0
NaN	NaN	NaN	NaN	NaN	NaN	NaN	NaN	NaN	15.7381	17.0867	16.5028	17.1847	17.6635	17.7197	20.4737	20.5961	20.9474	Leptospira wolbachii serovar Codice str. CDC	Probable transcriptional regulatory protein LEP1GSC195_3251	LEP1GSC195_3251	Leptospira wolbachii serovar Codice str. CDC	1.8566e-05	8	1	1	1	0	0	0	0	0	0	0	0	0	1	1	1	1	1	1	1	1	1	0	0	0	0	0
NaN	NaN	NaN	NaN	NaN	NaN	NaN	NaN	NaN	NaN	15.5095	NaN	16.546	NaN	NaN	18.2302	18.5972	16.2623	Leptospira yanagawae serovar Saopaulo str. Sao Paulo = ATCC 700523	Adenylate kinase (AK) (EC 2.7.4.3) (ATP-AMP transphosphorylase) (ATP:AMP phosphotransferase) (Adenylate monophosphate kinase)	adk LEP1GSC202_3273	Leptospira yanagawae serovar Saopaulo str. Sao Paulo = ATCC 700523	0.0042762	8	1	1	1	0	0	0	0	0	0	0	0	0	0	1	0	1	0	0	1	1	1	0	0	0	0	0
NaN	NaN	NaN	NaN	NaN	NaN	NaN	NaN	NaN	18.1366	18.0061	18.4818	18.2965	17.9493	18.2413	21.1272	21.1509	19.8146	Leptospira biflexa serovar Patoc (strain Patoc 1 / ATCC 23582 / Paris)	50S ribosomal protein L30	rpmD LEPBI_I1947	Leptospira biflexa serovar Patoc (strain Patoc 1 / ATCC 23582 / Paris)	3.7616e-06	4	2	2	2	0	0	0	0	0	0	0	0	0	1	1	1	2	1	2	2	2	2	0	0	0	0	0
NaN	NaN	NaN	NaN	NaN	NaN	NaN	NaN	NaN	17.9502	18.2493	18.3495	18.0644	NaN	18.7441	20.6872	21.386	21.2637	Leptospira vanthielii serovar Holland str. Waz Holland = ATCC 700522	50S ribosomal protein L14	rplN LEP1GSC199_2127	Leptospira vanthielii serovar Holland str. Waz Holland = ATCC 700522	0.0056793	8	1	1	1	0	0	0	0	0	0	0	0	0	1	1	1	1	0	1	1	1	1	0	0	0	0	0
NaN	NaN	NaN	NaN	13.5909	NaN	NaN	20.0044	19.8128	20.0922	20.1895	20.3512	19.5905	19.8833	20.3186	21.5905	21.9644	22.3723	Leptospira wolbachii serovar Codice str. CDC	50S ribosomal protein L23	rplW LEP1GSC195_1159	Leptospira wolbachii serovar Codice str. CDC	8.1924e-07	6	1	1	1	0	0	0	0	1	0	0	1	1	1	1	1	1	1	1	1	1	1	0	0	0	0	1
NaN	NaN	NaN	NaN	NaN	NaN	NaN	NaN	NaN	NaN	NaN	NaN	13.9703	NaN	14.6303	16.6482	16.8155	17.0944	Leptospira wolbachii serovar Codice str. CDC	50S ribosomal protein L4	rplD LEP1GSC195_1158	Leptospira wolbachii serovar Codice str. CDC	1.8277e-07	7	1	1	1	0	0	0	0	0	0	0	0	0	0	0	0	1	0	1	1	1	1	0	0	0	0	0
NaN	NaN	NaN	NaN	NaN	12.1162	NaN	NaN	NaN	17.3058	17.5617	11.6449	NaN	10.5921	NaN	21.0417	21.287	21.5845	Leptospira yanagawae serovar Saopaulo str. Sao Paulo = ATCC 700523	50S ribosomal protein L3	rplC LEP1GSC202_3293	Leptospira yanagawae serovar Saopaulo str. Sao Paulo = ATCC 700523	3.9431e-11	9	3	3	3	0	0	0	0	0	1	0	0	0	1	1	1	0	1	0	3	3	3	0	0	0	0	0
16.1606	16.5177	15.2701	14.2719	14.8779	15.3407	21.8295	21.4238	18.4068	21.4408	21.6091	21.9132	21.285	21.766	22.1428	24.9902	25.3634	25.485	Leptospira interrogans serogroup Icterohaemorrhagiae serovar Lai (strain 56601);Leptospira wolbachii serovar Codice str. CDC	Elongation factor Tu (EF-Tu)	tuf LEP1GSC195_1155	Leptospira wolbachii serovar Codice str. CDC	4.3039e-271	7	15	15	4	3	3	2	2	3	3	2	2	2	9	10	10	11	7	11	14	13	14	3	3	2	2	3
NaN	NaN	NaN	NaN	NaN	NaN	NaN	NaN	NaN	14.8001	14.1998	NaN	12.0144	NaN	15.1309	17.9494	18.0229	18.7569	Leptospira meyeri serovar Semaranga str. Veldrot Semarang 173	50S ribosomal protein L1	rplA LEP1GSC196_3169	Leptospira meyeri serovar Semaranga str. Veldrot Semarang 173	3.4648e-05	30	2	2	2	0	0	0	0	0	0	0	0	0	2	1	0	1	0	2	2	2	2	0	0	0	0	0
NaN	NaN	NaN	NaN	NaN	NaN	NaN	NaN	NaN	14.4117	15.0105	14.793	14.6339	14.7367	15.1786	18.9989	17.9977	18.3484	Leptospira yanagawae serovar Saopaulo str. Sao Paulo = ATCC 700523	50S ribosomal protein L11	rplK LEP1GSC202_3305	Leptospira yanagawae serovar Saopaulo str. Sao Paulo = ATCC 700523	6.7153e-09	3	1	1	1	0	0	0	0	0	0	0	0	0	1	1	1	1	1	1	1	1	1	0	0	0	0	0
NaN	NaN	NaN	11.927	NaN	12.425	NaN	NaN	NaN	17.0956	17.5735	17.6311	17.266	16.8783	17.7602	22.177	22.379	22.8502	Leptospira biflexa serovar Patoc (strain Patoc 1 / Ames)	Succinate--CoA ligase [ADP-forming] subunit beta (EC 6.2.1.5) (Succinyl-CoA synthetase subunit beta) (SCS-beta)	sucC LBF_2003	Leptospira biflexa serovar Patoc (strain Patoc 1 / Ames)	8.6068e-08	8	4	4	3	0	0	0	1	0	1	0	0	0	2	2	2	2	1	2	4	4	4	0	0	0	1	0
NaN	NaN	NaN	NaN	NaN	NaN	NaN	NaN	NaN	16.9264	16.9683	17.2488	16.9227	16.4961	16.9113	19.2215	19.4491	19.3871	Leptospira wolbachii serovar Codice str. CDC	Phosphoglycerate kinase (EC 2.7.2.3)	pgk LEP1GSC195_1023	Leptospira wolbachii serovar Codice str. CDC	3.2494e-08	8	1	1	1	0	0	0	0	0	0	0	0	0	1	1	1	1	1	1	1	1	1	0	0	0	0	0
NaN	NaN	NaN	NaN	NaN	NaN	NaN	NaN	NaN	14.3427	14.3852	14.6133	13.7419	13.9587	14.4863	15.7112	16.0687	16.1248	Leptospira wolbachii serovar Codice str. CDC	Aspartate--tRNA ligase (EC 6.1.1.12) (Aspartyl-tRNA synthetase) (AspRS)	aspS LEP1GSC195_1009	Leptospira wolbachii serovar Codice str. CDC	0.0023095	6	1	1	1	0	0	0	0	0	0	0	0	0	1	1	1	1	1	1	1	1	1	0	0	0	0	0
NaN	NaN	NaN	NaN	NaN	NaN	NaN	NaN	NaN	21.4813	21.1532	21.6943	20.8943	16.1653	20.7097	23.9395	23.9535	23.5279	Leptospira biflexa serovar Patoc (strain Patoc 1 / ATCC 23582 / Paris)	10 kDa chaperonin (GroES protein) (Protein Cpn10)	groS groES LEPBI_I2343	Leptospira biflexa serovar Patoc (strain Patoc 1 / ATCC 23582 / Paris)	1.3603e-42	8	8	6	6	1	1	1	0	0	0	1	1	1	7	7	6	5	2	6	8	8	7	0	0	0	0	0
NaN	NaN	NaN	NaN	NaN	NaN	NaN	NaN	NaN	15.7449	15.3567	16.5533	19.1735	19.4992	18.9416	NaN	18.7863	18.516	Leptospira interrogans serogroup Icterohaemorrhagiae serovar Lai (strain 56601);Leptospira terpstrae serovar Hualin str. LT 11-33 = ATCC 700639;Turneriella parva (strain ATCC BAA-1111 / DSM 21527 / NCTC 11395 / H)	60 kDa chaperonin (GroEL protein) (Heat shock 58 kDa protein) (Protein Cpn60)	groL groEL hsp58 mopA LA_2655	Leptospira interrogans serogroup Icterohaemorrhagiae serovar Lai (strain 56601)	6.6593e-15	8	4	2	1	1	1	1	2	2	2	1	2	1	2	2	2	3	2	3	1	1	1	0	0	0	0	0
NaN	NaN	NaN	NaN	NaN	NaN	NaN	NaN	NaN	16.8682	17.5907	15.3251	14.3088	14.8609	15.0098	20.3636	20.7164	20.1049	Leptospira yanagawae serovar Saopaulo str. Sao Paulo = ATCC 700523	Ketol-acid reductoisomerase (NADP(+)) (KARI) (EC 1.1.1.86) (Acetohydroxy-acid isomeroreductase) (AHIR) (Alpha-keto-beta-hydroxylacyl reductoisomerase)	ilvC LEP1GSC202_1824	Leptospira yanagawae serovar Saopaulo str. Sao Paulo = ATCC 700523	6.1635e-51	84	4	4	4	0	0	0	0	0	0	0	0	0	2	2	1	1	1	1	3	4	4	0	0	0	0	0
NaN	NaN	NaN	NaN	NaN	NaN	NaN	NaN	NaN	17.3157	17.1765	17.592	17.4257	18.6601	18.5153	21.113	21.0916	21.9218	Leptospira yanagawae serovar Saopaulo str. Sao Paulo = ATCC 700523	4-hydroxy-tetrahydrodipicolinate synthase (HTPA synthase) (EC 4.3.3.7)	dapA LEP1GSC202_1850	Leptospira yanagawae serovar Saopaulo str. Sao Paulo = ATCC 700523	1.1156e-08	8	3	3	2	0	0	0	0	0	0	0	0	0	1	1	1	2	2	2	3	3	3	0	0	0	0	0
NaN	NaN	NaN	NaN	NaN	NaN	NaN	NaN	NaN	NaN	12.1382	13.3396	12.9746	13.4164	13.8561	16.697	16.9228	17.0513	Leptospira biflexa serovar Patoc (strain Patoc 1 / ATCC 23582 / Paris)	Catalase-peroxidase (CP) (EC 1.11.1.21) (Peroxidase/catalase)	katG LEPBI_I2495	Leptospira biflexa serovar Patoc (strain Patoc 1 / ATCC 23582 / Paris)	0.0033924	2	1	1	1	0	0	0	0	0	0	0	0	0	0	1	1	1	1	1	1	1	1	0	0	0	0	0
NaN	NaN	NaN	NaN	NaN	NaN	NaN	NaN	NaN	11.395	NaN	12.013	12.8089	NaN	13.908	17.2787	17.7177	17.9958	Leptospira biflexa serovar Patoc (strain Patoc 1 / ATCC 23582 / Paris)	3-phosphoshikimate 1-carboxyvinyltransferase (EC 2.5.1.19) (5-enolpyruvylshikimate-3-phosphate synthase) (EPSP synthase) (EPSPS)	aroA LEPBI_I2598	Leptospira biflexa serovar Patoc (strain Patoc 1 / ATCC 23582 / Paris)	2.631e-08	3	1	1	1	0	0	0	0	0	0	0	0	0	1	0	1	1	0	1	1	1	1	0	0	0	0	0
NaN	NaN	NaN	NaN	NaN	NaN	NaN	NaN	NaN	NaN	NaN	NaN	NaN	NaN	NaN	NaN	NaN	NaN	Leptospira biflexa serovar Patoc (strain Patoc 1 / ATCC 23582 / Paris)	Tryptophan synthase alpha chain (EC 4.2.1.20)	trpA LEPBI_I2607	Leptospira biflexa serovar Patoc (strain Patoc 1 / ATCC 23582 / Paris)	0.00056901	2	1	1	1	0	0	0	0	0	0	0	0	0	0	0	0	0	0	0	1	0	0	0	0	0	0	0
NaN	NaN	NaN	NaN	NaN	NaN	NaN	NaN	NaN	16.9465	17.4564	16.5802	17.5337	NaN	18.5093	21.3196	21.5569	21.9219	Leptospira biflexa serovar Patoc (strain Patoc 1 / ATCC 23582 / Paris)	Ribosome-recycling factor (RRF) (Ribosome-releasing factor)	frr LEPBI_I2614	Leptospira biflexa serovar Patoc (strain Patoc 1 / ATCC 23582 / Paris)	3.4526e-07	8	3	3	3	0	0	0	0	0	0	0	0	0	3	3	1	3	0	3	3	3	3	0	0	0	0	0
NaN	NaN	NaN	NaN	NaN	NaN	NaN	NaN	NaN	20.9071	21.6386	21.9275	22.0467	18.9149	22.6139	23.1292	23.03	23.0635	Leptospira biflexa serovar Patoc (strain Patoc 1 / ATCC 23582 / Paris)	Elongation factor Ts (EF-Ts)	tsf LEPBI_I2616	Leptospira biflexa serovar Patoc (strain Patoc 1 / ATCC 23582 / Paris)	8.1828e-13	8	6	6	6	0	0	0	0	0	0	0	0	0	4	4	5	5	3	5	5	5	6	0	0	0	0	0
NaN	NaN	NaN	NaN	NaN	NaN	NaN	NaN	NaN	16.1383	16.117	16.2937	16.3371	14.3809	17.7875	20.592	20.6705	21.2353	Leptospira biflexa serovar Patoc (strain Patoc 1 / ATCC 23582 / Paris)	Hydroxyethylthiazole kinase (EC 2.7.1.50) (4-methyl-5-beta-hydroxyethylthiazole kinase) (TH kinase) (Thz kinase)	thiM LEPBI_I2714	Leptospira biflexa serovar Patoc (strain Patoc 1 / ATCC 23582 / Paris)	5.932e-29	8	6	6	6	0	0	0	0	0	0	0	0	0	4	3	3	4	2	4	6	6	6	0	0	0	0	0
NaN	NaN	NaN	11.1994	11.2966	11.633	17.0735	16.643	18.3491	NaN	NaN	NaN	14.6456	15.4013	15.5104	19.0541	19.2715	19.767	Leptospira biflexa serovar Patoc (strain Patoc 1 / ATCC 23582 / Paris)	Serine hydroxymethyltransferase (SHMT) (Serine methylase) (EC 2.1.2.1)	glyA LEPBI_I1006	Leptospira biflexa serovar Patoc (strain Patoc 1 / ATCC 23582 / Paris)	2.3568e-05	8	2	2	2	0	0	0	1	1	1	1	1	1	0	0	0	1	1	1	2	2	2	0	0	0	1	1
NaN	NaN	NaN	NaN	NaN	NaN	NaN	NaN	NaN	18.601	18.7027	18.9012	18.1765	18.5721	18.5257	20.4115	20.8392	21.5328	Leptospira wolbachii serovar Codice str. CDC	50S ribosomal protein L31	rpmE LEP1GSC195_2280	Leptospira wolbachii serovar Codice str. CDC	1.0316e-05	7	1	1	1	0	0	0	0	0	0	0	0	0	1	1	1	1	1	1	1	1	1	0	0	0	0	0
NaN	NaN	NaN	NaN	NaN	NaN	NaN	NaN	NaN	NaN	NaN	NaN	NaN	NaN	NaN	16.4684	17.1578	17.5218	Leptospira wolbachii serovar Codice str. CDC	Malate dehydrogenase (EC 1.1.1.37)	mdh LEP1GSC195_2159	Leptospira wolbachii serovar Codice str. CDC	1.7061e-08	8	1	1	1	0	0	0	0	0	0	0	0	0	0	0	0	0	0	0	1	1	1	0	0	0	0	0
NaN	NaN	NaN	NaN	NaN	NaN	NaN	NaN	NaN	NaN	NaN	NaN	NaN	NaN	13.2511	17.386	17.8629	18.1066	Leptospira biflexa serovar Patoc (strain Patoc 1 / ATCC 23582 / Paris)	Glutamate-1-semialdehyde 2,1-aminomutase (GSA) (EC 5.4.3.8) (Glutamate-1-semialdehyde aminotransferase) (GSA-AT)	hemL LEPBI_I1168	Leptospira biflexa serovar Patoc (strain Patoc 1 / ATCC 23582 / Paris)	4.5115e-12	85	4	4	4	0	0	0	0	0	0	0	0	0	0	0	0	0	0	1	3	4	3	0	0	0	0	0
NaN	NaN	NaN	NaN	NaN	NaN	NaN	NaN	NaN	14.3054	13.6334	12.8616	15.6762	16.9873	16.9874	21.0942	21.4593	22.0371	Leptospira biflexa serovar Patoc (strain Patoc 1 / ATCC 23582 / Paris);Leptospira interrogans serovar Icterohaemorrhagiae str. Verdun HP;Leptospira meyeri serovar Semaranga str. Veldrot Semarang 173	Phosphoenolpyruvate carboxykinase (ATP) (PCK) (PEP carboxykinase) (PEPCK) (EC 4.1.1.49)	pckA LEPBI_I2989	Leptospira biflexa serovar Patoc (strain Patoc 1 / ATCC 23582 / Paris)	1.1697e-23	6	9	8	3	0	1	0	0	0	0	0	1	0	3	3	1	3	4	4	8	8	6	0	0	0	0	0
NaN	NaN	NaN	NaN	NaN	NaN	NaN	NaN	NaN	17.9324	18.1112	19.187	20.0894	17.3767	20.5461	23.0968	22.7088	23.1751	Leptospira biflexa serovar Patoc (strain Patoc 1 / ATCC 23582 / Paris)	Translation initiation factor IF-2	infB LEPBI_I1525	Leptospira biflexa serovar Patoc (strain Patoc 1 / ATCC 23582 / Paris)	6.9196e-56	2	5	5	2	0	0	0	0	0	0	0	0	0	3	3	3	5	2	4	5	4	5	0	0	0	0	0
NaN	NaN	NaN	NaN	NaN	NaN	NaN	NaN	NaN	NaN	13.3809	13.3433	13.6184	14.2486	14.1453	17.2697	16.5766	17.8368	Leptospira interrogans str. 2006001854;Leptospira yanagawae serovar Saopaulo str. Sao Paulo = ATCC 700523	Chaperone protein DnaK (HSP70) (Heat shock 70 kDa protein) (Heat shock protein 70)	dnaK LEP1GSC202_1027	Leptospira yanagawae serovar Saopaulo str. Sao Paulo = ATCC 700523	7.1068e-22	6	5	2	2	0	0	0	1	1	1	2	1	1	0	1	2	1	2	2	4	3	3	0	0	0	0	0
NaN	NaN	NaN	NaN	NaN	NaN	NaN	NaN	NaN	18.2245	18.5364	19.2813	19.3791	18.8207	19.8389	22.372	22.6722	23.1626	Leptospira wolbachii serovar Codice str. CDC	Uncharacterized protein	LEP1GSC195_3038	Leptospira wolbachii serovar Codice str. CDC	3.2972e-98	6	3	3	3	0	0	0	0	0	0	0	0	0	3	3	3	3	2	3	3	3	3	0	0	0	0	0
NaN	NaN	NaN	NaN	NaN	NaN	NaN	NaN	NaN	NaN	NaN	NaN	NaN	NaN	NaN	18.2658	18.5982	18.4758	Leptospira biflexa serovar Patoc (strain Patoc 1 / ATCC 23582 / Paris)	Phosphoglycerate mutase (2,3-diphosphoglycerate-independent) (EC 5.4.2.12)	gpmI LEPBI_I0498	Leptospira biflexa serovar Patoc (strain Patoc 1 / ATCC 23582 / Paris)	0.00026739	1	1	1	1	0	0	0	0	0	0	0	0	0	0	0	0	0	0	0	1	1	1	0	0	0	0	0
13.4397	14.0251	13.1289	13.2906	NaN	12.6876	NaN	17.1551	NaN	16.4756	14.6324	15.5478	NaN	NaN	NaN	20.0997	20.0148	20.5873	Leptospira vanthielii serovar Holland str. Waz Holland = ATCC 700522	Carbohydrate kinase, PfkB family	LEP1GSC199_3825	Leptospira vanthielii serovar Holland str. Waz Holland = ATCC 700522	0.00017389	5	2	2	2	1	1	1	1	0	1	0	1	0	2	1	1	0	0	0	2	2	2	1	1	1	1	0
NaN	NaN	NaN	NaN	NaN	NaN	NaN	NaN	NaN	18.1793	18.2637	18.612	17.4013	17.4198	18.0478	20.9392	21.2748	21.4939	Leptospira biflexa serovar Patoc (strain Patoc 1 / ATCC 23582 / Paris)	Uncharacterized protein	LEPBI_I0587	Leptospira biflexa serovar Patoc (strain Patoc 1 / ATCC 23582 / Paris)	0.00041319	1	1	1	1	0	0	0	0	0	0	0	0	0	1	1	1	1	1	1	1	1	1	0	0	0	0	0
NaN	NaN	NaN	NaN	NaN	NaN	NaN	NaN	NaN	NaN	NaN	NaN	10.2391	NaN	NaN	19.0431	19.1827	19.5481	Leptospira yanagawae serovar Saopaulo str. Sao Paulo = ATCC 700523	Uncharacterized protein	LEP1GSC202_1664	Leptospira yanagawae serovar Saopaulo str. Sao Paulo = ATCC 700523	3.8962e-05	6	2	2	2	0	0	0	0	0	0	0	0	0	0	0	0	1	0	0	2	2	2	0	0	0	0	0
NaN	NaN	NaN	NaN	NaN	NaN	NaN	NaN	NaN	NaN	NaN	NaN	NaN	NaN	NaN	17.2783	16.9119	17.4647	Leptospira yanagawae serovar Saopaulo str. Sao Paulo = ATCC 700523	Caspase domain protein	LEP1GSC202_1433	Leptospira yanagawae serovar Saopaulo str. Sao Paulo = ATCC 700523	0.00031689	7	1	1	1	0	0	0	0	0	0	0	0	0	0	0	0	0	0	0	1	1	1	0	0	0	0	0
NaN	NaN	NaN	12.4449	NaN	NaN	18.6168	18.9585	18.508	14.2173	13.6689	14.5901	15.0165	12.8435	16.1804	19.9333	20.9068	20.5319	Leptospira biflexa serovar Patoc (strain Patoc 1 / ATCC 23582 / Paris)	Uncharacterized protein	LEPBI_I0401	Leptospira biflexa serovar Patoc (strain Patoc 1 / ATCC 23582 / Paris)	1.0403e-11	2	4	4	4	0	0	0	1	0	0	1	1	1	1	1	1	2	1	2	4	4	4	0	0	0	1	0
NaN	NaN	NaN	NaN	NaN	NaN	NaN	NaN	NaN	17.4357	17.5147	17.5439	18.6562	17.5059	18.5847	21.7821	22.005	22.4441	Leptospira biflexa serovar Patoc (strain Patoc 1 / ATCC 23582 / Paris)	Uncharacterized protein	LEPBI_I0332	Leptospira biflexa serovar Patoc (strain Patoc 1 / ATCC 23582 / Paris)	2.3839e-05	1	2	2	2	0	0	0	0	0	0	0	0	0	1	1	1	2	1	2	2	2	2	0	0	0	0	0
NaN	NaN	NaN	NaN	NaN	NaN	NaN	NaN	NaN	NaN	NaN	NaN	14.4284	15.0413	14.9497	18.7898	18.754	19.0089	Leptospira yanagawae serovar Saopaulo str. Sao Paulo = ATCC 700523	PF13600 domain protein	LEP1GSC202_1192	Leptospira yanagawae serovar Saopaulo str. Sao Paulo = ATCC 700523	0.005278	4	1	1	1	0	0	0	0	0	0	0	0	0	0	0	0	1	1	1	1	1	1	0	0	0	0	0
NaN	NaN	NaN	NaN	NaN	10.1029	NaN	NaN	NaN	NaN	NaN	NaN	NaN	NaN	NaN	NaN	19.7579	NaN	Leptospira yanagawae serovar Saopaulo str. Sao Paulo = ATCC 700523	Purine nucleoside phosphorylase (PNP) (EC 2.4.2.1)	mtnP LEP1GSC202_1193	Leptospira yanagawae serovar Saopaulo str. Sao Paulo = ATCC 700523	0.0034364	5	1	1	1	0	0	0	0	0	1	0	0	0	0	0	0	0	0	0	0	1	0	0	0	0	0	0
NaN	NaN	NaN	NaN	NaN	NaN	NaN	NaN	NaN	NaN	NaN	NaN	NaN	NaN	NaN	15.7441	15.9985	16.831	Leptospira yanagawae serovar Saopaulo str. Sao Paulo = ATCC 700523	4Fe-4S single cluster domain protein	LEP1GSC202_1202	Leptospira yanagawae serovar Saopaulo str. Sao Paulo = ATCC 700523	0.0011526	2	1	1	1	0	0	0	0	0	0	0	0	0	0	0	0	0	0	0	1	1	1	0	0	0	0	0
NaN	NaN	NaN	NaN	NaN	NaN	NaN	NaN	NaN	17.3196	16.5191	16.6054	16.4333	16.1781	16.5834	20.4008	20.996	22.0887	Leptospira biflexa serovar Patoc (strain Patoc 1 / ATCC 23582 / Paris)	Uncharacterized protein	LEPBI_I0124	Leptospira biflexa serovar Patoc (strain Patoc 1 / ATCC 23582 / Paris)	2.4175e-06	5	2	2	2	0	0	0	0	0	0	0	0	0	1	1	1	1	1	1	1	2	1	0	0	0	0	0
NaN	NaN	NaN	NaN	NaN	NaN	NaN	NaN	NaN	NaN	NaN	NaN	NaN	16.6689	17.1162	20.9614	20.8782	21.1933	Leptospira biflexa serovar Patoc (strain Patoc 1 / ATCC 23582 / Paris)	Uncharacterized protein	LEPBI_I0162	Leptospira biflexa serovar Patoc (strain Patoc 1 / ATCC 23582 / Paris)	0.0089431	1	1	1	1	0	0	0	0	0	0	0	0	0	0	0	0	0	1	1	1	1	1	0	0	0	0	0
NaN	NaN	NaN	NaN	NaN	NaN	NaN	15.7211	NaN	NaN	14.5585	15.5599	12.8674	NaN	16.6524	20.062	19.9141	20.4288	Leptospira yanagawae serovar Saopaulo str. Sao Paulo = ATCC 700523	DNA polymerase III subunit beta (EC 2.7.7.7)	dnaN LEP1GSC202_1127	Leptospira yanagawae serovar Saopaulo str. Sao Paulo = ATCC 700523	1.9735e-67	7	3	3	3	0	0	0	0	0	0	0	1	0	0	1	1	2	0	2	3	3	3	0	0	0	0	0
NaN	NaN	NaN	NaN	NaN	NaN	NaN	NaN	NaN	15.2159	15.5818	NaN	NaN	NaN	NaN	17.3616	16.8066	17.6065	Leptospira biflexa serovar Patoc (strain Patoc 1 / ATCC 23582 / Paris)	DNA gyrase subunit B (EC 5.99.1.3)	gyrB1 gyrB LEPBI_I0005	Leptospira biflexa serovar Patoc (strain Patoc 1 / ATCC 23582 / Paris)	4.036e-55	1	1	1	1	0	0	0	0	0	0	0	0	0	1	1	0	0	0	0	1	1	1	0	0	0	0	0
NaN	NaN	NaN	NaN	NaN	NaN	NaN	NaN	NaN	20.1239	20.1248	19.2589	17.8004	17.3363	18.8105	21.532	21.9306	22.0504	Leptospira yanagawae serovar Saopaulo str. Sao Paulo = ATCC 700523	Putative lipoprotein	LEP1GSC202_1135	Leptospira yanagawae serovar Saopaulo str. Sao Paulo = ATCC 700523	3.6907e-06	7	3	3	3	0	0	0	0	0	0	0	0	0	3	3	2	2	2	3	3	3	3	0	0	0	0	0
NaN	NaN	NaN	NaN	NaN	NaN	NaN	NaN	NaN	NaN	NaN	NaN	12.5119	NaN	13.4734	19.4778	19.1447	20.4976	Leptospira yanagawae serovar Saopaulo str. Sao Paulo = ATCC 700523	KR domain protein	LEP1GSC202_1172	Leptospira yanagawae serovar Saopaulo str. Sao Paulo = ATCC 700523	4.5166e-27	7	3	3	3	0	0	0	0	0	0	0	0	0	0	0	0	1	0	1	3	2	3	0	0	0	0	0
NaN	NaN	NaN	NaN	NaN	NaN	NaN	NaN	NaN	NaN	NaN	NaN	NaN	NaN	NaN	19.5247	18.0927	18.8715	Leptospira yanagawae serovar Saopaulo str. Sao Paulo = ATCC 700523	Superoxide dismutase (EC 1.15.1.1)	sodB LEP1GSC202_1153	Leptospira yanagawae serovar Saopaulo str. Sao Paulo = ATCC 700523	7.5136e-06	7	1	1	1	0	0	0	0	0	0	0	0	0	0	0	0	0	0	0	1	1	1	0	0	0	0	0
NaN	NaN	NaN	NaN	NaN	NaN	14.7706	15.8981	NaN	NaN	NaN	12.8983	14.6826	12.4662	15.5599	18.4035	19.0464	19.3835	Leptospira biflexa serovar Patoc (strain Patoc 1 / ATCC 23582 / Paris)	Putative acetyl-CoA acetyltransferase (Acetoacetyl-CoA thiolase) (EC 2.3.1.9)	thiL1 LEPBI_I0355	Leptospira biflexa serovar Patoc (strain Patoc 1 / ATCC 23582 / Paris)	1.1824e-20	7	3	3	3	0	0	0	0	0	0	1	1	0	0	0	1	3	1	3	3	3	3	0	0	0	0	0
NaN	NaN	NaN	NaN	NaN	NaN	NaN	NaN	NaN	16.6914	16.9585	16.988	17.5981	18.2131	18.0362	20.4086	20.7952	21.0766	Leptospira yanagawae serovar Saopaulo str. Sao Paulo = ATCC 700523	Uncharacterized protein	LEP1GSC202_1351	Leptospira yanagawae serovar Saopaulo str. Sao Paulo = ATCC 700523	0.0075141	4	1	1	1	0	0	0	0	0	0	0	0	0	1	1	1	1	1	1	1	1	1	0	0	0	0	0
NaN	NaN	NaN	NaN	NaN	NaN	NaN	NaN	NaN	17.0527	17.5804	17.9424	17.245	16.8601	16.837	21.0357	21.1416	21.572	Leptospira wolbachii serovar Codice str. CDC	Thiolase, C-terminal domain protein	LEP1GSC195_2737	Leptospira wolbachii serovar Codice str. CDC	1.0219e-05	5	1	1	1	0	0	0	0	0	0	0	0	0	1	1	1	1	1	1	1	1	1	0	0	0	0	0
NaN	NaN	NaN	NaN	NaN	NaN	NaN	NaN	NaN	11.534	NaN	NaN	11.0211	12.3655	NaN	18.576	18.7037	18.9572	Leptospira biflexa serovar Patoc (strain Patoc 1 / ATCC 23582 / Paris)	Putative metalloendopeptidase, M23B family putative signal peptide	LEPBI_I0627	Leptospira biflexa serovar Patoc (strain Patoc 1 / ATCC 23582 / Paris)	1.3532e-14	2	2	2	2	0	0	0	0	0	0	0	0	0	1	0	0	1	1	0	2	2	2	0	0	0	0	0
NaN	NaN	NaN	NaN	NaN	NaN	NaN	NaN	NaN	14.1791	NaN	NaN	NaN	NaN	13.4654	16.7043	16.6881	16.8238	Leptospira biflexa serovar Patoc (strain Patoc 1 / ATCC 23582 / Paris)	Uncharacterized protein	LEPBI_I0648	Leptospira biflexa serovar Patoc (strain Patoc 1 / ATCC 23582 / Paris)	0.0080017	1	1	1	1	0	0	0	0	0	0	0	0	0	1	0	0	0	0	1	1	1	1	0	0	0	0	0
NaN	NaN	NaN	NaN	NaN	NaN	NaN	NaN	NaN	17.2307	16.4855	17.5295	17.338	12.1944	18.0538	19.9317	19.8093	20.2503	Leptospira yanagawae serovar Saopaulo str. Sao Paulo = ATCC 700523	Flagellar filament outer layer protein Flaa	LEP1GSC202_2440	Leptospira yanagawae serovar Saopaulo str. Sao Paulo = ATCC 700523	1.955e-07	6	2	2	2	0	0	0	0	0	0	0	0	0	1	1	2	1	1	1	2	2	2	0	0	0	0	0
NaN	NaN	NaN	NaN	NaN	NaN	NaN	NaN	NaN	15.8552	15.6374	16.4605	19.7642	19.0224	20.4209	23.4847	24.079	24.619	Leptospira vanthielii serovar Holland str. Waz Holland = ATCC 700522	Cyclic nucleotide-binding domain protein	LEP1GSC199_0483	Leptospira vanthielii serovar Holland str. Waz Holland = ATCC 700522	1.8027e-11	7	4	4	4	0	0	0	0	0	0	0	0	0	2	2	2	4	3	4	4	4	4	0	0	0	0	0
NaN	NaN	NaN	13.1893	13.9363	14.1062	18.9793	19.4791	18.3619	NaN	NaN	NaN	NaN	11.6426	13.1881	16.8011	17.4771	17.5121		Thioredoxin reductase (EC 1.8.1.9)	trxB LEP1GSC061_0478	Leptospira wolffii serovar Khorat str. Khorat-H2	1.901e-25	83	2	2	2	0	0	0	1	1	1	1	1	1	0	0	0	0	1	1	2	2	2	0	0	0	1	1
NaN	NaN	NaN	NaN	11.0707	NaN	17.7629	NaN	NaN	18.4806	17.9756	18.8989	18.8079	18.4895	17.1132	22.1498	22.328	23.3074	Leptospira biflexa serovar Patoc (strain Patoc 1 / ATCC 23582 / Paris)	Uncharacterized protein	LEPBI_I2365	Leptospira biflexa serovar Patoc (strain Patoc 1 / ATCC 23582 / Paris)	2.4472e-12	4	6	6	3	0	0	0	0	1	0	1	0	0	4	3	3	4	3	2	6	5	6	0	0	0	0	1
NaN	NaN	NaN	NaN	9.92969	NaN	NaN	NaN	NaN	14.2505	14.3028	14.7292	13.8907	14.3885	14.9938	18.6623	19.139	19.2919	Leptospira biflexa serovar Patoc (strain Patoc 1 / ATCC 23582 / Paris)	p-protein (EC 4.2.1.51) (EC 5.4.99.5)	pheA LEPBI_I2387	Leptospira biflexa serovar Patoc (strain Patoc 1 / ATCC 23582 / Paris)	0.00022275	4	2	2	2	0	0	0	0	1	0	0	0	0	1	1	1	1	1	1	2	2	2	0	0	0	0	1
NaN	NaN	NaN	NaN	NaN	NaN	NaN	NaN	NaN	NaN	NaN	NaN	NaN	NaN	NaN	17.3378	17.1355	17.5125	Leptospira wolbachii serovar Codice str. CDC	Segregation and condensation protein B	scpB LEP1GSC195_0134	Leptospira wolbachii serovar Codice str. CDC	4.5506e-08	7	1	1	1	0	0	0	0	0	0	0	0	0	0	0	0	0	0	0	1	1	1	0	0	0	0	0
NaN	NaN	NaN	NaN	12.7594	NaN	NaN	NaN	NaN	NaN	NaN	NaN	NaN	NaN	NaN	NaN	NaN	NaN	Leptospira wolbachii serovar Codice str. CDC	HDOD domain protein	LEP1GSC195_0160	Leptospira wolbachii serovar Codice str. CDC	0.0059745	7	1	1	1	0	0	0	0	1	0	0	0	0	0	0	0	0	0	0	0	0	0	0	0	0	0	1
NaN	NaN	NaN	NaN	NaN	NaN	21.4959	21.298	24.7648	21.5596	20.8385	21.085	20.8656	16.4792	21.0087	23.1291	23.5395	23.8161	Leptospira interrogans serogroup Icterohaemorrhagiae serovar Lai (strain 56601);Leptospira yanagawae serovar Saopaulo str. Sao Paulo = ATCC 700523	Acetyl-CoA C-acyltransferase (EC 2.3.1.16)	LEP1GSC202_1823	Leptospira yanagawae serovar Saopaulo str. Sao Paulo = ATCC 700523	7.7752e-37	2	7	7	4	0	0	0	0	0	0	2	1	2	3	3	4	5	2	5	5	5	5	0	0	0	0	0
NaN	NaN	NaN	NaN	NaN	NaN	NaN	NaN	NaN	12.5991	13.476	13.0733	12.5536	NaN	13.3756	18.7493	18.8843	19.205	Leptospira biflexa serovar Patoc (strain Patoc 1 / ATCC 23582 / Paris)	Uncharacterized protein	LEPBI_I0783	Leptospira biflexa serovar Patoc (strain Patoc 1 / ATCC 23582 / Paris)	3.2368e-72	2	2	2	2	0	0	0	0	0	0	0	0	0	1	1	1	1	0	1	2	2	2	0	0	0	0	0
NaN	NaN	NaN	NaN	NaN	NaN	NaN	NaN	NaN	14.8425	NaN	15.2386	13.0476	13.39	13.8177	18.4575	18.7411	19.1602	Leptospira yanagawae serovar Saopaulo str. Sao Paulo = ATCC 700523	MaoC-like protein	LEP1GSC202_1903	Leptospira yanagawae serovar Saopaulo str. Sao Paulo = ATCC 700523	0.00011407	2	2	2	1	0	0	0	0	0	0	0	0	0	1	0	2	1	1	1	2	2	2	0	0	0	0	0
NaN	NaN	NaN	NaN	NaN	NaN	NaN	NaN	NaN	17.9492	18.0432	18.5865	18.1054	18.1965	18.232	21.5579	21.9443	22.8408	Leptospira yanagawae serovar Saopaulo str. Sao Paulo = ATCC 700523	HpcH/HpaI aldolase/citrate lyase family protein	LEP1GSC202_2544	Leptospira yanagawae serovar Saopaulo str. Sao Paulo = ATCC 700523	2.6608e-30	13	3	3	2	0	0	0	0	0	0	0	0	0	2	2	2	3	2	2	3	3	3	0	0	0	0	0
NaN	NaN	NaN	NaN	NaN	NaN	NaN	16.5675	NaN	14.6441	14.6197	15.6532	14.8249	15.3084	15.4903	18.9232	19.3415	19.2757	Leptospira biflexa serovar Patoc	Putative DNA-binding stress protein	LEBIa3526	Leptospira biflexa serovar Patoc	1.502e-31	8	3	3	3	0	0	0	0	0	0	0	1	0	1	1	1	2	2	2	3	3	3	0	0	0	0	0
NaN	NaN	NaN	NaN	NaN	NaN	NaN	NaN	NaN	NaN	NaN	11.51	10.9586	NaN	12.5611	17.6716	17.5802	18.3756	Leptospira wolbachii serovar Codice str. CDC	Aminotransferase (EC 2.6.1.-)	LEP1GSC195_0362	Leptospira wolbachii serovar Codice str. CDC	7.7361e-05	7	2	2	2	0	0	0	0	0	0	0	0	0	0	0	1	1	0	1	2	2	2	0	0	0	0	0
NaN	NaN	NaN	NaN	NaN	NaN	NaN	NaN	NaN	NaN	NaN	NaN	NaN	NaN	NaN	15.827	15.475	16.4241	Leptospira yanagawae serovar Saopaulo str. Sao Paulo = ATCC 700523	Type III restriction enzyme, res subunit	LEP1GSC202_3567	Leptospira yanagawae serovar Saopaulo str. Sao Paulo = ATCC 700523	0.0085288	7	1	1	1	0	0	0	0	0	0	0	0	0	0	0	0	0	0	0	1	1	1	0	0	0	0	0
NaN	NaN	NaN	NaN	NaN	NaN	NaN	NaN	NaN	18.3659	17.9373	18.3179	15.9931	16.7922	16.8636	18.003	18.1933	19.037	Leptospira biflexa serovar Patoc (strain Patoc 1 / ATCC 23582 / Paris)	Outer membrane protein OmpL1 putative signal peptide	ompL1 LEPBI_Ia0817	Leptospira biflexa serovar Patoc (strain Patoc 1 / ATCC 23582 / Paris)	1.7843e-67	1	1	1	1	0	0	0	0	0	0	0	0	0	1	1	1	1	1	1	1	1	1	0	0	0	0	0
NaN	NaN	NaN	NaN	NaN	NaN	NaN	NaN	NaN	16.3287	16.4485	17.1021	16.3342	12.0747	17.6148	21.1332	21.1554	21.2671	Leptospira wolbachii serovar Codice str. CDC	Uncharacterized protein	LEP1GSC195_2490	Leptospira wolbachii serovar Codice str. CDC	4.5149e-30	7	2	2	2	0	0	0	0	0	0	0	0	0	1	1	1	1	1	1	2	2	2	0	0	0	0	0
NaN	NaN	NaN	NaN	NaN	NaN	NaN	NaN	NaN	15.3945	NaN	NaN	16.7796	16.5449	16.331	20.4302	20.4355	21.1402	Leptospira biflexa serovar Patoc (strain Patoc 1 / ATCC 23582 / Paris)	Uncharacterized protein	LEPBI_I0859	Leptospira biflexa serovar Patoc (strain Patoc 1 / ATCC 23582 / Paris)	1.8374e-22	6	3	3	3	0	0	0	0	0	0	0	0	0	1	0	0	2	1	1	3	3	3	0	0	0	0	0
NaN	NaN	NaN	NaN	NaN	NaN	NaN	NaN	NaN	NaN	NaN	NaN	NaN	NaN	NaN	15.5024	15.4523	15.8087	Leptospira wolbachii serovar Codice str. CDC	Glycine--tRNA ligase (EC 6.1.1.14) (Glycyl-tRNA synthetase) (GlyRS)	glyQS LEP1GSC195_2434	Leptospira wolbachii serovar Codice str. CDC	0.0079788	7	1	1	1	0	0	0	0	0	0	0	0	0	0	0	0	0	0	0	1	1	1	0	0	0	0	0
NaN	NaN	NaN	NaN	NaN	NaN	NaN	NaN	NaN	NaN	NaN	NaN	12.8469	13.4087	13.8547	16.1932	16.077	16.1151	Leptospira meyeri serovar Semaranga str. Veldrot Semarang 173	30S ribosomal protein S2	rpsB LEP1GSC196_2506	Leptospira meyeri serovar Semaranga str. Veldrot Semarang 173	0.0050087	7	1	1	1	0	0	0	0	0	0	0	0	0	0	0	0	1	1	1	1	1	1	0	0	0	0	0
NaN	NaN	NaN	NaN	NaN	NaN	NaN	NaN	17.448	15.2943	15.2849	15.6145	15.9078	16.3678	16.4799	19.41	19.0989	19.8115	Leptospira biflexa serovar Patoc (strain Patoc 1 / ATCC 23582 / Paris)	3-oxoacyl-[acyl-carrier protein] reductase (EC 1.1.1.100)	fabG5 LEPBI_I2647	Leptospira biflexa serovar Patoc (strain Patoc 1 / ATCC 23582 / Paris)	1.042e-06	6	2	2	2	0	0	0	0	0	0	0	0	1	1	1	1	1	1	1	1	1	2	0	0	0	0	0
NaN	NaN	NaN	NaN	NaN	NaN	NaN	NaN	NaN	18.5714	18.748	18.2509	20.6654	17.9186	20.155	18.154	21.4915	21.9071	Leptospira wolbachii serovar Codice str. CDC	Uncharacterized protein	LEP1GSC195_2359	Leptospira wolbachii serovar Codice str. CDC	9.6234e-12	7	5	5	5	0	0	0	0	0	0	0	0	0	4	4	2	3	2	4	2	4	5	0	0	0	0	0
NaN	NaN	NaN	NaN	NaN	NaN	17.7701	NaN	16.7532	14.0794	14.7224	15.237	14.0687	NaN	15.4015	19.0865	19.0806	19.0847	Leptospira yanagawae serovar Saopaulo str. Sao Paulo = ATCC 700523	ATP-dependent Clp protease proteolytic subunit (EC 3.4.21.92) (Endopeptidase Clp)	clpP LEP1GSC202_2100	Leptospira yanagawae serovar Saopaulo str. Sao Paulo = ATCC 700523	2.6923e-11	2	1	1	1	0	0	0	0	0	0	1	0	1	1	1	1	1	0	1	1	1	1	0	0	0	0	0
NaN	NaN	NaN	NaN	NaN	NaN	NaN	NaN	NaN	16.341	16.1349	16.0262	15.7869	16.1431	16.0738	17.4461	17.7719	17.8103	Leptospira yanagawae serovar Saopaulo str. Sao Paulo = ATCC 700523	Peptidase family M3 (EC 3.4.-.-)	LEP1GSC202_2110	Leptospira yanagawae serovar Saopaulo str. Sao Paulo = ATCC 700523	0.0021378	2	1	1	1	0	0	0	0	0	0	0	0	0	1	1	1	1	1	1	1	1	1	0	0	0	0	0
NaN	NaN	NaN	NaN	NaN	NaN	NaN	NaN	NaN	14.4613	14.5633	NaN	13.8608	14.6123	15.3614	20.6489	20.1728	20.8998	Leptospira biflexa serovar Patoc (strain Patoc 1 / ATCC 23582 / Paris)	Uncharacterized protein	LEPBI_I0983	Leptospira biflexa serovar Patoc (strain Patoc 1 / ATCC 23582 / Paris)	1.2781e-11	1	5	5	5	0	0	0	0	0	0	0	0	0	1	1	0	1	1	2	5	4	5	0	0	0	0	0
NaN	NaN	NaN	NaN	NaN	NaN	NaN	22.0324	NaN	15.2241	21.7059	16.6344	20.2868	14.5186	16.6485	23.9595	24.1425	23.6666	Leptospira biflexa serovar Patoc (strain Patoc 1 / ATCC 23582 / Paris)	Uncharacterized protein	LEPBI_I0986	Leptospira biflexa serovar Patoc (strain Patoc 1 / ATCC 23582 / Paris)	7.4665e-09	7	4	4	4	0	0	0	0	0	0	0	1	0	1	4	2	2	1	3	4	4	4	0	0	0	0	0
NaN	NaN	NaN	NaN	NaN	NaN	NaN	NaN	NaN	16.0589	16.5259	16.6983	15.671	16.5541	16.9316	19.7772	19.9587	20.3812	Leptospira biflexa serovar Patoc (strain Patoc 1 / ATCC 23582 / Paris)	Uncharacterized protein	LEPBI_I1004	Leptospira biflexa serovar Patoc (strain Patoc 1 / ATCC 23582 / Paris)	2.9735e-06	7	2	2	2	0	0	0	0	0	0	0	0	0	1	2	1	2	2	2	2	2	2	0	0	0	0	0
NaN	NaN	NaN	NaN	NaN	NaN	NaN	NaN	NaN	16.1478	16.168	NaN	NaN	NaN	NaN	18.3436	18.2105	18.7754	Leptospira yanagawae serovar Saopaulo str. Sao Paulo = ATCC 700523	Uncharacterized protein	LEP1GSC202_2146	Leptospira yanagawae serovar Saopaulo str. Sao Paulo = ATCC 700523	0.0012668	2	1	1	1	0	0	0	0	0	0	0	0	0	1	1	0	0	0	0	1	1	1	0	0	0	0	0
NaN	NaN	NaN	NaN	NaN	NaN	NaN	NaN	NaN	19.7944	19.3706	19.6638	18.513	19.6309	20.0129	24.2969	24.2611	24.6442	Leptospira biflexa serovar Patoc (strain Patoc 1 / ATCC 23582 / Paris)	Uncharacterized protein	LEPBI_I2670	Leptospira biflexa serovar Patoc (strain Patoc 1 / ATCC 23582 / Paris)	7.4007e-132	7	11	11	11	0	0	0	0	0	0	0	0	0	7	7	7	6	6	8	9	11	10	0	0	0	0	0
14.1669	NaN	NaN	NaN	NaN	NaN	NaN	NaN	NaN	20.7121	20.6838	20.7728	20.4898	20.6744	20.7051	22.8906	23.243	23.7029	Leptospira biflexa serovar Patoc (strain Patoc 1 / ATCC 23582 / Paris)	Uncharacterized protein	LEPBI_I2710	Leptospira biflexa serovar Patoc (strain Patoc 1 / ATCC 23582 / Paris)	1.5435e-14	1	1	1	1	1	0	0	0	0	0	0	0	0	1	1	1	1	1	1	1	1	1	1	0	0	0	0
NaN	NaN	NaN	NaN	NaN	NaN	NaN	NaN	NaN	16.5805	16.7934	16.9436	16.4383	16.9005	16.9942	19.8879	14.9396	NaN	Leptospira wolbachii serovar Codice str. CDC	Heavy metal-associated domain protein	LEP1GSC195_0561	Leptospira wolbachii serovar Codice str. CDC	0.0054369	3	1	1	1	0	0	0	0	0	0	0	0	0	1	1	1	1	1	1	1	1	0	0	0	0	0	0
NaN	NaN	NaN	NaN	NaN	NaN	NaN	NaN	NaN	22.8526	22.5821	22.9703	21.6739	21.6793	21.7745	20.8968	21.428	21.5354	Leptospira yanagawae serovar Saopaulo str. Sao Paulo = ATCC 700523	Uncharacterized protein	LEP1GSC202_2778	Leptospira yanagawae serovar Saopaulo str. Sao Paulo = ATCC 700523	3.1613e-17	8	3	3	3	0	0	0	0	0	0	0	0	0	3	3	3	3	2	3	2	3	2	0	0	0	0	0
NaN	NaN	NaN	NaN	NaN	NaN	NaN	NaN	NaN	NaN	NaN	NaN	NaN	NaN	NaN	15.5034	15.5777	15.6117	Leptospira meyeri serovar Hardjo str. Went 5	DegT/DnrJ/EryC1/StrS aminotransferase family protein	LEP1GSC017_2768	Leptospira meyeri serovar Hardjo str. Went 5	0.0050303	7	1	1	1	0	0	0	0	0	0	0	0	0	0	0	0	0	0	0	1	1	1	0	0	0	0	0
NaN	NaN	NaN	NaN	NaN	NaN	NaN	NaN	NaN	17.3749	17.3072	14.6788	NaN	NaN	17.5484	NaN	17.3706	17.6396	Leptospira interrogans serovar Icterohaemorrhagiae str. Verdun HP;Leptospira wolbachii serovar Codice str. CDC	Dihydrolipoyl dehydrogenase (EC 1.8.1.4)	lpdA_1 LEP1GSC195_2255	Leptospira wolbachii serovar Codice str. CDC	9.4635e-12	7	2	1	1	0	0	0	0	0	0	1	1	1	1	1	1	0	0	1	0	1	1	0	0	0	0	0
NaN	13.8688	13.8108	NaN	NaN	NaN	NaN	16.0653	NaN	22.5693	22.7892	23.2831	21.6611	20.9165	22.3262	25.2711	20.7262	21.1579	Leptospira biflexa serovar Patoc (strain Patoc 1 / ATCC 23582 / Paris)	Electron transfer flavoprotein alpha-subunit (Alpha-ETF Electron transfer flavoprotein large subunit) (ETFLS)	etfA LEPBI_I1132	Leptospira biflexa serovar Patoc (strain Patoc 1 / ATCC 23582 / Paris)	1.9572e-08	7	4	4	4	0	1	1	0	0	0	0	1	0	3	3	4	3	3	3	4	3	3	0	1	1	0	0
18.0446	18.5749	18.5811	16.9015	17.2746	17.2328	23.8358	23.9983	23.8587	21.9491	21.9233	21.9221	21.7315	22.178	22.1533	24.1234	24.258	24.6272	Leptospira biflexa serovar Patoc (strain Patoc 1 / ATCC 23582 / Paris);Leptospira interrogans serovar Grippotyphosa str. LT2186	Putative electron transfer flavoprotein subunit beta	LEP1GSC151_4773	Leptospira interrogans serovar Grippotyphosa str. LT2186	4.1121e-39	7	10	10	8	1	1	1	1	1	1	1	2	1	7	6	6	8	4	8	9	8	9	1	1	1	1	1
NaN	NaN	NaN	NaN	NaN	NaN	NaN	NaN	NaN	NaN	NaN	NaN	NaN	NaN	NaN	17.1229	16.895	17.5225	Leptospira biflexa serovar Patoc (strain Patoc 1 / ATCC 23582 / Paris)	Uncharacterized protein	LEPBI_I1143	Leptospira biflexa serovar Patoc (strain Patoc 1 / ATCC 23582 / Paris)	5.9362e-06	1	1	1	1	0	0	0	0	0	0	0	0	0	0	0	0	0	0	0	1	1	1	0	0	0	0	0
NaN	NaN	NaN	NaN	NaN	NaN	NaN	NaN	NaN	13.2307	13.8987	14.7164	14.39	15.1562	15.8862	19.9879	20.5178	21.1685	Leptospira yanagawae serovar Saopaulo str. Sao Paulo = ATCC 700523	Uncharacterized protein	LEP1GSC202_2801	Leptospira yanagawae serovar Saopaulo str. Sao Paulo = ATCC 700523	1.0733e-08	3	1	1	1	0	0	0	0	0	0	0	0	0	1	1	1	1	1	1	1	1	1	0	0	0	0	0
12.4916	NaN	NaN	NaN	NaN	NaN	NaN	NaN	NaN	20.4456	20.6986	20.6065	19.9546	19.9627	20.0882	22.2664	22.1779	22.4454	Leptospira biflexa serovar Patoc (strain Patoc 1 / ATCC 23582 / Paris)	Uncharacterized protein	LEPBI_I2857	Leptospira biflexa serovar Patoc (strain Patoc 1 / ATCC 23582 / Paris)	1.6688e-99	3	3	3	3	1	0	0	0	0	0	0	0	0	2	2	1	3	1	1	3	3	3	1	0	0	0	0
NaN	NaN	NaN	NaN	NaN	NaN	NaN	NaN	NaN	15.0119	15.4044	15.7997	15.4256	15.08	16.0405	21.8573	21.9292	22.2599	Leptospira biflexa serovar Patoc (strain Patoc 1 / ATCC 23582 / Paris)	Uncharacterized protein	LEPBI_I2867	Leptospira biflexa serovar Patoc (strain Patoc 1 / ATCC 23582 / Paris)	1.415e-267	4	11	11	11	0	0	0	0	0	0	0	0	0	2	3	3	3	2	3	11	11	11	0	0	0	0	0
NaN	NaN	NaN	NaN	NaN	NaN	NaN	NaN	NaN	14.9287	15.2132	NaN	16.0448	15.0481	14.6952	20.5272	20.8858	21.0865	Leptospira biflexa serovar Patoc (strain Patoc 1 / ATCC 23582 / Paris)	Arsenate reductase (Arsenical pump modifier) (EC 1.20.4.1)	arsC LEPBI_I2872	Leptospira biflexa serovar Patoc (strain Patoc 1 / ATCC 23582 / Paris)	4.9265e-07	7	3	3	3	0	0	0	0	0	0	0	0	0	1	1	0	2	1	1	3	3	3	0	0	0	0	0
NaN	NaN	NaN	NaN	NaN	NaN	NaN	NaN	NaN	NaN	NaN	NaN	NaN	NaN	15.5561	17.7068	17.7407	18.0774	Leptospira wolbachii serovar Codice str. CDC	Elongation factor G (EF-G)	fusA LEP1GSC195_2150	Leptospira wolbachii serovar Codice str. CDC	1.0245e-24	7	4	2	2	0	0	0	2	2	2	1	0	2	0	0	0	0	0	1	2	2	2	0	0	0	0	0
NaN	NaN	NaN	NaN	NaN	NaN	NaN	NaN	NaN	14.5497	14.996	15.0406	14.7689	15.3452	15.6154	NaN	18.7282	18.7847	Leptospira wolbachii serovar Codice str. CDC	Cysteine synthase (EC 2.5.1.47)	cysK LEP1GSC195_2140	Leptospira wolbachii serovar Codice str. CDC	0.00067279	7	1	1	1	0	0	0	0	0	0	0	0	0	1	1	1	1	1	1	1	1	1	0	0	0	0	0
NaN	NaN	NaN	NaN	NaN	NaN	NaN	NaN	NaN	16.4356	16.6114	17.0341	16.6333	17.385	17.4461	19.9758	20.3293	20.528	Leptospira biflexa serovar Patoc (strain Patoc 1 / ATCC 23582 / Paris)	Delta-aminolevulinic acid dehydratase (EC 4.2.1.24)	hemB LEPBI_I1169	Leptospira biflexa serovar Patoc (strain Patoc 1 / ATCC 23582 / Paris)	1.9239e-07	7	2	2	2	0	0	0	0	0	0	0	0	0	2	2	2	2	2	2	2	2	2	0	0	0	0	0
NaN	NaN	NaN	NaN	NaN	NaN	NaN	NaN	NaN	NaN	NaN	12.8405	NaN	NaN	13.667	16.4708	16.1292	16.0381	Leptospira biflexa serovar Patoc (strain Patoc 1 / ATCC 23582 / Paris)	5'-adenylylsulfate reductase (APS reductase cysH-like) (EC 1.8.4.8)	cysH LEPBI_I1184	Leptospira biflexa serovar Patoc (strain Patoc 1 / ATCC 23582 / Paris)	0.005606	1	1	1	1	0	0	0	0	0	0	0	0	0	0	0	1	0	0	1	1	1	1	0	0	0	0	0
NaN	NaN	NaN	NaN	NaN	NaN	NaN	NaN	NaN	12.4792	NaN	NaN	NaN	15.6189	13.9424	19.4402	20.045	20.3674	Leptospira biflexa serovar Patoc (strain Patoc 1 / ATCC 23582 / Paris)	Uncharacterized protein	LEPBI_I1215	Leptospira biflexa serovar Patoc (strain Patoc 1 / ATCC 23582 / Paris)	1.6009e-08	1	4	4	4	0	0	0	0	0	0	0	0	0	1	0	0	0	1	1	4	4	4	0	0	0	0	0
NaN	NaN	NaN	NaN	NaN	NaN	NaN	NaN	NaN	18.8782	19.2413	19.6013	17.9294	18.972	18.7683	18.8624	19.2704	NaN	Leptospira yanagawae serovar Saopaulo str. Sao Paulo = ATCC 700523	Putative acyl-CoA dehydrogenase	LEP1GSC202_0500	Leptospira yanagawae serovar Saopaulo str. Sao Paulo = ATCC 700523	0.0050793	6	1	1	1	0	0	0	0	0	0	0	0	0	1	1	1	1	1	1	1	1	0	0	0	0	0	0
NaN	NaN	NaN	NaN	NaN	NaN	NaN	NaN	NaN	17.8076	18.1892	18.5256	18.1699	17.7706	18.7197	21.6949	22.0977	22.5642	Leptospira interrogans serogroup Icterohaemorrhagiae serovar Lai (strain 56601);Leptospira yanagawae serovar Saopaulo str. Sao Paulo = ATCC 700523	Isocitrate dehydrogenase [NADP] (EC 1.1.1.42)	LEP1GSC202_0516	Leptospira yanagawae serovar Saopaulo str. Sao Paulo = ATCC 700523	4.393e-22	7	6	4	4	1	1	1	1	1	1	1	2	1	4	4	4	4	3	4	5	5	5	0	0	0	0	0
NaN	NaN	NaN	NaN	NaN	NaN	NaN	NaN	NaN	16.4913	16.5059	17.7399	16.1415	15.5164	17.2008	19.876	20.2156	20.6096	Leptospira yanagawae serovar Saopaulo str. Sao Paulo = ATCC 700523	Sigma factor regulatory protein, FecR/PupR family	LEP1GSC202_0524	Leptospira yanagawae serovar Saopaulo str. Sao Paulo = ATCC 700523	8.7759e-20	2	2	2	2	0	0	0	0	0	0	0	0	0	2	2	2	2	1	2	2	2	2	0	0	0	0	0
NaN	NaN	NaN	NaN	NaN	NaN	NaN	NaN	NaN	NaN	NaN	NaN	NaN	NaN	NaN	NaN	NaN	NaN	Leptospira yanagawae serovar Saopaulo str. Sao Paulo = ATCC 700523	Probable thiol peroxidase (EC 1.11.1.-)	tpx LEP1GSC202_0529	Leptospira yanagawae serovar Saopaulo str. Sao Paulo = ATCC 700523	0.0041536	2	1	1	1	0	0	0	0	0	0	0	0	0	0	0	0	0	0	0	0	1	0	0	0	0	0	0
13.0245	13.3489	13.8321	NaN	NaN	NaN	24.1746	23.5365	NaN	16.2106	13.0091	16.7927	15.6763	17.095	16.0057	21.1378	20.7146	20.8465	Leptospira biflexa serovar Patoc (strain Patoc 1 / ATCC 23582 / Paris)	S-adenosylmethionine synthase (AdoMet synthase) (EC 2.5.1.6) (MAT) (Methionine adenosyltransferase)	metK LEP1GSC062_3402	Leptospira alexanderi serovar Manhao 3 str. L 60	1.0611e-30	7	4	4	3	1	1	1	0	0	0	1	1	0	2	1	3	2	3	2	4	3	3	1	1	1	0	0
NaN	NaN	NaN	NaN	NaN	NaN	17.3724	NaN	NaN	NaN	12.8274	NaN	11.6107	NaN	NaN	17.2207	17.1596	17.7135	Leptospira biflexa serovar Patoc (strain Patoc 1 / ATCC 23582 / Paris)	Uncharacterized protein	LEPBI_I1279	Leptospira biflexa serovar Patoc (strain Patoc 1 / ATCC 23582 / Paris)	0.0091992	1	1	1	1	0	0	0	0	0	0	1	0	0	0	1	0	1	0	0	1	1	1	0	0	0	0	0
NaN	NaN	NaN	NaN	NaN	NaN	NaN	NaN	NaN	NaN	NaN	NaN	NaN	NaN	13.1389	15.6559	16.1547	16.5756	Leptospira wolbachii serovar Codice str. CDC	Thioesterase family protein	LEP1GSC195_1958	Leptospira wolbachii serovar Codice str. CDC	2.4159e-08	7	1	1	1	0	0	0	0	0	0	0	0	0	0	0	0	0	0	1	1	1	1	0	0	0	0	0
NaN	NaN	NaN	NaN	NaN	NaN	NaN	NaN	NaN	20.9413	21.1251	21.3308	19.6423	20.7934	20.3562	22.9659	23.5476	23.7929	Leptospira interrogans serogroup Icterohaemorrhagiae serovar Lai (strain 56601);Leptospira yanagawae serovar Saopaulo str. Sao Paulo = ATCC 700523	Peroxiredoxin	ahpC LA_2809	Leptospira interrogans serogroup Icterohaemorrhagiae serovar Lai (strain 56601)	4.9753e-65	7	9	4	3	1	1	1	2	3	2	5	5	3	4	4	4	3	3	5	5	5	5	0	0	0	0	0
NaN	NaN	NaN	NaN	NaN	NaN	NaN	NaN	NaN	NaN	NaN	NaN	NaN	NaN	NaN	17.8005	17.403	17.745	Leptospira biflexa serovar Patoc (strain Patoc 1 / ATCC 23582 / Paris)	Uncharacterized protein	LEPBI_I2998	Leptospira biflexa serovar Patoc (strain Patoc 1 / ATCC 23582 / Paris)	0.0023431	1	1	1	1	0	0	0	0	0	0	0	0	0	0	0	0	0	0	0	1	1	1	0	0	0	0	0
NaN	NaN	NaN	NaN	NaN	NaN	NaN	NaN	NaN	17.2697	17.5758	17.8599	16.6837	17.3587	17.5164	21.1857	21.2725	21.8496	Leptospira biflexa serovar Patoc (strain Patoc 1 / ATCC 23582 / Paris)	Uncharacterized protein	LEPBI_I3038	Leptospira biflexa serovar Patoc (strain Patoc 1 / ATCC 23582 / Paris)	1.4751e-70	1	5	5	5	0	0	0	0	0	0	0	0	0	2	2	2	2	1	2	5	5	5	0	0	0	0	0
NaN	NaN	NaN	NaN	NaN	NaN	NaN	NaN	NaN	13.2959	13.5372	13.8159	14.3518	14.8925	14.5645	16.2643	16.5199	17.3315	Leptospira biflexa serovar Patoc (strain Patoc 1 / ATCC 23582 / Paris)	Outer-membrane lipoprotein carrier protein	lolA LEPBI_I1394	Leptospira biflexa serovar Patoc (strain Patoc 1 / ATCC 23582 / Paris)	0.0057896	1	1	1	1	0	0	0	0	0	0	0	0	0	1	1	1	1	1	1	1	1	1	0	0	0	0	0
NaN	NaN	NaN	NaN	NaN	NaN	NaN	NaN	NaN	15.0801	15.3999	15.6701	15.5458	NaN	16.4214	17.7833	18.0898	18.2501	Leptospira biflexa serovar Patoc (strain Patoc 1 / ATCC 23582 / Paris)	Uncharacterized protein	LEPBI_I1400	Leptospira biflexa serovar Patoc (strain Patoc 1 / ATCC 23582 / Paris)	0.0063982	1	1	1	1	0	0	0	0	0	0	0	0	0	1	1	1	1	0	1	1	1	1	0	0	0	0	0
NaN	NaN	NaN	NaN	NaN	NaN	NaN	NaN	NaN	20.411	20.565	15.4969	20.5612	20.6883	20.9229	23.6884	23.9818	24.2552	Leptospira biflexa serovar Patoc (strain Patoc 1 / ATCC 23582 / Paris)	Uncharacterized protein	LEPBI_I1417	Leptospira biflexa serovar Patoc (strain Patoc 1 / ATCC 23582 / Paris)	2.4364e-168	6	7	7	7	0	0	0	0	0	0	0	0	0	2	2	2	2	2	3	7	7	7	0	0	0	0	0
NaN	NaN	NaN	NaN	NaN	NaN	NaN	NaN	NaN	15.8352	16.4389	16.7863	15.5169	15.7983	16.1428	15.1047	NaN	15.8895	Leptospira santarosai str. 200702252;Leptospira wolbachii serovar Codice str. CDC	Glutamine synthetase (EC 6.3.1.2)	glnA LEP1GSC195_1888	Leptospira wolbachii serovar Codice str. CDC	2.3813e-83	7	2	1	1	1	1	1	1	1	1	1	1	1	1	1	2	1	1	2	1	1	2	0	0	0	0	0
NaN	NaN	NaN	NaN	NaN	NaN	NaN	NaN	NaN	NaN	NaN	11.0062	18.312	18.6192	18.66	19.5737	19.862	20.0386	Leptospira wolbachii serovar Codice str. CDC	Deoxyribose-phosphate aldolase	LEP1GSC195_1883	Leptospira wolbachii serovar Codice str. CDC	2.7341e-06	7	3	2	2	0	0	0	0	0	0	1	1	0	0	0	1	1	1	2	2	2	2	0	0	0	0	0
NaN	NaN	NaN	NaN	NaN	NaN	NaN	NaN	NaN	NaN	NaN	NaN	NaN	NaN	NaN	19.2542	20.0559	19.918	Leptospira wolbachii serovar Codice str. CDC	Polymer-forming cytoskeletal family protein	LEP1GSC195_1876	Leptospira wolbachii serovar Codice str. CDC	0.0050773	7	1	1	1	0	0	0	0	0	0	0	0	0	0	0	0	0	0	0	1	1	1	0	0	0	0	0
NaN	NaN	NaN	NaN	NaN	NaN	19.0175	NaN	NaN	15.3886	15.8702	16.2404	16.3696	16.7922	17.0323	20.0579	20.2721	20.634		Uncharacterized protein	LEP1GSC047_3474	Leptospira inadai serovar Lyme str. 10	1.815e-06	5	2	2	2	0	0	0	0	0	0	1	0	0	1	1	1	1	1	2	2	2	2	0	0	0	0	0
NaN	NaN	NaN	NaN	NaN	NaN	NaN	NaN	NaN	21.262	21.1247	21.7194	21.4493	21.0718	22.2293	23.4424	23.6264	23.9753	Leptospira biflexa serovar Patoc (strain Patoc 1 / ATCC 23582 / Paris)	LipL45 protein	LEPBI_I1460	Leptospira biflexa serovar Patoc (strain Patoc 1 / ATCC 23582 / Paris)	9.5892e-50	7	8	7	7	0	0	0	0	0	0	0	0	0	5	5	5	8	6	7	8	8	8	0	0	0	0	0
NaN	NaN	NaN	NaN	NaN	NaN	NaN	NaN	NaN	19.8193	20.1183	20.2579	20.4646	20.6346	21.1025	23.7464	23.5326	23.8129	Leptospira biflexa serovar Patoc (strain Patoc 1 / ATCC 23582 / Paris)	Putative alcohol dehydrogenase, zinc-containing alcohol dehydrogenase family (EC 1.6.5.5)	LEPBI_I3117	Leptospira biflexa serovar Patoc (strain Patoc 1 / ATCC 23582 / Paris)	1.0685e-06	7	3	3	3	0	0	0	0	0	0	0	0	0	1	1	1	1	1	1	3	3	3	0	0	0	0	0
NaN	NaN	NaN	NaN	NaN	NaN	NaN	NaN	NaN	16.0113	16.1683	16.2682	16.4695	16.0503	16.4796	18.6813	18.8813	19.2921	Leptospira meyeri serovar Semaranga str. Veldrot Semarang 173	Rhodanese-like protein	LEP1GSC196_1938	Leptospira meyeri serovar Semaranga str. Veldrot Semarang 173	0.0015727	7	1	1	1	0	0	0	0	0	0	0	0	0	1	1	1	1	1	1	1	1	1	0	0	0	0	0
11.1732	NaN	NaN	NaN	NaN	NaN	NaN	NaN	18.8817	19.9506	19.7471	20.4358	20.3446	20.4057	21.1675	24.1151	24.9068	24.5994	Leptospira biflexa serovar Patoc (strain Patoc 1 / ATCC 23582 / Paris)	ABC-type transport system, periplasmic binding protein	LEPBI_I1476	Leptospira biflexa serovar Patoc (strain Patoc 1 / ATCC 23582 / Paris)	3.8725e-39	7	12	12	12	1	0	0	0	0	0	0	0	2	3	3	4	7	3	9	10	12	12	1	0	0	0	0
NaN	NaN	NaN	NaN	NaN	NaN	NaN	NaN	NaN	17.1618	17.3146	18.022	16.3468	14.538	17.0429	20.4668	20.3079	20.4636	Leptospira biflexa serovar Patoc (strain Patoc 1 / ATCC 23582 / Paris)	Uncharacterized protein	LEPBI_I1477	Leptospira biflexa serovar Patoc (strain Patoc 1 / ATCC 23582 / Paris)	1.0436e-07	7	3	3	3	0	0	0	0	0	0	0	0	0	2	2	2	2	1	2	3	3	3	0	0	0	0	0
NaN	NaN	NaN	NaN	NaN	NaN	NaN	NaN	NaN	NaN	NaN	NaN	NaN	NaN	NaN	18.3458	17.4327	18.2952	Leptospira yanagawae serovar Saopaulo str. Sao Paulo = ATCC 700523	Glyoxalase family protein	LEP1GSC202_3781	Leptospira yanagawae serovar Saopaulo str. Sao Paulo = ATCC 700523	0.0082273	7	1	1	1	0	0	0	0	0	0	0	0	0	0	0	0	0	0	0	1	1	1	0	0	0	0	0
NaN	NaN	NaN	NaN	NaN	NaN	NaN	NaN	NaN	14.4118	14.6664	14.3648	14.6015	14.8916	15.2008	16.7165	16.8664	17.2595	Leptospira wolbachii serovar Codice str. CDC	Transcription termination/antitermination protein NusA	nusA LEP1GSC195_1748	Leptospira wolbachii serovar Codice str. CDC	4.4663e-10	7	1	1	1	0	0	0	0	0	0	0	0	0	1	1	1	1	1	1	1	1	1	0	0	0	0	0
NaN	NaN	NaN	NaN	NaN	NaN	NaN	17.9026	NaN	17.5892	17.4854	18.1447	17.2321	17.6047	18.8202	21.3863	21.7837	22.5374	Leptospira yanagawae serovar Saopaulo str. Sao Paulo = ATCC 700523	Uncharacterized protein	LEP1GSC202_3837	Leptospira yanagawae serovar Saopaulo str. Sao Paulo = ATCC 700523	1.3343e-37	7	4	4	4	0	0	0	0	0	0	0	1	0	2	3	3	2	1	4	4	4	4	0	0	0	0	0
NaN	NaN	NaN	NaN	NaN	NaN	NaN	NaN	NaN	21.3487	22.1285	21.1599	19.9791	13.7791	20.7349	24.6066	25.4249	25.2288	Leptospira yanagawae serovar Saopaulo str. Sao Paulo = ATCC 700523	Uncharacterized protein	LEP1GSC202_3861	Leptospira yanagawae serovar Saopaulo str. Sao Paulo = ATCC 700523	2.1839e-24	7	5	5	5	0	0	0	0	0	0	0	0	0	4	4	2	4	1	3	5	4	5	0	0	0	0	0
NaN	NaN	NaN	NaN	NaN	NaN	NaN	NaN	NaN	17.2426	17.5504	18.2181	16.1205	17.6249	17.9078	21.3833	21.8092	21.8782	Leptospira wolbachii serovar Codice str. CDC	Uncharacterized protein	LEP1GSC195_1693	Leptospira wolbachii serovar Codice str. CDC	3.3522e-18	10	4	4	4	0	0	0	0	0	0	0	0	0	2	2	4	3	2	3	4	4	4	0	0	0	0	0
NaN	NaN	NaN	NaN	NaN	NaN	NaN	NaN	NaN	NaN	NaN	NaN	NaN	NaN	NaN	19.9935	18.1586	21.6261	Leptospira biflexa serovar Patoc (strain Patoc 1 / ATCC 23582 / Paris)	Putative OsmC-like protein	LEPBI_I3208	Leptospira biflexa serovar Patoc (strain Patoc 1 / ATCC 23582 / Paris)	1.052e-05	1	1	1	1	0	0	0	0	0	0	0	0	0	0	0	0	0	0	0	1	1	1	0	0	0	0	0
NaN	NaN	NaN	NaN	NaN	NaN	NaN	NaN	NaN	17.3999	17.8541	18.075	18.9456	NaN	19.8407	20.6497	21.0133	21.1678	Leptospira yanagawae serovar Saopaulo str. Sao Paulo = ATCC 700523	Profilin domain protein	LEP1GSC202_0863	Leptospira yanagawae serovar Saopaulo str. Sao Paulo = ATCC 700523	0.0046334	6	1	1	1	0	0	0	0	0	0	0	0	0	1	1	1	1	0	1	1	1	1	0	0	0	0	0
NaN	NaN	NaN	NaN	NaN	NaN	NaN	NaN	NaN	NaN	NaN	NaN	NaN	NaN	NaN	15.9357	15.9262	16.1683	Leptospira biflexa serovar Patoc (strain Patoc 1 / ATCC 23582 / Paris)	Uncharacterized protein	LEPBI_I3220	Leptospira biflexa serovar Patoc (strain Patoc 1 / ATCC 23582 / Paris)	0.0052391	1	1	1	1	0	0	0	0	0	0	0	0	0	0	0	0	0	0	0	1	1	1	0	0	0	0	0
NaN	NaN	NaN	NaN	NaN	NaN	17.0487	17.3761	17.0532	16.9669	17.6425	17.7483	18.3239	17.8342	18.7877	22.1329	22.3634	22.7893	Leptospira biflexa serovar Patoc (strain Patoc 1 / ATCC 23582 / Paris)	Uncharacterized protein	LEPBI_I3245	Leptospira biflexa serovar Patoc (strain Patoc 1 / ATCC 23582 / Paris)	6.3663e-18	7	5	5	5	0	0	0	0	0	0	1	1	1	2	2	2	3	2	3	5	5	5	0	0	0	0	0
NaN	NaN	NaN	NaN	NaN	NaN	NaN	NaN	16.3563	17.2261	16.543	13.0421	18.4	14.6969	19.0989	22.9357	23.3214	23.2551	Leptospira terpstrae serovar Hualin str. LT 11-33 = ATCC 700639	Glyoxalase-like domain protein	LEP1GSC203_3506	Leptospira terpstrae serovar Hualin str. LT 11-33 = ATCC 700639	2.357e-06	6	3	3	3	0	0	0	0	0	0	0	0	1	2	2	1	3	1	3	3	3	3	0	0	0	0	0
NaN	NaN	NaN	NaN	NaN	NaN	NaN	NaN	NaN	11.9847	NaN	NaN	NaN	NaN	NaN	15.6659	15.4463	16.3398	Leptospira yanagawae serovar Saopaulo str. Sao Paulo = ATCC 700523	Toxic anion resistance protein TelA	LEP1GSC202_0917	Leptospira yanagawae serovar Saopaulo str. Sao Paulo = ATCC 700523	0.0043784	2	1	1	1	0	0	0	0	0	0	0	0	0	1	0	0	0	0	0	1	1	1	0	0	0	0	0
NaN	NaN	NaN	NaN	NaN	NaN	NaN	NaN	NaN	NaN	NaN	NaN	NaN	NaN	NaN	16.0945	15.9406	16.1934	Leptospira yanagawae serovar Saopaulo str. Sao Paulo = ATCC 700523	Sigma factor regulatory protein, FecR/PupR family	LEP1GSC202_0949	Leptospira yanagawae serovar Saopaulo str. Sao Paulo = ATCC 700523	0.0086054	2	1	1	1	0	0	0	0	0	0	0	0	0	0	0	0	0	0	0	1	1	1	0	0	0	0	0
NaN	NaN	NaN	NaN	NaN	NaN	NaN	NaN	NaN	16.6544	17.2251	17.2343	17.3474	18.203	17.4562	20.553	20.6402	20.7656	Leptospira biflexa serovar Patoc (strain Patoc 1 / ATCC 23582 / Paris)	Flavin-dependent thymidylate synthase (FDTS) (EC 2.1.1.148) (FAD-dependent thymidylate synthase) (Thymidylate synthase ThyX) (TS) (TSase)	thyX LEPBI_I3300	Leptospira biflexa serovar Patoc (strain Patoc 1 / ATCC 23582 / Paris)	5.1464e-09	7	4	4	4	0	0	0	0	0	0	0	0	0	2	2	3	3	2	2	3	4	3	0	0	0	0	0
NaN	NaN	NaN	NaN	NaN	NaN	NaN	NaN	NaN	14.5457	15.0094	15.181	15.5107	15.9813	16.0022	20.1586	19.849	20.3394	Leptospira yanagawae serovar Saopaulo str. Sao Paulo = ATCC 700523	Uncharacterized protein	LEP1GSC202_0958	Leptospira yanagawae serovar Saopaulo str. Sao Paulo = ATCC 700523	0.0053091	2	1	1	1	0	0	0	0	0	0	0	0	0	1	1	1	1	1	1	1	1	1	0	0	0	0	0
NaN	NaN	NaN	12.3303	NaN	14.3335	19.5427	19.251	18.3746	NaN	NaN	NaN	NaN	NaN	NaN	NaN	NaN	NaN	Leptospira vanthielii serovar Holland str. Waz Holland = ATCC 700522	Carboxyl transferase domain protein	LEP1GSC079_1615	Leptospira interrogans str. FPW1039	3.4872e-05	4	2	1	1	0	0	0	2	1	2	2	2	2	0	0	0	0	0	0	0	0	0	0	0	0	1	0
NaN	NaN	NaN	NaN	NaN	NaN	NaN	17.1594	NaN	16.5657	17.5805	17.8339	14.9619	14.3425	15.4244	19.7798	20.9138	21.1026	Leptospira kirschneri serovar Bulgarica str. Nikolaevo;Leptospira yanagawae serovar Saopaulo str. Sao Paulo = ATCC 700523	Flagellin	flaB2_3 LEP1GSC052_1419	Leptospira kmetyi serovar Malaysia str. Bejo-Iso9	4.2695e-48	14	5	4	1	1	1	1	0	0	0	1	2	0	3	4	5	3	2	3	4	4	4	0	0	0	0	0
NaN	NaN	NaN	15.0597	14.9638	14.8971	21.1765	21.474	NaN	NaN	NaN	NaN	15.6487	NaN	NaN	20.6169	20.8573	21.1852	Leptospira biflexa serovar Patoc (strain Patoc 1 / ATCC 23582 / Paris);Leptospira interrogans serovar Icterohaemorrhagiae str. Verdun HP	O-acetylhomoserine aminocarboxypropyltransferase/cysteine synthase	LEP1GSC052_1399	Leptospira kmetyi serovar Malaysia str. Bejo-Iso9	2.1229e-19	10	5	3	3	0	0	0	2	2	3	3	3	1	0	1	1	1	0	1	2	3	3	0	0	0	1	1
NaN	NaN	NaN	NaN	NaN	NaN	NaN	NaN	NaN	19.0349	19.3813	19.504	19.475	19.6025	19.9845	23.3957	23.5006	23.9219	Leptospira biflexa serovar Patoc (strain Patoc 1 / ATCC 23582 / Paris)	Putative ferredoxin	LEPBI_I1612	Leptospira biflexa serovar Patoc (strain Patoc 1 / ATCC 23582 / Paris)	2.5283e-61	7	5	5	4	0	0	0	0	0	0	0	0	0	4	4	4	4	4	5	5	5	5	0	0	0	0	0
NaN	NaN	NaN	NaN	NaN	NaN	NaN	NaN	NaN	14.2703	14.7684	15.2544	14.9588	NaN	15.1806	19.6416	19.2941	19.906	Leptospira wolbachii serovar Codice str. CDC	NADPH-dependent 7-cyano-7-deazaguanine reductase (EC 1.7.1.13) (7-cyano-7-carbaguanine reductase) (NADPH-dependent nitrile oxidoreductase) (PreQ(0) reductase)	queF LEP1GSC195_1647	Leptospira wolbachii serovar Codice str. CDC	0.00026552	7	1	1	1	0	0	0	0	0	0	0	0	0	1	1	1	1	0	1	1	1	1	0	0	0	0	0
NaN	NaN	NaN	NaN	NaN	10.0914	NaN	NaN	NaN	18.3441	18.7448	18.9068	18.2952	18.9317	18.9462	22.4248	22.1616	22.4509	Leptospira biflexa serovar Patoc (strain Patoc 1 / ATCC 23582 / Paris)	GMP synthase (glutamine-hydrolyzing) (EC 6.3.5.2)	guaA LEPBI_I1615	Leptospira biflexa serovar Patoc (strain Patoc 1 / ATCC 23582 / Paris)	3.2254e-10	83	5	5	5	0	0	0	0	0	1	0	0	0	2	2	2	3	3	4	5	5	5	0	0	0	0	0
NaN	NaN	NaN	NaN	NaN	NaN	NaN	NaN	NaN	NaN	12.2601	12.5827	11.8545	NaN	13.4573	18.5386	18.7191	19.1046	Leptospira wolbachii serovar Codice str. CDC	3-isopropylmalate dehydratase large subunit (EC 4.2.1.33) (Alpha-IPM isomerase) (IPMI) (Isopropylmalate isomerase)	leuC LEP1GSC195_1634	Leptospira wolbachii serovar Codice str. CDC	1.3163e-12	9	4	4	3	0	0	0	0	0	0	0	0	0	0	1	1	1	0	1	3	3	3	0	0	0	0	0
NaN	NaN	NaN	NaN	NaN	NaN	NaN	NaN	NaN	16.3462	16.6708	16.992	17.5016	NaN	17.3566	20.9197	20.993	20.7394	Leptospira meyeri serovar Semaranga str. Veldrot Semarang 173	Uncharacterized protein	LEP1GSC196_3518	Leptospira meyeri serovar Semaranga str. Veldrot Semarang 173	0.00085193	3	1	1	1	0	0	0	0	0	0	0	0	0	1	1	1	1	0	1	1	1	1	0	0	0	0	0
NaN	NaN	NaN	NaN	NaN	NaN	NaN	NaN	NaN	16.107	16.7129	16.5889	16.0077	17.6027	17.5469	19.6009	19.9488	19.8927	Leptospira yanagawae serovar Saopaulo str. Sao Paulo = ATCC 700523	Dihydrodipicolinate reductase domain protein (EC 1.17.1.8)	LEP1GSC202_1025	Leptospira yanagawae serovar Saopaulo str. Sao Paulo = ATCC 700523	1.9541e-09	3	2	2	2	0	0	0	0	0	0	0	0	0	1	1	1	1	2	2	2	2	2	0	0	0	0	0
NaN	NaN	NaN	NaN	NaN	NaN	NaN	NaN	NaN	15.9971	16.5908	17.2867	17.0069	17.71	NaN	20.5068	NaN	21.3379	Leptospira wolbachii serovar Codice str. CDC	Acetyl-CoA C-acyltransferase (EC 2.3.1.16)	LEP1GSC195_3389	Leptospira wolbachii serovar Codice str. CDC	0.0030725	7	1	1	1	0	0	0	0	0	0	0	0	0	1	1	1	1	1	0	1	0	1	0	0	0	0	0
NaN	NaN	NaN	NaN	NaN	NaN	NaN	NaN	NaN	13.3723	13.4286	NaN	14.1272	NaN	14.6648	16.9915	17.3615	17.4683	Leptospira biflexa serovar Patoc (strain Patoc 1 / ATCC 23582 / Paris)	Aspartyl/glutamyl-tRNA(Asn/Gln) amidotransferase subunit C (Asp/Glu-ADT subunit C) (EC 6.3.5.-)	gatC LEPBI_I1731	Leptospira biflexa serovar Patoc (strain Patoc 1 / ATCC 23582 / Paris)	0.00098452	1	1	1	1	0	0	0	0	0	0	0	0	0	1	1	0	1	0	1	1	1	1	0	0	0	0	0
NaN	NaN	NaN	NaN	NaN	NaN	NaN	NaN	NaN	11.6623	13.0752	NaN	NaN	NaN	NaN	16.5988	16.8798	16.4512	Leptospira yanagawae serovar Saopaulo str. Sao Paulo = ATCC 700523	MORN repeat protein	LEP1GSC202_3062	Leptospira yanagawae serovar Saopaulo str. Sao Paulo = ATCC 700523	0.001831	2	1	1	1	0	0	0	0	0	0	0	0	0	1	1	0	0	0	0	1	1	1	0	0	0	0	0
NaN	NaN	NaN	NaN	NaN	NaN	NaN	NaN	NaN	16.1043	14.3652	15.9972	16.4156	20.1317	14.4882	16.81	18.5895	19.1253	Leptospira biflexa serovar Patoc (strain Patoc 1 / ATCC 23582 / Paris)	Uncharacterized protein	LEPBI_I3430	Leptospira biflexa serovar Patoc (strain Patoc 1 / ATCC 23582 / Paris)	1.8143e-12	1	3	3	3	0	0	0	0	0	0	0	0	0	2	1	2	2	2	1	2	2	2	0	0	0	0	0
NaN	NaN	NaN	NaN	NaN	NaN	NaN	NaN	22.3148	16.7824	16.7922	17.303	17.3697	18.1851	17.9302	21.1864	21.2352	21.7683	Leptospira biflexa serovar Patoc (strain Patoc 1 / ATCC 23582 / Paris)	Putative ferredoxin--NADP reductase (EC 1.18.1.2)	LEPBI_I3436	Leptospira biflexa serovar Patoc (strain Patoc 1 / ATCC 23582 / Paris)	1.4991e-19	2	4	4	3	0	0	0	0	0	0	0	0	1	1	2	2	2	2	3	4	4	3	0	0	0	0	0
NaN	NaN	NaN	NaN	NaN	NaN	NaN	NaN	NaN	16.9589	16.8825	17.1933	15.6228	NaN	15.6917	20.8026	19.2666	21.4728	Leptospira biflexa serovar Patoc (strain Patoc 1 / ATCC 23582 / Paris)	Putative outer membrane protein, OmpA domain putative membrane protein	LEPBI_I1873	Leptospira biflexa serovar Patoc (strain Patoc 1 / ATCC 23582 / Paris)	2.7974e-12	2	2	2	2	0	0	0	0	0	0	0	0	0	2	2	2	2	0	1	2	1	2	0	0	0	0	0
NaN	NaN	NaN	NaN	NaN	NaN	NaN	NaN	NaN	NaN	NaN	NaN	13.8463	13.8297	NaN	NaN	18.8068	19.1646	Leptospira biflexa serovar Patoc (strain Patoc 1 / ATCC 23582 / Paris)	Uncharacterized protein	LEPBI_I1877	Leptospira biflexa serovar Patoc (strain Patoc 1 / ATCC 23582 / Paris)	5.7316e-09	1	1	1	1	0	0	0	0	0	0	0	0	0	0	0	0	1	1	0	0	1	1	0	0	0	0	0
NaN	NaN	NaN	NaN	NaN	NaN	NaN	NaN	NaN	17.2901	17.9286	19.8751	17.1185	17.5508	NaN	23.9699	24.0993	24.4269	Leptospira biflexa serovar Patoc (strain Patoc 1 / ATCC 23582 / Paris);Leptospira yanagawae serovar Saopaulo str. Sao Paulo = ATCC 700523	Uncharacterized protein	LEPBI_I1886	Leptospira biflexa serovar Patoc (strain Patoc 1 / ATCC 23582 / Paris)	1.2632e-18	1	3	3	1	0	0	0	0	0	0	0	0	0	2	2	3	1	1	0	3	3	2	0	0	0	0	0
NaN	NaN	NaN	NaN	NaN	NaN	NaN	NaN	NaN	13.7409	13.8257	14.6373	14.1931	NaN	NaN	17.1326	17.0569	17.6369	Leptospira wolbachii serovar Codice str. CDC	Phosphoribosylformylglycinamidine synthase subunit PurS (FGAM synthase) (EC 6.3.5.3) (Formylglycinamide ribonucleotide amidotransferase subunit III) (FGAR amidotransferase III) (FGAR-AT III) (Phosphoribosylformylglycinamidine synthase subunit III)	purS LEP1GSC195_1199	Leptospira wolbachii serovar Codice str. CDC	7.5256e-22	6	1	1	1	0	0	0	0	0	0	0	0	0	1	1	1	1	0	0	1	1	1	0	0	0	0	0
NaN	NaN	NaN	NaN	NaN	NaN	NaN	18.0901	NaN	16.8376	17.2716	11.1601	NaN	NaN	18.0219	20.3947	20.5987	20.7128	Leptospira wolbachii serovar Codice str. CDC	50S ribosomal protein L15	rplO LEP1GSC195_1175	Leptospira wolbachii serovar Codice str. CDC	3.9904e-07	7	2	2	2	0	0	0	0	0	0	0	1	0	2	2	1	0	0	1	2	2	2	0	0	0	0	0
NaN	NaN	NaN	NaN	NaN	NaN	NaN	NaN	NaN	15.3943	15.258	NaN	15.8884	NaN	NaN	18.8034	18.2112	19.1819	Leptospira yanagawae serovar Saopaulo str. Sao Paulo = ATCC 700523	30S ribosomal protein S17	rpsQ LEP1GSC202_3284	Leptospira yanagawae serovar Saopaulo str. Sao Paulo = ATCC 700523	0.0072399	5	1	1	1	0	0	0	0	0	0	0	0	0	1	1	0	1	0	0	1	1	1	0	0	0	0	0
NaN	NaN	NaN	NaN	NaN	10.8276	NaN	NaN	NaN	19.1691	19.3806	19.5389	19.2177	18.5868	19.7284	22.4166	22.2152	22.6489	Leptospira biflexa serovar Patoc (strain Patoc 1 / ATCC 23582 / Paris)	50S ribosomal protein L29	rpmC LEPBI_I1956	Leptospira biflexa serovar Patoc (strain Patoc 1 / ATCC 23582 / Paris)	5.1521e-06	7	3	3	3	0	0	0	0	0	1	0	0	0	2	2	2	3	2	2	2	2	2	0	0	0	0	0
NaN	NaN	NaN	NaN	NaN	NaN	NaN	NaN	NaN	NaN	NaN	NaN	NaN	NaN	NaN	17.1647	18.2715	18.5023	Leptospira interrogans serogroup Icterohaemorrhagiae serovar Lai (strain 56601);Leptospira terpstrae serovar Hualin str. LT 11-33 = ATCC 700639	50S ribosomal protein L7/L12	rplL LEP1GSC203_1298	Leptospira terpstrae serovar Hualin str. LT 11-33 = ATCC 700639	2.2728e-07	5	2	1	1	0	0	0	1	1	1	0	1	1	0	0	1	0	0	0	1	1	1	0	0	0	0	0
NaN	NaN	NaN	NaN	NaN	NaN	NaN	NaN	NaN	12.0053	12.8135	12.8784	13.817	13.9889	14.893	17.8289	18.0556	18.4645	Leptospira wolbachii serovar Codice str. CDC	KR domain protein	LEP1GSC195_1140	Leptospira wolbachii serovar Codice str. CDC	0.0016635	7	1	1	1	0	0	0	0	0	0	0	0	0	1	1	1	1	1	1	1	1	1	0	0	0	0	0
NaN	NaN	NaN	NaN	NaN	NaN	14.4529	NaN	NaN	14.7442	14.7106	14.9635	14.9558	14.957	15.0736	18.687	18.5483	18.9517	Leptospira biflexa serovar Patoc (strain Patoc 1 / ATCC 23582 / Paris)	Putative aminotransferase	LEPBI_I2024	Leptospira biflexa serovar Patoc (strain Patoc 1 / ATCC 23582 / Paris)	6.6334e-08	2	2	2	2	0	0	0	0	0	0	1	0	0	2	2	2	2	2	2	2	2	2	0	0	0	0	0
NaN	NaN	NaN	NaN	NaN	NaN	NaN	NaN	NaN	NaN	NaN	NaN	NaN	NaN	NaN	16.6664	17.0735	17.401	Leptospira wolbachii serovar Codice str. CDC	2,4-dienoyl-CoA reductase (NADPH) (EC 1.3.1.34)	fadH LEP1GSC195_1061	Leptospira wolbachii serovar Codice str. CDC	0.0027307	3	1	1	1	0	0	0	0	0	0	0	0	0	0	0	0	0	0	0	1	1	1	0	0	0	0	0
NaN	NaN	NaN	13.3018	13.554	12.6153	19.8779	18.8753	19.4357	20.3759	20.108	20.8256	19.8755	15.3397	20.1125	23.1989	23.5526	23.8869	Leptospira wolbachii serovar Codice str. CDC	Succinate--CoA ligase [ADP-forming] subunit alpha (EC 6.2.1.5) (Succinyl-CoA synthetase subunit alpha) (SCS-alpha)	sucD LEP1GSC193_3407	Leptospira alstonii serovar Pingchang str. 80-412	3.5325e-56	7	5	3	3	0	0	0	2	2	2	4	3	3	2	2	2	2	1	3	3	3	3	0	0	0	1	1
12.0946	NaN	NaN	NaN	NaN	NaN	NaN	NaN	NaN	13.8459	13.7474	14.8107	15.1028	NaN	16.5158	20.2473	20.5369	20.6355	Leptospira yanagawae serovar Saopaulo str. Sao Paulo = ATCC 700523	Sigma factor regulatory protein, FecR/PupR family	LEP1GSC202_3405	Leptospira yanagawae serovar Saopaulo str. Sao Paulo = ATCC 700523	5.3337e-06	6	2	2	2	1	0	0	0	0	0	0	0	0	1	1	1	2	0	2	2	2	2	1	0	0	0	0
NaN	NaN	NaN	NaN	NaN	NaN	NaN	NaN	NaN	19.7316	19.9991	17.9746	19.5204	20.1512	20.45	21.9098	22.3597	22.6844	Leptospira interrogans serogroup Icterohaemorrhagiae serovar Lai (strain 56601);Leptospira wolbachii serovar Codice str. CDC	Glyceraldehyde-3-phosphate dehydrogenase (EC 1.2.1.-)	gapA LA_1704	Leptospira interrogans serogroup Icterohaemorrhagiae serovar Lai (strain 56601)	1.7904e-14	8	5	2	2	1	1	1	1	1	1	2	1	0	4	3	2	4	2	4	4	4	4	0	0	0	0	0
NaN	NaN	NaN	NaN	NaN	NaN	NaN	NaN	NaN	17.4057	17.3424	17.3832	16.6214	18.2037	18.189	21.1889	20.9392	21.4532	Leptospira meyeri serovar Semaranga str. Veldrot Semarang 173	Single-stranded DNA-binding protein	ssb_2 LEP1GSC196_3043	Leptospira meyeri serovar Semaranga str. Veldrot Semarang 173	1.5545e-32	7	2	2	2	0	0	0	0	0	0	0	0	0	2	2	2	1	2	2	2	2	2	0	0	0	0	0
NaN	NaN	NaN	NaN	NaN	NaN	NaN	NaN	NaN	14.4622	14.4448	NaN	NaN	NaN	NaN	17.7584	17.6875	17.8814	Leptospira biflexa serovar Patoc (strain Patoc 1 / ATCC 23582 / Paris)	Uncharacterized protein	LEPBI_I2145	Leptospira biflexa serovar Patoc (strain Patoc 1 / ATCC 23582 / Paris)	1.1269e-21	1	1	1	1	0	0	0	0	0	0	0	0	0	1	1	0	0	0	0	1	1	1	0	0	0	0	0
NaN	NaN	NaN	NaN	NaN	NaN	NaN	NaN	NaN	NaN	NaN	NaN	NaN	NaN	NaN	18.3146	21.8936	19.8459	Leptospira biflexa serovar Patoc (strain Patoc 1 / ATCC 23582 / Paris)	Putative sigma-54 modulation protein	LEPBI_I2146	Leptospira biflexa serovar Patoc (strain Patoc 1 / ATCC 23582 / Paris)	2.5975e-07	1	1	1	1	0	0	0	0	0	0	0	0	0	0	0	0	0	0	0	1	1	1	0	0	0	0	0
NaN	NaN	NaN	NaN	NaN	NaN	NaN	NaN	NaN	15.1051	14.8443	15.3048	15.2702	NaN	14.7131	18.1659	18.0389	18.013	Leptospira biflexa serovar Patoc (strain Patoc 1 / ATCC 23582 / Paris)	Uncharacterized protein	LEPBI_I2309	Leptospira biflexa serovar Patoc (strain Patoc 1 / ATCC 23582 / Paris)	0.0058143	1	1	1	1	0	0	0	0	0	0	0	0	0	1	1	1	1	0	1	1	1	1	0	0	0	0	0
NaN	NaN	NaN	NaN	NaN	NaN	NaN	NaN	NaN	13.9423	12.7248	13.7109	14.5872	NaN	15.4648	17.4896	18.2316	18.6408	Leptospira yanagawae serovar Saopaulo str. Sao Paulo = ATCC 700523	Acetylornithine aminotransferase (ACOAT) (EC 2.6.1.11)	argD LEP1GSC202_2423	Leptospira yanagawae serovar Saopaulo str. Sao Paulo = ATCC 700523	7.3473e-08	7	2	2	2	0	0	0	0	0	0	0	0	0	2	1	1	2	0	2	2	2	2	0	0	0	0	0
NaN	NaN	NaN	NaN	NaN	NaN	NaN	NaN	NaN	NaN	NaN	NaN	NaN	NaN	NaN	19.5059	19.7067	20.1178	Leptospira biflexa serovar Patoc (strain Patoc 1 / ATCC 23582 / Paris)	3-isopropylmalate dehydrogenase (EC 1.1.1.85) (3-IPM-DH) (Beta-IPM dehydrogenase) (IMDH)	leuB LEPBI_I2317	Leptospira biflexa serovar Patoc (strain Patoc 1 / ATCC 23582 / Paris)	1.6649e-20	2	2	2	2	0	0	0	0	0	0	0	0	0	0	0	0	0	0	0	2	2	2	0	0	0	0	0
NaN	NaN	NaN	NaN	NaN	NaN	NaN	NaN	NaN	NaN	NaN	NaN	NaN	NaN	NaN	14.2226	15.1502	15.3492	Leptospira wolbachii serovar Codice str. CDC	Response regulator receiver domain protein	LEP1GSC195_0068	Leptospira wolbachii serovar Codice str. CDC	0.00042325	7	1	1	1	0	0	0	0	0	0	0	0	0	0	0	0	0	0	0	1	1	1	0	0	0	0	0
NaN	NaN	NaN	14.0296	13.2306	13.4134	NaN	NaN	14.2603	17.7447	17.7475	17.2078	18.5387	18.9931	19.1805	22.1413	22.2566	22.4902	Leptospira biflexa serovar Patoc (strain Patoc 1 / ATCC 23582 / Paris)	Putative ATPase	LEPBI_I2327	Leptospira biflexa serovar Patoc (strain Patoc 1 / ATCC 23582 / Paris)	1.4282e-48	2	4	4	4	0	0	0	1	1	1	0	0	1	4	3	2	3	1	3	4	4	4	0	0	0	1	1
11.4484	11.4767	NaN	NaN	NaN	NaN	19.0673	19.4901	NaN	18.1426	18.0622	18.4309	17.3781	17.7087	17.6737	21.8497	22.0851	22.4808	Leptospira yanagawae serovar Saopaulo str. Sao Paulo = ATCC 700523	Uncharacterized protein	LEP1GSC202_1383	Leptospira yanagawae serovar Saopaulo str. Sao Paulo = ATCC 700523	9.0272e-18	7	5	5	4	1	1	0	0	0	0	1	1	0	3	2	3	3	3	2	4	4	4	1	1	0	0	0
NaN	NaN	NaN	NaN	NaN	NaN	NaN	NaN	NaN	14.6091	14.6734	15.7066	15.3904	15.6885	NaN	19.3072	19.0696	19.413	Leptospira biflexa serovar Patoc (strain Patoc 1 / ATCC 23582 / Paris)	Uncharacterized protein	LEPBI_II0004	Leptospira biflexa serovar Patoc (strain Patoc 1 / ATCC 23582 / Paris)	0.00030817	1	1	1	1	0	0	0	0	0	0	0	0	0	1	1	1	1	1	0	1	1	1	0	0	0	0	0
NaN	NaN	NaN	NaN	NaN	NaN	NaN	NaN	NaN	15.354	15.0116	NaN	NaN	NaN	NaN	18.0435	19.4194	20.0869	Leptospira biflexa serovar Patoc (strain Patoc 1 / ATCC 23582 / Paris)	Uncharacterized protein	LEPBI_II0016	Leptospira biflexa serovar Patoc (strain Patoc 1 / ATCC 23582 / Paris)	1.7558e-08	2	3	3	3	0	0	0	0	0	0	0	0	0	1	1	0	0	0	0	2	3	3	0	0	0	0	0
NaN	NaN	NaN	NaN	NaN	NaN	19.9391	20.1145	NaN	17.8742	18.0212	18.2739	17.9757	18.5264	18.3266	20.8184	21.0938	21.2792	Leptospira biflexa serovar Patoc (strain Patoc 1 / ATCC 23582 / Paris)	Uncharacterized protein	LEPBI_II0033	Leptospira biflexa serovar Patoc (strain Patoc 1 / ATCC 23582 / Paris)	2.5117e-10	3	4	4	4	0	0	0	0	0	0	1	1	0	3	4	3	4	3	3	4	4	4	0	0	0	0	0
NaN	NaN	NaN	NaN	NaN	NaN	NaN	NaN	NaN	15.9453	NaN	NaN	NaN	11.7813	NaN	20.5322	20.0114	20.533	Leptospira wolbachii serovar Codice str. CDC	Putative DNA-binding protein HRm	LEP1GSC195_0677	Leptospira wolbachii serovar Codice str. CDC	0.00037205	7	1	1	1	0	0	0	0	0	0	0	0	0	1	0	0	0	1	0	1	1	1	0	0	0	0	0
NaN	NaN	NaN	NaN	NaN	NaN	19.6285	19.9098	NaN	13.931	15.5377	NaN	NaN	NaN	NaN	NaN	18.0539	16.4304	Leptospira biflexa serovar Patoc (strain Patoc 1 / ATCC 23582 / Paris)	Uncharacterized protein	LEPBI_II0065	Leptospira biflexa serovar Patoc (strain Patoc 1 / ATCC 23582 / Paris)	0.0051521	1	1	1	1	0	0	0	0	0	0	1	1	0	1	1	0	0	0	0	0	1	1	0	0	0	0	0
NaN	NaN	NaN	NaN	NaN	NaN	NaN	NaN	NaN	14.7903	15.0856	15.1472	14.8663	15.6223	15.6068	16.3902	18.6876	16.3608	Leptospira meyeri serovar Semaranga str. Veldrot Semarang 173	FAD dependent oxidoreductase domain protein (Fragment)	LEP1GSC196_0448	Leptospira meyeri serovar Semaranga str. Veldrot Semarang 173	6.8896e-16	7	2	2	2	0	0	0	0	0	0	0	0	0	1	1	1	2	1	2	1	2	1	0	0	0	0	0
NaN	NaN	NaN	NaN	NaN	NaN	18.6107	NaN	NaN	20.4393	20.4027	20.4953	23.5808	21.8303	22.9001	23.262	23.6349	24.0705	Leptospira biflexa serovar Patoc (strain Patoc 1 / ATCC 23582 / Paris)	Uncharacterized protein	LEPBI_II0077	Leptospira biflexa serovar Patoc (strain Patoc 1 / ATCC 23582 / Paris)	1.2074e-09	7	4	4	4	0	0	0	0	0	0	1	0	0	1	2	1	3	3	3	3	3	3	0	0	0	0	0
NaN	NaN	NaN	NaN	NaN	NaN	NaN	NaN	NaN	NaN	NaN	NaN	NaN	NaN	NaN	NaN	18.25	18.1737	Leptospira wolbachii serovar Codice str. CDC	Putative soluble pyridine nucleotide transhydrogenase	LEP1GSC195_0831	Leptospira wolbachii serovar Codice str. CDC	0.008078	7	1	1	1	0	0	0	0	0	0	0	0	0	0	0	0	0	0	0	0	1	1	0	0	0	0	0
11.5527	NaN	NaN	NaN	NaN	NaN	NaN	NaN	NaN	18.2759	18.8466	19.3229	18.7917	19.2809	20.1482	22.6992	21.9838	23.0969	Leptospira wolbachii serovar Codice str. CDC	C-terminal domain of 1-Cys peroxiredoxin	LEP1GSC195_0829	Leptospira wolbachii serovar Codice str. CDC	4.3511e-10	8	4	4	4	1	0	0	0	0	0	0	0	0	2	2	3	2	1	3	4	3	4	1	0	0	0	0
NaN	NaN	NaN	NaN	NaN	NaN	NaN	NaN	NaN	14.1384	14.2104	14.2527	13.6936	NaN	14.3366	16.5139	16.6041	17.2768	Leptospira wolbachii serovar Codice str. CDC	C4-type zinc finger protein, DksA/TraR family	LEP1GSC195_0811	Leptospira wolbachii serovar Codice str. CDC	0.0010447	6	1	1	1	0	0	0	0	0	0	0	0	0	1	1	1	1	0	1	1	1	1	0	0	0	0	0
NaN	NaN	NaN	NaN	NaN	NaN	NaN	18.6519	16.0705	NaN	NaN	NaN	NaN	NaN	NaN	NaN	NaN	NaN	Leptospira wolbachii serovar Codice str. CDC	Alanine racemase (EC 5.1.1.1)	alr LEP1GSC195_0808	Leptospira wolbachii serovar Codice str. CDC	0.0034152	7	1	1	1	0	0	0	0	0	0	0	1	1	0	0	0	0	0	0	0	0	0	0	0	0	0	0
NaN	NaN	NaN	NaN	NaN	NaN	21.024	NaN	21.8237	NaN	15.2451	13.647	NaN	15.7222	15.1803	18.3894	18.9025	19.289	Leptospira yanagawae serovar Saopaulo str. Sao Paulo = ATCC 700523	ATP-dependent 6-phosphofructokinase (ATP-PFK) (Phosphofructokinase) (EC 2.7.1.11) (Phosphohexokinase)	pfkA LEP1GSC202_0041	Leptospira yanagawae serovar Saopaulo str. Sao Paulo = ATCC 700523	1.2277e-35	4	3	3	1	0	0	0	0	0	0	1	1	2	0	1	1	0	1	1	1	1	1	0	0	0	0	0
NaN	NaN	NaN	11.1799	NaN	11.7014	NaN	NaN	17.4684	NaN	12.7257	NaN	13.7431	NaN	14.5017	17.3708	18.5328	18.8768	Leptospira yanagawae serovar Saopaulo str. Sao Paulo = ATCC 700523	Methionine synthase (EC 2.1.1.13)	metH LEP1GSC202_0049	Leptospira yanagawae serovar Saopaulo str. Sao Paulo = ATCC 700523	3.4924e-07	10	3	3	3	0	0	0	1	0	1	0	0	1	0	1	0	1	0	1	2	3	3	0	0	0	1	0
NaN	NaN	NaN	NaN	NaN	NaN	NaN	NaN	NaN	NaN	NaN	NaN	15.0627	15.8262	16.9961	19.5535	20.7213	20.7669	Leptospira wolbachii serovar Codice str. CDC	Uncharacterized protein	LEP1GSC195_0790	Leptospira wolbachii serovar Codice str. CDC	1.0445e-20	7	4	4	4	0	0	0	0	0	0	0	0	0	0	0	0	1	1	2	3	4	3	0	0	0	0	0
NaN	NaN	NaN	NaN	NaN	NaN	NaN	NaN	NaN	14.9802	15.0208	15.4438	14.9905	14.7355	15.4138	18.5031	18.1291	18.2085	Leptospira biflexa serovar Patoc (strain Patoc 1 / ATCC 23582 / Paris)	Uncharacterized protein	LEPBI_II0226	Leptospira biflexa serovar Patoc (strain Patoc 1 / ATCC 23582 / Paris)	0.0071963	1	1	1	1	0	0	0	0	0	0	0	0	0	1	1	1	1	1	1	1	1	1	0	0	0	0	0
NaN	NaN	NaN	NaN	NaN	NaN	NaN	NaN	NaN	17.037	16.7713	17.6203	17.066	17.3675	17.7467	20.6176	20.7667	20.6744	Leptospira vanthielii serovar Holland str. Waz Holland = ATCC 700522	Uncharacterized protein	LEP1GSC199_1094	Leptospira vanthielii serovar Holland str. Waz Holland = ATCC 700522	6.5993e-53	3	2	2	2	0	0	0	0	0	0	0	0	0	2	2	2	2	2	2	2	2	2	0	0	0	0	0
NaN	NaN	NaN	NaN	NaN	NaN	NaN	NaN	NaN	13.174	13.586	13.7885	14.1929	NaN	15.1635	17.9838	18.4287	18.6312	Leptospira yanagawae serovar Saopaulo str. Sao Paulo = ATCC 700523	Response regulator receiver domain protein	LEP1GSC202_0093	Leptospira yanagawae serovar Saopaulo str. Sao Paulo = ATCC 700523	0.0093414	4	1	1	1	0	0	0	0	0	0	0	0	0	1	1	1	1	0	1	1	1	1	0	0	0	0	0
NaN	NaN	NaN	NaN	NaN	NaN	NaN	NaN	NaN	16.8062	16.8567	17.5252	17.9243	18.4117	18.3039	20.5081	20.8074	20.8231	Leptospira borgpetersenii serovar Hardjo-bovis (strain JB197);Leptospira interrogans serogroup Icterohaemorrhagiae serovar Lai (strain 56601);Leptospira meyeri serovar Semaranga str. Veldrot Semarang 173;Leptospira yanagawae serovar Saopaulo str. Sao Paulo = ATCC 700523	Aconitate hydratase (EC 4.2.1.3)	LEP1GSC196_0626	Leptospira meyeri serovar Semaranga str. Veldrot Semarang 173	3.404e-36	2	8	6	2	0	0	0	1	1	1	2	2	2	4	2	3	3	2	3	5	5	5	0	0	0	0	0
NaN	NaN	NaN	NaN	NaN	NaN	NaN	NaN	NaN	18.4036	18.1007	18.121	18.5315	18.8417	18.6518	20.5643	20.7724	21.1265	Leptospira wolbachii serovar Codice str. CDC	Aspartate-semialdehyde dehydrogenase (EC 1.2.1.11)	asd LEP1GSC195_0720	Leptospira wolbachii serovar Codice str. CDC	3.6123e-09	7	2	2	2	0	0	0	0	0	0	0	0	0	2	2	2	2	2	2	2	2	2	0	0	0	0	0
NaN	NaN	NaN	NaN	NaN	NaN	NaN	NaN	NaN	16.8805	16.8606	19.2146	18.2568	18.6978	19.0235	21.5416	21.91	21.9622	Leptospira biflexa serovar Patoc (strain Patoc 1 / ATCC 23582 / Paris)	Uncharacterized protein	LEPBI_p0009	Leptospira biflexa serovar Patoc (strain Patoc 1 / ATCC 23582 / Paris)	1.8741e-94	6	3	3	3	0	0	0	0	0	0	0	0	0	2	2	2	2	3	3	3	3	3	0	0	0	0	0
18.7632	18.726	20.0798	24.0492	23.8939	23.9428	30.1467	29.933	25.9226	NaN	NaN	NaN	NaN	NaN	NaN	16.1752	NaN	15.1822	Leptospira interrogans serovar Autumnalis;Leptospira interrogans serovar Pomona	Major outer membrane protein	lipL32 BW243_08075	Leptospira interrogans serovar Pomona	3.1773e-239	248	11	11	6	1	1	1	7	6	8	9	8	7	0	0	0	0	0	0	3	0	1	1	1	1	7	6
NaN	NaN	NaN	NaN	NaN	NaN	20.7218	20.237	20.3578	NaN	NaN	NaN	NaN	NaN	NaN	NaN	NaN	NaN	Leptospira interrogans serovar Hebdomadis	LipL41 (Outer membrane protein)	lipL41	Leptospira interrogans serovar Icterohaemorrhagiae	9.3898e-24	1	4	1	1	1	1	0	3	3	3	4	4	4	0	0	0	0	0	0	0	0	0	0	0	0	0	0
NaN	NaN	NaN	NaN	11.9655	12.3348	18.3381	18.2414	17.1559	NaN	NaN	NaN	NaN	NaN	NaN	NaN	NaN	NaN	Leptospira licerasiae serovar Varillal str. VAR 010	Membrane alanyl aminopeptidase (EC 3.4.11.2)	pepN LEP1GSC185_2371	Leptospira licerasiae serovar Varillal str. VAR 010	0.0092965	2	1	1	1	0	0	0	0	1	1	1	1	1	0	0	0	0	0	0	0	0	0	0	0	0	0	1
NaN	NaN	NaN	NaN	NaN	NaN	NaN	NaN	NaN	NaN	NaN	NaN	NaN	NaN	NaN	NaN	NaN	NaN		Uncharacterized protein	LEP1GSC047_1810	Leptospira inadai serovar Lyme str. 10	0.0005849	6	1	1	1	0	0	0	0	0	0	0	0	1	0	0	0	0	0	0	0	0	0	0	0	0	0	0
NaN	NaN	NaN	NaN	NaN	NaN	NaN	NaN	19.7555	NaN	NaN	NaN	NaN	NaN	NaN	NaN	NaN	NaN		Glucose-6-phosphate isomerase (GPI) (EC 5.3.1.9) (Phosphoglucose isomerase) (PGI) (Phosphohexose isomerase) (PHI)	pgi LEP1GSC047_2967	Leptospira inadai serovar Lyme str. 10	0.0063606	6	1	1	1	0	0	0	0	0	0	0	0	1	0	0	0	0	0	0	0	0	0	0	0	0	0	0
NaN	NaN	NaN	15.8189	16.0412	15.8769	20.0527	19.9315	21.9739	17.9131	17.8914	18.1356	19.1329	NaN	NaN	12.5958	NaN	NaN	Leptospira sp. B5-022	Acetyl-CoA C-acetyltransferase	LEP1GSC192_0943	Leptospira sp. B5-022	5.8833e-09	24	3	2	2	0	0	0	2	2	2	2	2	3	1	1	1	1	0	0	1	0	1	0	0	0	1	1
NaN	NaN	NaN	NaN	NaN	NaN	NaN	NaN	NaN	NaN	NaN	NaN	13.7271	NaN	14.2353	16.1617	16.9537	17.6058	Leptospira vanthielii serovar Holland str. Waz Holland = ATCC 700522	Class II glutamine amidotransferase (Fragment)	LEP1GSC199_1211	Leptospira vanthielii serovar Holland str. Waz Holland = ATCC 700522	0.0026106	7	1	1	1	0	0	0	0	0	0	0	0	0	0	0	0	1	0	1	1	1	1	0	0	0	0	0
20.0798	20.3018	20.5133	NaN	13.2382	13.457	28.299	28.1025	NaN	24.3476	24.9913	24.7885	25.2331	25.7749	26.2179	26.1323	26.4369	27.1523	Turneriella parva (strain ATCC BAA-1111 / DSM 21527 / NCTC 11395 / H)	50S ribosomal protein L22	rplV Turpa_2554	Turneriella parva (strain ATCC BAA-1111 / DSM 21527 / NCTC 11395 / H) (Leptospira parva)	6.1916e-12	1	1	1	1	1	1	1	0	1	1	1	1	0	1	1	1	1	1	1	1	1	1	1	1	1	0	1
NaN	NaN	NaN	12.1001	12.9289	13.5518	22.5841	22.3392	22.1323	NaN	NaN	NaN	NaN	NaN	NaN	NaN	NaN	NaN	Leptospira interrogans serogroup Icterohaemorrhagiae serovar Lai (strain 56601);Leptospira terpstrae serovar Hualin str. LT 11-33 = ATCC 700639;Turneriella parva (strain ATCC BAA-1111 / DSM 21527 / NCTC 11395 / H)	60 kDa chaperonin (GroEL protein) (Heat shock 58 kDa protein) (Protein Cpn60)	groL groEL hsp58 mopA LA_2655	Leptospira interrogans serogroup Icterohaemorrhagiae serovar Lai (strain 56601)	2.7472e-12	1	5	2	2	2	2	2	3	3	3	3	4	2	1	1	2	1	1	1	0	0	0	0	0	0	1	1
NaN	NaN	NaN	NaN	NaN	NaN	NaN	NaN	NaN	16.7676	17.0162	17.2866	17.0123	17.1659	17.0801	19.2617	19.4105	19.5346	Leptospira borgpetersenii serovar Hardjo-bovis (strain JB197);Leptospira interrogans serogroup Icterohaemorrhagiae serovar Lai (strain 56601);Leptospira meyeri serovar Semaranga str. Veldrot Semarang 173;Leptospira yanagawae serovar Saopaulo str. Sao Paulo = ATCC 700523	Aconitate hydratase (EC 4.2.1.3)	LEP1GSC196_0626	Leptospira meyeri serovar Semaranga str. Veldrot Semarang 173	7.944e-45	5	7	1	1	0	0	0	1	1	1	2	2	2	4	2	3	3	2	3	4	4	4	0	0	0	0	0
NaN	NaN	NaN	NaN	NaN	NaN	NaN	NaN	NaN	NaN	NaN	NaN	NaN	NaN	NaN	NaN	NaN	17.3645	Leptospira biflexa serovar Patoc (strain Patoc 1 / ATCC 23582 / Paris);Leptospira meyeri serovar Semaranga str. Veldrot Semarang 173	Phosphoenolpyruvate carboxykinase (ATP) (PCK) (PEP carboxykinase) (PEPCK) (EC 4.1.1.49)	pckA LEPBI_I2989	Leptospira biflexa serovar Patoc (strain Patoc 1 / ATCC 23582 / Paris)	7.7036e-15	2	4	1	1	0	0	0	0	0	0	0	0	0	1	1	1	1	1	2	3	3	4	0	0	0	0	0
NaN	NaN	NaN	NaN	NaN	NaN	22.2564	22.1957	NaN	NaN	NaN	NaN	NaN	NaN	NaN	NaN	NaN	NaN		Uncharacterized protein	LEP1GSC062_1571	Leptospira alexanderi serovar Manhao 3 str. L 60	2.5232e-09	8	1	1	1	0	0	0	0	0	0	1	1	0	0	0	0	0	0	0	0	0	0	0	0	0	0	0
NaN	NaN	NaN	NaN	NaN	NaN	19.5975	20.2542	NaN	NaN	NaN	NaN	NaN	NaN	NaN	NaN	NaN	NaN	Leptospira interrogans serovar Copenhageni str. LT2050	Chemotaxis protein CheY	cheY LEP1GSC150_2360	Leptospira interrogans serovar Copenhageni str. LT2050	1.4367e-10	34	5	1	1	0	1	1	2	1	1	2	3	4	1	1	0	1	0	1	0	0	0	0	0	0	0	0
NaN	NaN	NaN	NaN	NaN	11.2874	18.8506	18.5913	NaN	NaN	NaN	NaN	NaN	NaN	NaN	NaN	NaN	NaN	Leptospira interrogans serovar Copenhageni str. LT2050	Uncharacterized protein	LEP1GSC150_3127	Leptospira interrogans serovar Copenhageni str. LT2050	0.0017531	2	1	1	1	0	0	0	0	0	1	1	1	0	0	0	0	0	0	0	0	0	0	0	0	0	0	0
NaN	NaN	NaN	NaN	11.6078	12.3608	16.2807	15.9155	17.2868	NaN	NaN	NaN	NaN	NaN	NaN	NaN	NaN	NaN	Leptospira interrogans serovar Copenhageni str. LT2050	Carboxyl transferase domain protein	LEP1GSC150_3626	Leptospira interrogans serovar Copenhageni str. LT2050	5.9245e-36	30	6	2	2	0	0	0	1	3	3	4	4	5	0	0	0	0	0	0	1	0	0	0	0	0	0	1
NaN	NaN	NaN	NaN	NaN	NaN	19.9419	19.8777	NaN	NaN	NaN	NaN	NaN	NaN	NaN	NaN	NaN	NaN	Leptospira meyeri serovar Semaranga str. Veldrot Semarang 173	AMP-binding enzyme	LEP1GSC196_1554	Leptospira meyeri serovar Semaranga str. Veldrot Semarang 173	0.0098775	1	1	1	1	0	0	0	0	0	0	1	1	0	0	0	0	0	0	0	0	0	0	0	0	0	0	0
NaN	NaN	NaN	11.5922	NaN	13.7094	17.7977	18.255	17.4989	NaN	NaN	NaN	NaN	NaN	NaN	NaN	NaN	NaN	Leptospira interrogans serogroup Icterohaemorrhagiae serovar Lai (strain 56601)	Zn-dependent alcohol dehydrogenase	adhP LA_3158	Leptospira interrogans serogroup Icterohaemorrhagiae serovar Lai (strain 56601)	1.7212e-60	3	2	1	1	0	0	0	2	1	2	2	2	2	0	0	0	0	0	0	0	0	0	0	0	0	1	0
NaN	NaN	NaN	14.1819	14.3897	14.2095	20.7619	20.5839	20.6969	NaN	NaN	NaN	NaN	NaN	NaN	NaN	NaN	NaN	Leptospira borgpetersenii serovar Hardjo-bovis (strain JB197);Leptospira interrogans serogroup Icterohaemorrhagiae serovar Lai (strain 56601);Leptospira meyeri serovar Semaranga str. Veldrot Semarang 173;Leptospira yanagawae serovar Saopaulo str. Sao Paulo = ATCC 700523	Aconitate hydratase	acnA LB_327	Leptospira interrogans serogroup Icterohaemorrhagiae serovar Lai (strain 56601)	1.8832e-90	2	7	1	1	1	1	2	3	3	3	6	6	6	0	0	0	0	0	0	0	0	0	0	0	0	1	1
NaN	NaN	NaN	15.4664	15.4581	NaN	21.8917	NaN	NaN	NaN	NaN	NaN	NaN	NaN	NaN	NaN	NaN	NaN		GTP cyclohydrolase 1 (EC 3.5.4.16) (GTP cyclohydrolase I) (GTP-CH-I)	folE LEP1GSC193_2364	Leptospira alstonii serovar Pingchang str. 80-412	0.0091405	3	1	1	1	0	0	0	1	1	0	1	0	0	0	0	0	0	0	0	0	0	0	0	0	0	1	1
NaN	NaN	NaN	NaN	NaN	NaN	20.2378	21.2605	19.9065	NaN	NaN	NaN	NaN	NaN	NaN	NaN	NaN	NaN	Leptospira interrogans serogroup Icterohaemorrhagiae serovar Lai (strain 56601)	Long-chain-fatty-acid CoA ligase	faa1 LA_2309	Leptospira interrogans serogroup Icterohaemorrhagiae serovar Lai (strain 56601)	2.8348e-16	2	4	1	1	0	0	0	1	1	1	4	4	3	0	0	0	0	0	0	0	0	0	0	0	0	0	0
NaN	12.3597	13.2537	NaN	NaN	NaN	21.3486	21.2254	21.0483	NaN	NaN	NaN	NaN	NaN	NaN	NaN	NaN	NaN		Bacterioferritin (EC 1.16.3.1)	bfr LEP1GSC073_3488	Leptospira noguchii str. Cascata	9.0701e-30	2	2	1	1	0	1	1	0	0	1	2	2	2	0	0	0	0	0	0	0	0	0	0	1	1	0	0
NaN	NaN	NaN	12.6211	14.0841	14.0717	17.3109	17.9577	19.5595	NaN	NaN	NaN	NaN	NaN	NaN	NaN	NaN	NaN	Leptospira weilii str. Ecochallenge	Thioredoxin	trxA LEP1GSC043_2790	Leptospira weilii str. Ecochallenge	2.1707e-06	136	2	2	2	0	0	0	1	1	1	1	1	2	0	0	0	0	0	0	0	0	0	0	0	0	1	1
NaN	NaN	NaN	10.9533	11.024	12.3517	18.8596	19.4077	18.4807	NaN	NaN	NaN	NaN	NaN	NaN	NaN	NaN	NaN	Leptospira interrogans str. 2006001854	Pappalysin-1 domain protein	LEP1GSC079_2712	Leptospira interrogans str. FPW1039	0	1	9	1	1	0	1	1	4	5	5	8	7	6	0	0	0	0	0	0	0	0	0	0	0	0	1	1
NaN	NaN	NaN	NaN	NaN	NaN	16.3827	NaN	NaN	NaN	NaN	NaN	NaN	NaN	NaN	NaN	NaN	NaN	Leptospira weilii str. UI 13098	Uncharacterized protein	LEP1GSC108_3398	Leptospira weilii str. UI 13098	0.0022698	1	1	1	1	0	0	0	0	0	0	1	0	0	0	0	0	0	0	0	0	0	0	0	0	0	0	0
12.1195	12.0332	11.9482	17.3231	17.3475	17.4737	23.2357	23.146	22.7379	15.1722	15.1988	15.2857	14.8271	NaN	16.7423	21.9005	21.4518	22.0223	Leptospira interrogans serovar Bataviae str. HAI135	30S ribosomal protein S10	rpsJ LEP1GSC170_3236	Leptospira interrogans serovar Bataviae str. HAI135	5.9504e-63	77	3	3	3	1	1	1	2	2	2	2	2	2	1	1	1	1	0	2	2	2	2	1	1	1	2	2
NaN	NaN	NaN	NaN	NaN	NaN	NaN	NaN	NaN	14.8038	14.3166	15.3145	14.173	NaN	NaN	17.7394	18.5106	18.8455	Leptospira interrogans serovar Icterohaemorrhagiae str. Verdun HP;Leptospira kirschneri str. 200801925	Succinate--CoA ligase [ADP-forming] subunit beta (EC 6.2.1.5) (Succinyl-CoA synthetase subunit beta) (SCS-beta)	sucC LEP1GSC127_3226	Leptospira kirschneri str. 200801925	3.8716e-27	1	4	1	1	0	0	0	2	2	2	3	3	3	1	1	1	1	0	0	1	1	2	0	0	0	0	0
NaN	NaN	NaN	NaN	NaN	NaN	NaN	20.7704	NaN	NaN	NaN	NaN	NaN	NaN	NaN	14.6577	NaN	NaN	Leptospira interrogans serovar Bataviae str. HAI135	2-oxoacid dehydrogenase acyltransferase, catalytic domain protein	LEP1GSC170_4668	Leptospira interrogans serovar Bataviae str. HAI135	5.8804e-06	1	1	1	1	0	0	0	0	0	0	1	1	0	0	0	0	0	0	0	1	0	0	0	0	0	0	0
NaN	NaN	NaN	NaN	NaN	NaN	17.5356	17.0492	17.7397	NaN	NaN	NaN	NaN	NaN	NaN	NaN	NaN	NaN		Sigma factor regulatory protein, FecR/PupR family	LEP1GSC073_1459	Leptospira noguchii str. Cascata	5.0176e-47	5	1	1	1	0	0	0	0	0	0	1	1	1	0	0	0	0	0	0	0	0	0	0	0	0	0	0
NaN	11.7192	NaN	15.6799	16.3742	16.6256	21.6875	21.5279	21.79	NaN	NaN	NaN	NaN	NaN	NaN	NaN	NaN	12.4365	Leptospira borgpetersenii serovar Pomona str. 200901868;Leptospira interrogans serogroup Icterohaemorrhagiae serovar Lai (strain 56601)	Acetyl-CoA acetyltransferase (EC 2.3.1.9)	thlA LEP1GSC133_0632	Leptospira borgpetersenii serovar Pomona str. 200901868	2.0045e-48	29	4	4	2	0	1	0	3	3	3	4	3	4	0	0	0	0	0	0	0	0	1	0	1	0	3	3
NaN	NaN	NaN	NaN	NaN	NaN	NaN	NaN	19.535	NaN	NaN	NaN	NaN	NaN	NaN	NaN	NaN	NaN	Leptospira borgpetersenii serovar Pomona str. 200901868	Uncharacterized protein	LEP1GSC133_0028	Leptospira borgpetersenii serovar Pomona str. 200901868	0.0086399	1	1	1	1	0	0	0	0	0	0	0	0	1	0	0	0	0	0	0	0	0	0	0	0	0	0	0
NaN	NaN	NaN	NaN	NaN	NaN	24.6527	24.3631	16.2779	NaN	13.6819	NaN	NaN	NaN	NaN	NaN	NaN	NaN	Leptospira interrogans serovar Australis str. 200703203	PF07603 family protein	LEP1GSC115_0243	Leptospira interrogans serovar Australis str. 200703203	1.8244e-32	32	2	2	2	0	0	0	0	0	0	2	2	1	0	1	0	0	0	0	0	0	0	0	0	0	0	0
NaN	NaN	NaN	NaN	NaN	NaN	17.4877	17.8903	NaN	NaN	NaN	NaN	NaN	NaN	NaN	NaN	12.7954	NaN	Leptospira vanthielii serovar Holland str. Waz Holland = ATCC 700522	Uncharacterized protein	LEP1GSC199_0457	Leptospira vanthielii serovar Holland str. Waz Holland = ATCC 700522	3.6858e-08	3	4	1	1	0	0	0	0	1	0	1	1	0	1	0	0	1	0	1	3	3	3	0	0	0	0	0
NaN	NaN	NaN	NaN	NaN	NaN	NaN	NaN	NaN	NaN	NaN	13.5918	NaN	NaN	NaN	NaN	NaN	NaN	Leptospira vanthielii serovar Holland str. Waz Holland = ATCC 700522	DJ-1/PfpI family protein	LEP1GSC199_0191	Leptospira vanthielii serovar Holland str. Waz Holland = ATCC 700522	0.0069628	1	1	1	1	0	0	0	0	0	0	0	0	0	0	0	1	0	0	0	0	0	0	0	0	0	0	0
NaN	NaN	NaN	NaN	NaN	NaN	23.8008	23.8668	24.019	14.7523	15.3214	15.4504	15.5866	15.7184	15.6959	NaN	NaN	NaN	Leptospira interrogans;Leptospira weilii serovar Ranarum str. ICFT	Sigma factor regulatory protein, FecR/PupR family	LEP1GSC060_0963	Leptospira weilii serovar Ranarum str. ICFT	2.9778e-66	6	5	1	1	0	0	0	3	2	2	3	3	4	1	1	1	2	2	2	1	1	1	0	0	0	1	0
NaN	NaN	NaN	14.1913	14.3415	14.5983	19.8511	20.0115	18.0924	NaN	NaN	NaN	NaN	NaN	NaN	NaN	NaN	NaN	Leptospira weilii serovar Ranarum str. ICFT	ATP-dependent Clp protease proteolytic subunit (EC 3.4.21.92) (Endopeptidase Clp)	clpP LEP1GSC060_1356	Leptospira weilii serovar Ranarum str. ICFT	1.2821e-07	40	2	2	2	0	0	0	1	1	1	1	1	1	0	0	0	0	0	0	0	0	0	0	0	0	1	1
NaN	NaN	NaN	11.5472	12.1497	12.6315	20.2416	20.4548	20.5599	NaN	NaN	NaN	NaN	NaN	NaN	NaN	NaN	NaN		Putative outer membrane lipoprotein Qlp42 (Fragment)		Leptospira weilii serovar Qingshui	0.0057786	2	1	1	1	0	0	0	1	1	1	1	1	1	0	0	0	0	0	0	0	0	0	0	0	0	1	1
NaN	NaN	NaN	NaN	NaN	NaN	19.2702	18.8868	NaN	NaN	NaN	NaN	NaN	NaN	NaN	NaN	NaN	NaN	Leptospira interrogans serovar Hebdomadis	LipL41 (Outer membrane protein)	lipL41	Leptospira interrogans serovar Icterohaemorrhagiae	4.6503e-48	10	7	1	1	1	1	0	5	5	5	7	7	7	0	0	0	0	0	0	0	0	0	0	0	0	0	0
NaN	NaN	NaN	11.596	12.5641	13.8681	20.7281	21.2895	20.5424	NaN	NaN	NaN	NaN	NaN	NaN	NaN	NaN	NaN	Leptospira weilii serovar Ranarum str. ICFT	Uncharacterized protein	LEP1GSC060_2961	Leptospira weilii serovar Ranarum str. ICFT	9.9232e-100	1	4	1	1	2	2	2	1	1	1	3	3	2	0	0	0	0	0	0	0	0	0	0	0	0	1	1
NaN	NaN	NaN	NaN	NaN	NaN	NaN	NaN	NaN	19.1875	18.8271	18.9288	17.5658	17.4263	18.3051	22.9081	23.0649	23.3343	Leptospira yanagawae serovar Saopaulo str. Sao Paulo = ATCC 700523	Uncharacterized protein	LEP1GSC202_2587	Leptospira yanagawae serovar Saopaulo str. Sao Paulo = ATCC 700523	9.3507e-29	1	1	1	1	0	0	0	0	0	0	0	0	0	1	1	1	1	1	1	1	1	1	0	0	0	0	0
NaN	NaN	NaN	11.8871	NaN	NaN	NaN	NaN	NaN	13.6953	14.848	15.4254	15.2245	NaN	16.4625	20.279	20.2088	20.4151	Leptospira yanagawae serovar Saopaulo str. Sao Paulo = ATCC 700523	O-succinylhomoserine sulfhydrylase (OSH sulfhydrylase) (OSHS sulfhydrylase) (EC 2.5.1.-)	metZ LEP1GSC202_3599	Leptospira yanagawae serovar Saopaulo str. Sao Paulo = ATCC 700523	5.3141e-57	7	2	2	2	0	0	0	1	0	0	0	0	0	1	2	2	2	0	2	2	2	2	0	0	0	1	0
NaN	NaN	NaN	NaN	NaN	NaN	NaN	NaN	NaN	NaN	NaN	NaN	NaN	NaN	NaN	15.1812	15.7292	15.4524	Leptospira yanagawae serovar Saopaulo str. Sao Paulo = ATCC 700523	N-acetylglucosaminylphosphatidylinositol deacetylase	LEP1GSC202_3367	Leptospira yanagawae serovar Saopaulo str. Sao Paulo = ATCC 700523	0.0032424	1	1	1	1	0	0	0	0	0	0	0	0	0	0	0	0	0	0	0	1	1	1	0	0	0	0	0
NaN	NaN	NaN	NaN	NaN	NaN	NaN	NaN	NaN	NaN	NaN	NaN	NaN	NaN	12.4115	18.7353	19.3212	19.1571	Leptospira biflexa serovar Patoc (strain Patoc 1 / ATCC 23582 / Paris);Leptospira yanagawae serovar Saopaulo str. Sao Paulo = ATCC 700523	Uncharacterized protein	LEPBI_I1886	Leptospira biflexa serovar Patoc (strain Patoc 1 / ATCC 23582 / Paris)	2.6068e-07	1	3	1	1	0	0	0	0	0	0	0	0	0	1	1	2	1	1	1	3	3	2	0	0	0	0	0
NaN	NaN	NaN	NaN	NaN	NaN	NaN	NaN	NaN	17.7869	17.8432	18.046	17.3616	17.7861	18.7803	20.7778	21.0162	21.3874	Leptospira yanagawae serovar Saopaulo str. Sao Paulo = ATCC 700523	Uncharacterized protein	LEP1GSC202_1519	Leptospira yanagawae serovar Saopaulo str. Sao Paulo = ATCC 700523	8.4589e-32	1	2	2	2	0	0	0	0	0	0	0	0	0	2	2	2	2	2	2	2	2	2	0	0	0	0	0
NaN	NaN	NaN	NaN	NaN	NaN	NaN	NaN	NaN	NaN	NaN	NaN	NaN	NaN	NaN	NaN	18.633	NaN	Leptospira yanagawae serovar Saopaulo str. Sao Paulo = ATCC 700523	Uncharacterized protein	LEP1GSC202_2115	Leptospira yanagawae serovar Saopaulo str. Sao Paulo = ATCC 700523	0.0092785	1	1	1	1	0	0	0	0	0	0	0	0	0	0	0	0	0	0	0	0	1	0	0	0	0	0	0
NaN	NaN	NaN	NaN	NaN	NaN	NaN	NaN	NaN	NaN	NaN	NaN	NaN	NaN	NaN	NaN	NaN	NaN	Leptospira yanagawae serovar Saopaulo str. Sao Paulo = ATCC 700523	TonB-dependent receptor	LEP1GSC202_0652	Leptospira yanagawae serovar Saopaulo str. Sao Paulo = ATCC 700523	0.0061429	1	1	1	1	0	0	0	0	0	0	0	0	1	0	0	0	0	0	0	0	0	0	0	0	0	0	0
NaN	NaN	NaN	NaN	NaN	NaN	24.4189	24.6574	24.8441	NaN	NaN	NaN	NaN	NaN	NaN	NaN	NaN	NaN	Leptospira wolbachii serovar Codice str. CDC	AAA domain protein	LEP1GSC195_3652	Leptospira wolbachii serovar Codice str. CDC	0.004149	1	1	1	1	0	0	0	0	0	0	1	1	1	0	0	0	0	0	0	0	0	0	0	0	0	0	0
NaN	NaN	NaN	NaN	NaN	NaN	NaN	18.7119	NaN	19.5305	20.0613	20.9659	17.7154	19.8664	19.1919	23.4114	23.2051	23.729	Leptospira wolbachii serovar Codice str. CDC	Putative lipoprotein	LEP1GSC195_0987	Leptospira wolbachii serovar Codice str. CDC	2.3348e-42	7	8	8	8	0	0	0	0	0	0	0	1	0	6	6	7	5	4	6	8	8	8	0	0	0	0	0
NaN	NaN	NaN	NaN	NaN	NaN	16.4527	17.1852	NaN	NaN	NaN	NaN	NaN	NaN	NaN	NaN	NaN	NaN		Acetyl xylan esterase	LEP1GSC061_1722	Leptospira wolffii serovar Khorat str. Khorat-H2	0.0025854	1	1	1	1	0	0	0	0	0	0	1	1	0	0	0	0	0	0	0	0	0	0	0	0	0	0	0
NaN	NaN	NaN	NaN	NaN	NaN	NaN	NaN	NaN	12.3892	NaN	NaN	NaN	NaN	NaN	16.9854	NaN	NaN		SpoIIE-like protein phosphatase domain protein	LEP1GSC047_3801	Leptospira inadai serovar Lyme str. 10	0.0056026	2	1	1	1	0	0	0	0	0	0	0	0	0	1	0	0	0	0	0	1	0	0	0	0	0	0	0
NaN	NaN	NaN	13.9081	14.0984	14.2053	NaN	19.5494	19.6571	NaN	NaN	NaN	NaN	NaN	NaN	NaN	NaN	NaN	Leptospira interrogans serovar Hebdomadis	LipL41 (Outer membrane protein)	lipL41	Leptospira interrogans serovar Icterohaemorrhagiae	2.3847e-47	25	6	1	1	1	1	0	5	5	5	6	6	6	0	0	0	0	0	0	0	0	0	0	0	0	1	1
NaN	NaN	NaN	16.9596	17.0694	17.0593	24.5736	24.5175	23.5777	NaN	14.6766	15.2101	NaN	NaN	16.2353	18.7726	19.124	19.4906	Leptospira biflexa serovar Patoc (strain Patoc 1 / ATCC 23582 / Paris);Leptospira interrogans serovar Icterohaemorrhagiae str. Verdun HP	O-acetylhomoserine aminocarboxypropyltransferase/cysteine synthase	LEP1GSC052_1399	Leptospira kmetyi serovar Malaysia str. Bejo-Iso9	2.012e-32	23	6	6	1	0	0	0	4	4	5	6	6	4	0	1	1	0	0	1	1	1	1	0	0	0	4	4
NaN	NaN	NaN	13.6359	14.2038	14.3742	21.5981	21.8043	22.1947	NaN	NaN	NaN	NaN	NaN	NaN	NaN	NaN	NaN	Leptospira interrogans serovar Autumnalis;Leptospira interrogans serovar Pomona	LipL32 (Fragment)		Leptospira weilii	2.1864e-204	1	5	2	2	0	0	0	1	2	2	5	4	4	0	0	0	0	0	0	1	0	0	0	0	0	1	1
red: LPF
green: Patoc I
blue: LPF and Patoc I
[truncated: 59 more columns]
