# Supplementary material for: Leptospira interrogans Secreted Proteases Degrade Extracellular Matrix and Plasma Proteins From the Host
Source: Front Cell Infect Microbiol. 2018 Mar 27;8:92. doi: 10.3389/fcimb.2018.00092 (PMC5881292; doi:10.3389/fcimb.2018.00092)
Supplement: Supplementary Table 2 — Proteins identified only in the LPF strain. [file Table2.XLSX]

## Sheet: Unique_proteins_LPF
Supplementary table 2. Proteins identified only in the LPF strain.
Majority protein IDs	Protein names	Gene names	Organism	Protein PEP	MS/MS Count	Peptides	Razor + unique peptides	Unique peptides	Sequence coverage [%]	Unique + razor sequence coverage [%]	Unique sequence coverage [%]	Mol. weight [kDa]
V6I6S3;V6HU49;T0GZW7;Q04NJ2;N1WMZ9;N1UQ66;N1UCD0;M6WLR9;M6VE00;M6UNU5;M6REM1;M6Q9C2;M6LDP7;M6K2W3;M6HH33;M6FWJ3;M6ET22;M6CY28;M6BZ51;M6A7Z0;M5ZRL0;M5UGV6;M3IC55;M3I134;M3H5E9;M3FH65;K8Y1B9;K6HYP4;D4YW49;A0A0M2WXR4;A0A0M1YNC8;A0A0M1YLV8;A0A0G8BQK4;A0A0F7MXV9;A0A0F6IDL3;A0A0F6HWR9;A0A0F6H9M9;A0A0E3AWH5;A0A0E2FP30;A0A0E2E062;A0A098MGQ8;A0A022SRU3	50S ribosomal protein L33	rpmG LEP1GSC062_3172	Leptospira alexanderi serovar Manhao 3 str. L 60	9.0677e-10	5	2	2	2	25.9	25.9	25.9	6.4156
V6H257;T0FNX7;Q8F2S8;M7A273;M6Y7C4;M6X685;M6VM60;M6U2M1;M6RRQ3;M6K1J6;M6JS14;M6I3J9;M6HIC2;M6GXT6;M6F1D4;M6E269;M5ZFQ6;M3H8F3;M3GDJ7;M3ESP3;K8HCJ3;A0A0M1YHV9;A0A0M0FGB1;A0A0F7MUV0;A0A0F6IEV2;A0A0F6HIA9;A0A0F6HCX6;A0A0E2I7Y5;A0A0E2DA52;A0A0E2CN99;A0A0E2CD97;A0A0E2B3E0;A0A0C5X179;A0A098MYZ9;A0A022SRZ0;M6SZ18;Q72SR5;V6I3U6;M6Z0G3;M6VV96;M6UR85;M6JIB3;M5V2F4;K8Y501;K6HGT0;A0A0M1YR51;A0A0G8BJP0;A0A0E2…	Bacterioferritin (EC 1.16.3.1)	bfr LEP1GSC073_3488	Leptospira noguchii str. Cascata	1.0948e-52	11	3	3	2	25.2	25.2	17.4	18.067
M6RJG9;Q8F6S8;Q72PJ6;N1UCK3;M6ZZY7;M6KUV0;M6I2A8;M5ZSL4;M3H324;M3EX70;A0A0M1YGH7;A0A0F7MPX4;A0A0F6I917;A0A0F6I473;A0A0F6H3D1;A0A0E2D1V8;A0A0E2D093;A0A0E2AXC3;A0A0C5WMJ9;A0A098MUV4;A0A022SS71;M6GA77;M3IJR4;V6GIJ2;T0GW48;M6Y720;M6X668;M6VDB4;M6UAJ7;M6TU84;M6K2Z5;M6IK22;M6DQD6;K8HCI3;A0A0M0FPU4;A0A0G8BQB7;A0A0F6HTS9;A0A0E2I727;A0A0E2CJQ2;N1U770;M6FLM3;V6I163;Q04R52;M6ZF31;M6WQ55;M6UKD5;M6QHN0;M6LJ02…	Dihydrolipoyl dehydrogenase (EC 1.8.1.4)	lpdA_2 LEP1GSC116_3806	Leptospira interrogans serovar Icterohaemorrhagiae str. Verdun HP	6.0747e-17	10	5	5	4	10.9	10.9	7.6	48.393
V6I7S9;M5V2Q6;K6I3A9;N1UI18;V6GY02;T0GWT8;Q8EZ92;Q72MM5;Q04VE6;N1WKQ9;M7A8I5;M6YVU7;M6YKL2;M6X4W8;M6WBS8;M6VJJ6;M6VI52;M6UTM4;M6UM93;M6U781;M6TY44;M6QA11;M6LK53;M6KB92;M6JWZ8;M6JQK5;M6IE86;M6HJX3;M6GMB8;M6G554;M6F877;M6ECE4;M6DS76;M6C2H2;M6ADC7;M6A402;M3I105;M3HMQ6;M3F9G8;K8XZN3;K8H5G3;A0A0M1YVG9;A0A0M1YIE7;A0A0M0FMR5;A0A0G8BPF3;A0A0F7MW19;A0A0F6IHY3;A0A0F6I5V5;A0A0F6HQA2;A0A0F6HBK1;A0A0E3B0I1;A0…	GDP-mannose 4,6-dehydratase (EC 4.2.1.47)	gmd LEP1GSC052_4038	Leptospira kmetyi serovar Malaysia str. Bejo-Iso9	1.224e-12	2	1	1	1	4.9	4.9	4.9	34.197
N1WKP9;M6F881;V6I207;T0FUU5;N1U4C0;M6Y7M1;M6VTR6;M6USG6;M6TY89;M6QFQ2;M6LQT8;M6FG85;M6AH69;V6GJT9;T0G8R4;Q8EZ95;N1UH58;M6ZS54;M6ZDG4;M6XA06;M6W5G3;M6UMC8;M6R9A1;M6KFB1;M6K4B1;M6JEA3;M6IQX2;M6HE95;M6GE04;M6EHT8;M6DIZ9;M5ZDL7;M5V8Q0;M3I0W7;M3GSD8;M3GKG5;M3F383;K8YAL2;K8H5P4;K6HEN9;A0A0M2WYX3;A0A0M1YWF9;A0A0M1YID1;A0A0M0FN26;A0A0G8BJ43;A0A0F7MTW6;A0A0F6IHX2;A0A0F6I628;A0A0F6HQ83;A0A0F6HBL1;A0A0E3AYZ…	Uncharacterized protein	LEP1GSC060_2683	Leptospira weilii serovar Ranarum str. ICFT	0.00019943	1	2	1	1	13.5	8.6	8.6	22.44
M6RZI0;N1UN44;M6X8F7;M6KI04;M6HAV5;M6G9W3;M3FP26;M3HQP8;Q8F884;Q72NB2;M6KIC8;M6IED7;M6FA45;M6DZH2;M5ZTP0;M3DLT0;K8HGT1;A0A0M1YLR3;A0A0M0FF09;A0A0F7MTD7;A0A0F6IGB4;A0A0F6I0R2;A0A0F6HPP6;A0A0F6H8M1;A0A0E2I9H5;A0A0E2D2M7;A0A0E2CLG4;A0A0E2CL55;A0A0E2AZN7;A0A0C5X7D7;A0A098MPV5;A0A022SSE6	4Fe-4S single cluster domain protein	LEP1GSC116_3348	Leptospira interrogans serovar Icterohaemorrhagiae str. Verdun HP	0.00056465	3	1	1	1	4.5	4.5	4.5	28.515
M3GT23;M6RHN4;M6GMR4;A0A0E2CR05;M5ZPU3;A0A022SSG6;Q8CVF2;Q72PE2;N1UNT5;M7A8A7;M6KN15;M6HPM6;M3IG29;M3ECS0;A0A0M1YGS4;A0A0F7MND4;A0A0F6IC09;A0A0F6I5M4;A0A0F6H425;A0A0C5X063;M6T0D4;M6WFK5;M6E3I4;M6IK32;M6FGD0;M6DKC7;A0A0F6HMU3;A0A0E2IKS2;A0A0E2CKP2;A0A0E2AZX6;N1TXS1;M6L9Y2;M6FEX4;M6B0W1;M3ERW5;M6YS99;M6VTA2;M6UQZ1;A0A0M1YST8;A0A0E2DR47;A0A0E2BGA7;M6Q5U7;M6JJA9;M5USC8;K6IXE7;M6UWE5;V6H4R6;T0GVP0;M6Y…	Sulfate ABC transporter, sulfate-binding protein	LEP1GSC151_1160	Leptospira interrogans serovar Grippotyphosa str. LT2186	1.7075e-05	5	2	2	2	10.5	10.5	10.5	32.813
M6YC87;M6X470;M6KBL5;T0FP19;V6GS90;Q8F6S7;Q72PJ7;N1UFY8;M7A9A5;M6ULZ9;M6K3H9;M6I7H0;M6HJ96;M6FCB6;M6DYI2;M5ZSM0;K8HCC3;A0A0M1YH38;A0A0M0FP61;A0A0F7MLH2;A0A0F6I919;A0A0F6I4G0;A0A0F6HTS8;A0A0F6H3X1;A0A0E2I6S2;A0A0E2D1G3;A0A0E2CRG8;A0A0E2CJF6;A0A0E2AX58;A0A0C5X1V1;A0A098MTG2;A0A022SSG8;M6VDG3;M6TU89;M6RCM9;M3EX84;M3HSL0;M3HLF9;N1WLS6	Oxoglutarate dehydrogenase (Succinyl-transferring), E1 component (EC 1.2.4.2)	sucA LEP1GSC024_1647	Leptospira noguchii str. 2001034031	1.8656e-102	9	3	3	3	4.7	4.7	4.7	103.35
M3H9T1;M7A4L6;M6R5U5;M6VPA8;M6UJP9;M6JI60;A0A0M2X0I3;A0A0M1YRT8;A0A0E2BD56;V6HKQ9;V6H260;T0GVF2;Q8F2Q6;N1U557;M6Z794;M6YEG3;M6XJ69;M6V3L2;M6UPV3;M6SXB0;M6QGC9;M6LEW5;M6KJK6;M6JRX0;M6IL41;M6HNY7;M6GMF9;M6FRP3;M6F9A8;M6EHT4;M6AWE0;M5ZIK7;M5V2E0;M3ICA1;M3GZI8;M3CIX7;K8Y523;K8HCQ7;K6I9F7;A0A0M1YH08;A0A0M0FGC4;A0A0G8BL24;A0A0F7MQI3;A0A0F6IC83;A0A0F6HVX6;A0A0F6HIA1;A0A0F6HD17;A0A0E2ILS6;A0A0E2DXG9;A0A0…	Cysteine-rich domain protein	LEP1GSC150_3335	Leptospira interrogans serovar Copenhageni str. LT2050	7.4284e-111	13	6	6	6	17.4	17.4	17.4	39.887
M7ACR1;Q8EZ99;M6ZZ85;M6UBJ3;M6TCR7;M6RV68;V6I9P1;V6I8Z2;V6GQ22;T0G885;T0FVG7;Q72MN1;Q04VK0;N1WC93;N1UHE6;N1UBK3;M6YQP1;M6YCZ1;M6X333;M6WKY9;M6VVF2;M6V9V7;M6V795;M6V660;M6Q3V3;M6LIH6;M6KBL7;M6JWZ2;M6JE85;M6I7K0;M6HL36;M6G7R8;M6FG11;M6F791;M6EEB6;M6DN36;M6CRW1;M6BWA8;M6ANK2;M5ZDH0;M5VQ30;M3I2E6;M3HHD2;M3GKG0;M3FML1;M3F4V1;K8YAK7;K8HA72;K6IKG8;A0A0M2X513;A0A0M1YXY7;A0A0M1YIN3;A0A0M0FMR3;A0A0G8BJC2;A…	Putative 3-deoxy-7-phosphoheptulonate synthase	LEP1GSC124_2129	Leptospira interrogans serovar Pyrogenes str. 200701872	8.654e-33	9	4	4	4	17.7	17.7	17.7	35.902
Q8F1C2;Q72TU8;M5ZRV1;M3IG59;M3EXE7;A0A0M1YAT5;A0A0F7MQN1;A0A0F6IIH6;A0A0F6HXI8;A0A0F6HA19;A0A0E2D6W6;A0A0E2D4M7;A0A0C5XAV8;A0A022SSN8;N1UE44;M6ZFT2;M6RXI1;M6K8Z0;M6HIW8;M6GHD3;M3I8A8;V6GZ79;T0H9N5;T0GW23;M6Y1B5;M6X7U0;M6VJ11;M6U5V2;M6TA77;M6JYX4;M6IFT2;M6FJD7;M6DU59;M6D2Y9;K8HB40;A0A0M0FFF6;A0A0F6HNN4;A0A0E2I5R5;A0A0E2CCC7;A0A0E2B9Y9;A0A098MZY1	Uncharacterized protein	LA_3214	Leptospira interrogans serogroup Icterohaemorrhagiae serovar Lai (strain 56601)	7.7145e-07	4	3	3	3	22.2	22.2	22.2	19.214
M6WMK4;M6KAG3;M3E4C3;N1U6D1;Q8F3H1;Q72S68;M6A2K0;A0A0M2WVE5;A0A0M1YMC9;A0A0F7MRW3;A0A0F6IK58;A0A0F6HU60;A0A0F6H693;A0A0E2D489;A0A0E2CWM2;A0A0C5X3E4;A0A098MYH4;A0A022SSR9;V6IDG2;V6HRM4;V6H1M8;T0FQN4;Q04RW9;M6Z0M0;M6YCY8;M6X393;M6VZV7;M6VJV7;M6VD03;M6UPJ5;M6K5S5;M6JKK6;M6IM93;M6FBG1;M6E5A6;M6E0K5;M6BZG2;M5UI44;M3H1E7;M3GXW8;K8HDA3;K6IJ62;A0A0M1YRL5;A0A0M0FNE4;A0A0G8BHU8;A0A0F6HMN6;A0A0E3B2K9;A0A0E2…	Biotin-requiring enzyme	LEP1GSC133_4154	Leptospira borgpetersenii serovar Pomona str. 200901868	6.5632e-07	5	3	3	3	4.2	4.2	4.2	97.629
M5ZSL1;M3G4C4;V6GRA0;N1UWV3;M6YEE2;M6VCH9;M6UTH6;M6KHU2;M6K9H9;M6IGM7;M6H852;M6GDP3;M6F529;M6E3E1;M3EW67;K8HE79;A0A0M1YEP1;A0A0M0FH61;A0A0F7MPF3;A0A0F6I2N8;A0A0E2I309;A0A0E2D4Q0;A0A0E2CS96;A0A0E2B8C9;A0A0C5WYR0;A0A098N111;A0A022SSU1;Q8F9T3;Q72W45;T0H2Y8;M6X4T4;A0A0F6HSD9	Uncharacterized protein	LEP1GSC013_2596	Leptospira interrogans serovar Valbuzzi str. Duyster	2.3719e-66	11	2	2	2	26.2	26.2	26.2	9.0863
Q8F3J4;P61656;M6KTG4;M6HI06;M6GDD2;M5ZLY5;M3HCF2;M3GB77;M3F0V3;A0A0M1YM92;A0A0F7MT65;A0A0F6IKG5;A0A0F6HU65;A0A0F6H6X1;A0A0E2DG95;A0A0E2CWU3;A0A0E2B025;A0A0C5XCT2;A0A098MWX6;A0A022SSZ7;V6HLJ6;T0G3V7;M6DAT1;M6X5D7;M6K5V6;M6ILS7;M6FBB5;M6DY52;K8HD98;A0A0M0FNE2;A0A0F6HQH0;A0A0E2CIL1;M6R4M5;N1WFL9;V6GKU8;M6UH08;M6TGU4;A0A0E2IBW7;T0FAV6;M6W0V0	2-dehydro-3-deoxyphosphooctonate aldolase (EC 2.5.1.55) (3-deoxy-D-manno-octulosonic acid 8-phosphate synthase) (KDO-8-phosphate synthase) (KDO 8-P synthase) (KDOPS) (Phospho-2-dehydro-3-deoxyoctonate aldolase)	kdsA LA_2408	Leptospira interrogans serogroup Icterohaemorrhagiae serovar Lai (strain 56601)	2.2553e-12	11	5	5	5	25.4	25.4	25.4	31.703
M6EYX2;A0A0E2B0X3;V6HHC9;V6H3L0;T0HCP5;T0F740;N1WFR2;N1UI02;M6YZC1;M6Y6J9;M6UC47;M6I0N6;M6DTJ2;M6DAM0;M6BW44;M3I4M9;M3DKX6;I0XRK5;A0A0M1YLB8;A0A0F6H6B1;A0A0E2DZ22;A0A0E2CWP3;A0A0E2BJP4;M7A5F2;M6TAW4;M6RIS9;V6I7A0;V6HER1;T0FGT1;S3V653;S3UPA4;Q8F3I5;Q72S55;Q04TC0;N1U842;M6XRM7;M6VPL9;M6VJT8;M6V3C5;M6V280;M6QD63;M6LG57;M6KTC4;M6JZI9;M6JKS8;M6IAZ9;M6GJN5;M6G2L8;M6E698;M6DI18;M6ASU9;M5ZLW6;M5UI71;M3GI…	Flagellin	flaB2_3 LEP1GSC052_1419	Leptospira kmetyi serovar Malaysia str. Bejo-Iso9	7.6637e-12	2	4	1	1	20.6	5.9	5.9	28.179
V6GLY0;T0G242;T0FSN1;Q8F2F0;Q72T13;Q04TX8;N1WL17;N1UIB5;N1UB97;M6ZDS5;M6YZP4;M6Y6T8;M6XD03;M6WD68;M6V9K4;M6V8V5;M6V215;M6UPH1;M6T8W3;M6S2T7;M6QBS1;M6KKK4;M6KEI4;M6JKQ2;M6I765;M6HX11;M6G4M7;M6FU75;M6F6T6;M6DJ84;M6D1J5;M6CG21;M6AEE8;M5ZKP6;M5UVK6;M3G8W2;M3G5B6;M3FR20;M3FIZ2;M3CRG4;K8Y5V8;K8H3Y2;K6IV59;A0A0M1YN35;A0A0M1YGF7;A0A0M0FDE7;A0A0G8BHT3;A0A0F7MSH3;A0A0F6IDU4;A0A0F6I403;A0A0F6HM52;A0A0F6HDC8…	Thioesterase family protein	LEP1GSC073_2832	Leptospira noguchii str. Cascata	2.6688e-88	3	1	1	1	13.4	13.4	13.4	15.069
M6XJ81;M6K8P9;M6K2P9;M6I1D3;M6GBE3;M6FQE3;M6DMX7;M6AAK3;M3E6Y2;K8H910;A0A0M1YJY4;A0A0M0FK50;A0A0F7MU29;A0A0F6I2X3;A0A0F6HLM7;A0A0F6HDN5;A0A0E2I3C9;A0A0E2D654;A0A0E2CLQ5;A0A0E2CCZ1;A0A0E2B2Z6;A0A0C5XAB3;A0A098MZH7;A0A022STI0;Q8F230;Q72TA6;N1UVD9;M6ZHV8;M6RCY5;M6HE19;M3HM43;M3HC43;A0A0F6IJV0;V6GYJ9;T0H0D3;M6Y8N9;M6VSM1;M6UY67;M6T6L6;V6HPP7	Rhodanese-like protein	LEP1GSC127_3031	Leptospira kirschneri str. 200801925	4.4616e-138	10	6	6	6	29.8	29.8	29.8	28.353
M6ZHM8;M6RHF9;M6GBB5;M3EVJ2;M3IBZ6;M3HQV4;M6KBU0;Q8F6R1;Q72PK6;M6HQJ5;M5ZLL6;A0A0M1YFN4;A0A0F7MQW0;A0A0F6I9N1;A0A0F6HCA0;A0A0E2D017;A0A0E2CQ84;A0A0E2AYL9;A0A0C5X0B7;A0A098MTD2;A0A022STI7;M6YW87	Uncharacterized protein	LEP1GSC124_0486	Leptospira interrogans serovar Pyrogenes str. 200701872	5.4132e-06	3	2	2	2	35	35	35	4.5451
M6T2L5;M6RM39;M6X7K2;M6KEJ3;M6H6W9;M6G7G6;M3GYP5;M7AD04;N1UKQ7;V6GRM1;T0GS14;T0FVJ9;Q8EXT4;Q75FT1;N1WJX9;M6YVP8;M6VGN5;M6UD30;M6K2U7;M6IF20;M6FTE8;M6DM47;M6CXW3;M6A5Z9;M3HED2;M3ERI4;K8HD59;A0A0M1YMQ7;A0A0M0FI01;A0A0F7MUL0;A0A0F6IAB6;A0A0F6HWT6;A0A0F6HTN6;A0A0F6HA03;A0A0E2IMK4;A0A0E2DB84;A0A0E2D6U1;A0A0E2CTF7;A0A0E2AZF8;A0A0C5XIV5;A0A098MH52;A0A022STJ1	HDOD domain protein	LEP1GSC170_1760	Leptospira interrogans serovar Bataviae str. HAI135	2.9445e-23	3	1	1	1	13.5	13.5	13.5	11.524
M6RGG9;M6H6S4;M3DVC7;Q8EXY7;Q75FX7;O50637;N1UTS2;M7A405;M6KYS0;M6GD66;M5ZLD7;M3I196;M3HH22;A0A0M1YMJ2;A0A0F7MUH5;A0A0F6IAC9;A0A0F6I0K8;A0A0F6H9M8;A0A0E2CYV9;A0A0E2CUS5;A0A0C5WW10;A0A098MHC7;A0A022STR3	NADP oxidoreductase coenzyme F420-dependent	LEP1GSC116_1926	Leptospira interrogans serovar Icterohaemorrhagiae str. Verdun HP	0.0010019	2	1	1	1	11.5	11.5	11.5	14.756
V6HTF1;V6GRU4;T0HCZ7;Q8F7C6;Q72P39;Q04YV5;Q04UM1;N1W715;N1UIB2;N1UBY2;M6ZT72;M6YSD7;M6X549;M6W7M6;M6VX28;M6UYG0;M6TRU2;M6RK10;M6QFV5;M6LLE0;M6KC31;M6JZS7;M6I6P0;M6HY88;M6G9S4;M6FME3;M6EVZ4;M6EP50;M6EEX2;M6D304;M6C3L8;M6A259;M5ZXQ8;M3IRX2;M3HR95;M3GT03;M3F3X5;K8HB95;A0A0M1YLZ5;A0A0M0FHU2;A0A0F7MRB5;A0A0F6IBB3;A0A0F6HWL8;A0A0F6HQZ4;A0A0F6H3W8;A0A0E3AYZ2;A0A0E2IDQ2;A0A0E2FQV0;A0A0E2DCD9;A0A0E2D7Q9;A…	50S ribosomal protein L31	rpmE LEP1GSC062_1854	Leptospira alexanderi serovar Manhao 3 str. L 60	8.4137e-81	3	1	1	1	19.4	19.4	19.4	7.4486
Q8EY77;Q72LS0;N1UAC2;M6KDI4;M6HQN5;M5ZT64;M3GAV7;M3FYS1;M3EVV8;A0A0M1YH65;A0A0F7MWR1;A0A0F6IBC5;A0A0F6I398;A0A0F6HBD8;A0A0E2DA67;A0A0E2CSE7;A0A0C5X7Y4;A0A098MMR1;A0A022STY5;V6GNZ8;T0H2P6;M6Y9I4;M6VIV2;M6UCI0;M6JXW4;M6IAR6;M6F6V3;M6E4F4;K8HB93;A0A0M0FE00;A0A0F6HJP5;A0A0E2I2I5;A0A0E2CG72;A0A0E2B2A4	TatD	tatD LA_4340	Leptospira interrogans serogroup Icterohaemorrhagiae serovar Lai (strain 56601)	1.0779e-83	6	2	2	2	9.7	9.7	9.7	30.477
M6GVD8;M6Z5W2;M6VUI5;M6UJA8;M6JN24;M5UIL2;K8Y0M0;K6H6Q7;A0A0M2WWN1;A0A0M1YX87;A0A0G8BIK5;A0A0E2E167;A0A0E2B976;N1U2T9;M6Q328;M6L9N5;M6FE10;M6AT84;M3H512;V6IF09;T0H293;Q04RQ0;N1WP72;M6WA49;M6V7Z7;M6E8C0;M6CWE4;M6BLY9;M3GVT1;A0A0E3B1K2;A0A0E2FQB4;Q8F4D2;Q72RD7;N1UJJ0;M6XX16;M6RPV0;M6KCU1;M6K733;M6IAF1;M6HVB0;M6EZT4;M6DYA5;M5ZCU6;M3I4Z3;M3HGD8;M3CJA0;K8H5Y5;A0A0M1YKY1;A0A0M0FL44;A0A0F7MQG1;A0A0F6I82…	Monothiol glutaredoxin, Grx4 family	grxD LEP1GSC037_4835	Leptospira interrogans str. 2006001854	1.9026e-20	5	1	1	1	23.2	23.2	23.2	8.875
Q8F219;Q72TC0;Q053H5;Q04RA5;M7ADA8;M6WSQ7;M6UX22;M6GFZ9;M6ED32;M6BR92;M3HTB9;M3GFU5;M3CM79;A0A0M1YK10;A0A0F7MS10;A0A0F6IK08;A0A0F6I2S1;A0A0F6HDX9;A0A0E3BQR6;A0A0E2FSY9;A0A0E2D7G5;A0A0C5X4U5;A0A098MY31;A0A022SU21;N1UNQ3;M6R9Z7;M6KK65;M6HWD6;M6AAF8;A0A0E2CKX8;V6HPE9;V6GNN0;T0H1J1;T0GVH3;N1WC11;M6YRN1;M6YPV3;M6UXW3;M6URE7;M6QCJ8;M6LF63;M6KE84;M6JQ19;M6IJ58;M6DVQ0;M6D056;M6A7D5;M5VAB3;M3G429;K8Y4M9;K…	Dihydroxy-acid dehydratase (DAD) (EC 4.2.1.9)	ilvD LA_2959	Leptospira interrogans serogroup Icterohaemorrhagiae serovar Lai (strain 56601)	1.1594e-18	8	4	4	4	8.2	8.2	8.2	59.401
V6HYT8;V6HKJ7;V6HJR8;V6GIM9;T0F5I6;S3VI05;S3UK20;Q8F418;Q72RP1;Q051D8;Q04T16;N1WIU4;N1UUX4;M6ZR57;M6Z0H2;M6YP72;M6W7S8;M6V0W2;M6UJW2;M6UAV0;M6RGU0;M6QGA1;M6LLW6;M6KF17;M6K1B1;M6JNM5;M6I543;M6HUT5;M6GGR4;M6FHX8;M6EZT8;M6EC56;M6E0U4;M6DHA9;M6A0F7;M5ZZC8;M5UWG3;M3GDH2;M3CS33;K8Y937;K8H335;K6IEU7;I0XRT0;A0A0M1YND9;A0A0M1YM30;A0A0M0FHZ8;A0A0G8BGZ1;A0A0F7MX76;A0A0F6IIR0;A0A0F6I564;A0A0F6HKW4;A0A0F6H7C8…	30S ribosomal protein S21	rpsU LEP1GSC062_3759	Leptospira alexanderi serovar Manhao 3 str. L 60	9.3103e-08	3	1	1	1	18.8	18.8	18.8	7.9724
V6GU28;T0FL48;Q8F2Z8;Q72SK9;N1ULW4;M6ZSM8;M6YC23;M6X623;M6VNM7;M6UA38;M6T5E2;M6RX93;M6KSI6;M6JYN8;M6I3T7;M6HM40;M6GXM9;M6FRD6;M6EHD0;M6A1Y5;M3HX80;M3H8F7;M3ETV5;K8H4B1;A0A0M1YHJ8;A0A0M0FNN8;A0A0F7MP65;A0A0F6IEX9;A0A0F6HUK7;A0A0F6HIL6;A0A0F6HFK8;A0A0E2I834;A0A0E2D162;A0A0E2CV24;A0A0E2C9M0;A0A0E2BG38;A0A0C5X760;A0A098N0C0;A0A022SU72	Flagellar motor switch protein FliN	fliN_1 LEP1GSC073_2359	Leptospira noguchii str. Cascata	3.4695e-31	9	4	4	1	15.5	15.5	5.1	36.892
M6X337;M3HTN7;V6GJN0;T0FB34;Q8F3M9;Q72S14;M6Y6I9;M6VKB1;M6UM40;M6TGJ8;M6RER5;M6KHL5;M6KA69;M6I999;M6HMJ6;M6GET4;M6FBB2;M6DY81;M6A3D0;M3I8H8;K8HCG8;A0A0M1YLJ9;A0A0M0FNY7;A0A0F7MPQ4;A0A0F6IK74;A0A0F6HU88;A0A0F6HQU5;A0A0F6H7U6;A0A0E2ICS4;A0A0E2D966;A0A0E2D421;A0A0E2CI74;A0A0E2B012;A0A0C5X3J3;A0A098MZV8;A0A022SU79	Putative general secretion pathway protein G	LEP1GSC127_2437	Leptospira kirschneri str. 200801925	2.9709e-08	4	2	2	2	18.4	18.4	18.4	8.6696
Q8F2Y4;Q72SM0;M6ZLB9;M6X670;M6KG16;M6KAN6;M6ILI3;M6HMX5;M6GK23;M5ZVN3;M3IEI6;M3I2Q4;M3E2J1;K8H854;A0A0M1YGF2;A0A0M0FNA4;A0A0F7MP56;A0A0F6IEV0;A0A0F6HUI8;A0A0F6HIX5;A0A0F6HFI3;A0A0E2I8G1;A0A0E2D0G0;A0A0E2CV05;A0A0E2CM11;A0A0C5X750;A0A098N0C9;A0A022SU82;V6H2M6;M6Y494;M6E936;T0GPM4;M6UJN9;A0A0E2B492;M6FTA9	MaoC family protein	LA_2627	Leptospira interrogans serogroup Icterohaemorrhagiae serovar Lai (strain 56601)	2.5324e-14	9	5	5	4	19.9	19.9	16.8	44.15
V6GXE4;M6ZH48;M6YH33;M6KCN9;M6DW20;A0A0M0FMK0;M6TQC5;T0FBV1;Q8F0H1;Q72UI5;N1UG68;M6X8R9;M6V4S5;M6UV79;M6RGG1;M6JPP8;M6IAR5;M6HG08;M6GLR6;M6FHV3;M5ZL31;M3HGZ6;M3GVF8;M3CK09;K8H6T7;A0A0M1YF17;A0A0F7MNS2;A0A0F6IA32;A0A0F6HYL1;A0A0F6HNL0;A0A0F6HER9;A0A0E2I610;A0A0E2DH79;A0A0E2CQP9;A0A0E2CPZ2;A0A0E2B5A0;A0A0C5X0F5;A0A098N0R5;A0A022SUF4	Uncharacterized protein	LEP1GSC073_1852	Leptospira noguchii str. Cascata	1.0045e-10	1	1	1	1	5.2	5.2	5.2	24.524
Q8F0G0;Q72UJ3;M6G9G2;M5ZHB1;M3HTF4;M3GUN7;M3E458;A0A0F7MMK9;A0A0F6IA03;A0A0F6HEL3;A0A0E2DGX1;A0A0C5X0E5;A0A098N0R3;A0A022SUG2;A0A0M1YER3;A0A0E2CPP9;N1UG85;M6KP58;M7A3U3;M6HRA0;A0A0F6HYH5	Uncharacterized protein	LA_3533	Leptospira interrogans serogroup Icterohaemorrhagiae serovar Lai (strain 56601)	1.671e-116	15	4	4	4	27.2	27.2	27.2	18.623
M6X237;M6JQ74;M6IGC3;M6F3F7;M6DZK4;K8H695;A0A0M0FNM4;A0A0F6HN48;A0A0E2I6C3;A0A0E2CCA3;A0A0E2B6G4;T0FME4;Q8F0F7;N1UFJ1;M6ZFY3;M6VA12;M6RMW5;M6KCY2;M6HK56;M6G3B2;M5ZYT7;M3IKL9;M3I3C7;M3EU01;A0A0M1YG33;A0A0F7MUQ6;A0A0F6IA33;A0A0F6HYD2;A0A0F6HEN3;A0A0E2D4X2;A0A0E2D2T5;A0A0C5X4V4;A0A098MZA8;A0A022SUR3;N1WC09;Q72UJ6;V6GVG9;M6YDN9;M6UVA6;M6TFJ5	Uncharacterized protein	LEP1GSC127_1491	Leptospira kirschneri str. 200801925	0.0038013	1	1	1	1	7.2	7.2	7.2	17.881
M6VRT6;A0A0E2CNF5;V6IF81;V6HLB2;Q8F417;Q72RP2;Q04T15;N1UZZ8;N1TZ70;M6Z090;M6WIN7;M6VNH6;M6UPK2;M6RK56;M6QIC9;M6LLJ2;M6KLJ3;M6JVG0;M6JUS6;M6I3Y7;M6HBQ2;M6G9T2;M6FVA3;M6EY94;M6EFP6;M6E8T2;M6BNU1;M6A291;M5ZJ04;M5UWI6;M3IFE6;M3GVC7;M3FTR3;M3F2V7;M3ESL0;K8XZI2;K8H2Z3;K6IEV2;A0A0M1YNM9;A0A0M1YLW5;A0A0M0FHQ6;A0A0G8BH53;A0A0F7MSF5;A0A0F6IIR5;A0A0F6I5B8;A0A0F6HKQ7;A0A0F6H746;A0A0E3B3X3;A0A0E2IBH1;A0A0E2FQ…	YqeY-like protein	LEP1GSC161_3904	Leptospira santarosai str. CBC1416	0.00020818	1	1	1	1	9	9	9	14.823
V6GG40;M6Y8H4;M6UW17;V6I944;M6U8P6;M3FVE0;T0GV64;M6VP88;M6PZP2;M6LCV2;M6FM43;M6DRM9;M6TAB5;Q8F6Q6;Q72PL1;N1WLL7;N1UW79;M6X6D2;M6RQI4;M6KBP1;M6JYJ0;M6I2F7;M6HQF1;M6GT24;M6E6I6;M5ZB67;M3H4B7;M3G4Z9;M3G0I6;A0A0F6I9R0;A0A0F6I4U2;A0A0F6HK58;A0A0F6HC80;A0A0E3B240;A0A0E2I3Z7;A0A0E2FLY3;A0A0E2D0D7;A0A0E2CRR1;A0A0C5X0C1;A0A098MTD6;A0A022SUT2;K8H939;A0A0M2X4M2;A0A0M0FNT2;A0A0E2CW91;A0A0E2AX70;T0G6U0;M6CXG0…	Uncharacterized protein	LEP1GSC073_1568	Leptospira noguchii str. Cascata	0.0021541	1	1	1	1	6.2	6.2	6.2	23.19
Q8F6P9;P62641;N1UR65;M6XHQ8;M6JZD4;M6IK37;M6HJ79;M6F5J9;M6DYL7;M5ZDV6;M3E670;K8H952;A0A0M1YFW8;A0A0M0FNT8;A0A0F7MS77;A0A0F6I9N4;A0A0F6I466;A0A0F6HK01;A0A0F6HCB0;A0A0E2I4E8;A0A0E2D1E8;A0A0E2CPR0;A0A0E2CIW8;A0A0E2AXL2;A0A0C5X0C5;A0A098MTD9;A0A022SUT6;M6ZSJ2;M6KBV3;M3IBT2;M6R4S9;M6GFI8;M3H7M6;M6YSB7;M6UQD1;M6JNR8;M5VEP1;K8YD95;K6J4G2;A0A0M2X4M9;A0A0M1YV75;A0A0G8BQU7;A0A0E2DQU2;A0A0E2BHC0;V6GJD4;T0GV…	Chemotaxis response regulator protein-glutamate methylesterase of group 1 operon (EC 3.1.1.61)	cheB1 LA_1252	Leptospira interrogans serogroup Icterohaemorrhagiae serovar Lai (strain 56601)	6.4162e-16	4	3	3	3	10.9	10.9	10.9	38.712
E9MYD1;E9MYC8;A0A077B5N0;A0A0B5J589;D7REF2;C6KGF8;V6I0H9;V6HQM1;V6GYY5;T0GVB6;T0FYG4;Q8F6B6;Q72PX1;Q04QV9;N1WCT2;N1UHR7;N1U4Q7;M6ZTN0;M6YZX5;M6YSQ7;M6WQN4;M6WCF4;M6VDR8;M6VCX6;M6UJ08;M6UIE3;M6T5D1;M6R5M2;M6Q6Z2;M6LAU3;M6KFI4;M6JWB6;M6JMP9;M6I7V1;M6I2L7;M6GQ09;M6FN09;M6FGF8;M6DWK7;M6DJ77;M6CQI2;M6BPV5;M6AM27;M5ZSZ7;M5V7T9;M3HD32;M3H564;M3GEU8;M3GD31;M3E6Y8;K8XWH1;K8H7T4;K6I4J6;A0A0M2X7J5;A0A0M1YT0…	Ribokinase (Fragment)	pfkB	Leptospira interrogans	0.0014228	2	1	1	1	9	9	9	16.085
V6GJD8;T0FDQ3;M6YFL5;M6VBU2;M6U6X5;M6KBH4;M5ZLG8;V6I6R0;Q8F6P1;N1UN88;M7A7G0;M6XSK1;M6T8H2;M6JYH3;M6I2I8;M6HQL6;M6GBD3;M6F9G8;M6DRK6;M3HY92;M3H305;M3EVK2;K8H937;A0A0M1YHE7;A0A0M0FNU7;A0A0F7MS85;A0A0F6I9P6;A0A0F6I4U4;A0A0F6HJZ7;A0A0F6HC47;A0A0E2I401;A0A0E2DCT3;A0A0E2CQ60;A0A0E2CJX4;A0A0E2AXH3;A0A0C5X0D4;A0A098MTE7;A0A022SUU5;P62382	ATP phosphoribosyltransferase (ATP-PRT) (ATP-PRTase) (EC 2.4.2.17)	hisG LEP1GSC073_1583	Leptospira noguchii str. Cascata	0.0036689	2	1	1	1	6.4	6.4	6.4	20.547
Q8F7I9;Q72NY4;N1UM73;M7A3R5;M6KJB4;M6HNU3;M6GQ59;M5ZPS1;M3IGY3;M3IB40;M3CNH7;A0A0M2WWW3;A0A0M1YAR4;A0A0F7MUL1;A0A0F6ICT6;A0A0F6HXH4;A0A0F6HAW7;A0A0E2DJB8;A0A0E2CNV3;A0A0C5X6N4;A0A098MS45;A0A022SUW7;M6XMW4;A0A0M0FLL7;A0A0F6HN90;M6Z5C4;M6UYF9;M6U2T6;M6Q5P7;M6LEE7;M6K3V7;M6FTR6;M5UIH8;M3EL98;K8XWI8;K6HDQ4;A0A0M3GAE3;A0A0M1YV08;N1U6N7;M6VLR6;M6AC82;A0A0E2DSA1;M6WNT1;V6HM35;M6V3Z1;A0A0E2BEM4;V6IAG1;M6…	Glutamate synthase (NADPH) alpha chain	LA_0956	Leptospira interrogans serogroup Icterohaemorrhagiae serovar Lai (strain 56601)	3.6199e-158	15	9	9	9	8.3	8.3	8.3	166.31
V6HYV1;Q8F4H5;Q72RA0;Q04RL2;N1UIV8;M6ZVW7;M6Z626;M6W3J9;M6VLE1;M6V7S3;M6UIR2;M6RB32;M6K7A3;M6JUV2;M6HDG1;M6GD40;M6E4S1;M6BXV8;M5ZNB8;M5UJ75;M3HWR0;M3GXN7;M3GVE3;M3CMR5;K8Y1Y1;K6HZP6;A0A0M2X501;A0A0M1YX91;A0A0M1YKV0;A0A0G8BGW6;A0A0F7MSQ5;A0A0F6I848;A0A0F6HZU6;A0A0F6H6X9;A0A0E3B330;A0A0E2FR46;A0A0E2E197;A0A0E2D118;A0A0E2CQC1;A0A0C5XDK6;A0A098MXI3;A0A022SV16	Uncharacterized protein	LEP1GSC062_3611	Leptospira alexanderi serovar Manhao 3 str. L 60	0.0016298	3	1	1	1	6.2	6.2	6.2	32
M6WYV5;A0A0M0FI87;A0A0F6HPM2;K8HAT9;A0A0E2CID2;M6JWM2;M6E060;M6IC11;M6F2N1;M3CMZ8;A0A0M1YIE5;A0A0F7MX64;A0A022SV17;Q8F8Q0;Q72MY9;M6KVR8;M6H784;M6GZ32;M5ZT84;M3HJV1;M3HEK6;A0A0F6IBV8;A0A0F6I661;A0A0F6HBP3;A0A0E2DEW5;A0A0E2CWT7;A0A0E2B664;A0A0C5XH63;A0A098MNL2;M7A6F8;N1UVV2;M6R9M0;T0GY57;M6VAP6;M6TKW1;A0A0E2IK85;V6GGV5;M6U764;M6YW67	Bacterial group 3 Ig-like protein	LEP1GSC127_4192	Leptospira kirschneri str. 200801925	1.6198e-32	16	7	7	7	23.5	23.5	23.5	38.305
M6TFK5;T0FLX0;Q8F0F8;Q72UJ5;N1UCX5;M6ZMJ1;M6YN51;M6X8Q8;M6V9Z8;M6S2B1;M6KP78;M6JPT6;M6I9J0;M6G393;M6EYQ5;M6DZJ9;M5ZHB8;M3HCI7;M3G7D9;M3CK22;K8H9V3;A0A0M1YER8;A0A0M0FMW3;A0A0F7MKC0;A0A0F6IA24;A0A0F6HYP9;A0A0F6HNK8;A0A0F6HEP8;A0A0E2I5V8;A0A0E2D5V2;A0A0E2CQN4;A0A0E2CDZ9;A0A0E2BGW3;A0A0C5XA20;A0A098N0Q6;A0A022SV21	Polyketide cyclase/dehydrase and lipid transport	LEP1GSC170_3613	Leptospira interrogans serovar Bataviae str. HAI135	1.214e-21	4	1	1	1	7.3	7.3	7.3	19.897
M6RCK7;M3IUK3;Q8F3W6;Q72RT5;N1UP78;M6ZF18;M6KGY1;M6HGY8;M5ZRY2;M3HDG2;M3F352;A0A0M1YH74;A0A0F7MTP0;A0A0F6IKB4;A0A0F6HUC8;A0A0F6H6W2;A0A0E2DGD2;A0A0E2CWT4;A0A0C5WPH4;A0A098MY35;A0A022SV55;M6VKT0;V6I7Q9;N1U7P6;V6I0M6;V6GPD5;T0G3G8;T0FL75;Q051H8;Q04T56;N1WPK4;M6ZF93;M6YHF8;M6XVX5;M6W6W6;M6VQQ4;M6V3X8;M6UUG2;M6UA94;M6SWR3;M6QD84;M6LG07;M6K6J8;M6JUX8;M6I4J6;M6GH18;M6FPS5;M6EUA6;M6E7S2;M6DF83;M6D4Y9;M6…	AICARFT/IMPCHase bienzyme	LEP1GSC116_2459	Leptospira interrogans serovar Icterohaemorrhagiae str. Verdun HP	3.3068e-26	4	2	2	2	9.5	9.5	9.5	28.915
Q8EXF6;N1U9I6;M6RRP9;M6K3U6;M6HA30;M6GJL9;M5ZX83;M3GQM1;M3G9R4;M3ERB5;A0A0M1YLZ4;A0A0F7MUV4;A0A0F6IGV7;A0A0F6I4W6;A0A0F6H9M1;A0A0E2D9U4;A0A0E2D1G2;A0A0E2B6X9;A0A098MF54;A0A022SV80;Q75FI8;A0A0C5XEC1;M6ZQG7;M6XLP8;M6TCX1;V6GH63;T0FNR5;M6YR67;M6VRG7;M6UZH5;M6KG87;M6I8V2;M6FSX9;M6DUW1;K8HCS9;A0A0M0FLJ2;A0A0F6HHC9;A0A0E2I8Z4;A0A0E2CSY0	Uncharacterized protein	LB_257	Leptospira interrogans serogroup Icterohaemorrhagiae serovar Lai (strain 56601)	1.4265e-05	4	2	2	2	17.1	17.1	17.1	17.16
V6HZ55;V6HYN1;V6GTS3;T0H7G4;T0GLY5;Q72RB3;Q04RM5;N1WPC2;N1UPP8;N1U9D9;M6ZQ13;M6YM21;M6XFA4;M6W3P0;M6VKX0;M6V0V8;M6UA84;M6T2Y4;M6RKT1;M6Q2R9;M6LSZ9;M6K7M0;M6JV47;M6JNN3;M6IBD3;M6HIK8;M6GK10;M6FF48;M6FCE7;M6EGH5;M6DUZ5;M6D0H0;M6CDP3;M5ZNC5;M3GXJ7;M3FUQ5;M3DJX1;K8Y0J0;K8H9J7;D4YW45;A0A0M1YXE9;A0A0M1YLQ4;A0A0M0FKL4;A0A0G8BII1;A0A0F7MU26;A0A0F6I7W3;A0A0F6I045;A0A0F6HL46;A0A0F6H6Y4;A0A0E3B1X0;A0A0E2IQY…	4Fe-4S single cluster domain protein	LEP1GSC062_3626	Leptospira alexanderi serovar Manhao 3 str. L 60	0	17	4	4	3	53.4	53.4	24.7	8.3993
M6TM94;V6HIR7;V6GPE7;T0H7B6;T0GS98;Q8F3W3;Q72RT8;N1WFS1;N1UJ31;M7A2Z9;M6Z1G8;M6YPC6;M6X7K1;M6VSL6;M6VQR8;M6UI40;M6U8T6;M6R785;M6KA86;M6K1W0;M6JUL8;M6I9G4;M6I0A3;M6GYJ4;M6F1X9;M6DGI7;M6D500;M5ZRY6;M5V517;M3HIM5;M3FTJ5;M3CSC2;K8H361;K6IFQ2;A0A0M1YQS0;A0A0M1YI25;A0A0M0FK34;A0A0F7MRM5;A0A0F6IK55;A0A0F6HU89;A0A0F6HQK7;A0A0F6H7Q8;A0A0E2ICZ3;A0A0E2DRR0;A0A0E2DGQ5;A0A0E2D9E6;A0A0E2CHB5;A0A0E2B9S1;A0A0E2B…	Transaldolase (EC 2.2.1.2)	tal LEP1GSC170_1139	Leptospira interrogans serovar Bataviae str. HAI135	8.6132e-12	7	2	2	2	14.3	14.3	14.3	17.838
V6GSY5;T0FII4;Q8F685;Q72PZ3;M6ZTT6;M6Y466;M6V7E1;M6JVW1;M6I6Z4;M6F4T4;M6DHE9;M5ZW93;M3I533;M3G2V3;M3CSR0;K8H7V2;A0A0M1YE93;A0A0M0FG84;A0A0F7MQ64;A0A0F6IL27;A0A0F6I6K5;A0A0F6HCJ9;A0A0E2IQV1;A0A0E2DKK9;A0A0E2D221;A0A0E2CAZ9;A0A0C5WMZ2;A0A098MUP8;A0A022SVF7;N1UKR1;M6RQJ9;M6X8M3;A0A0F6HRU1;A0A0E2AXQ8;M6UQ71;M6TAX4	Coenzyme A transferase	LEP1GSC073_2484	Leptospira noguchii str. Cascata	2.8906e-06	4	3	3	3	4.9	4.9	4.9	65.478
V6GXM4;T0FUL3;Q8F983;Q72VM5;N1UMN2;M6Y4F8;M6VD91;M6UGH2;M6RPP1;M6K8J4;M6HR38;M6GB75;M6A4V5;M3HEJ6;M3G3Q6;M3E0C6;A0A0M1YDT0;A0A0F7MJB5;A0A0F6IAU9;A0A0F6I252;A0A0F6H8N0;A0A0E2D0T3;A0A0E2CWH7;A0A0C5X3M4;A0A098N376;A0A022SVH0;M6ZP20;V6IG40;N1U928;M6QB28;M6M321;M6FL25;M6AFV7;M3GUY6;T0HFR6;N1WPW2;M6XNK9;M6JTP4;M6I6Y5;M6DSZ0;M6CR01;K8HCD5;A0A0M0FIT5;A0A0F6HHY0;A0A0E2I9W7;A0A0E2C9B6;M6EZY9;A0A0E2B3T8;Q04…	Elongation factor G (EF-G)	fusA LEP1GSC073_1954	Leptospira noguchii str. Cascata	8.6689e-120	25	14	14	12	24.8	24.8	21.4	78.94
M3ENL6;Q8F0S3;Q72UA7;Q054E1;Q04QJ0;N1UL78;M6ZI81;M6XAD9;M6WCG4;M6RVI2;M6KLF3;M6K0K9;M6ISS2;M6HFA4;M6GDQ7;M6FE36;M6ECK4;M6BUZ5;M5ZSD4;M3HNE6;M3FQK4;M3CRU2;K8H5Z7;A0A0M1YJI6;A0A0M0FIP0;A0A0F7MP50;A0A0F6IEK2;A0A0F6I108;A0A0F6HMY2;A0A0F6HEG4;A0A0E3BRI2;A0A0E2I5W5;A0A0E2G566;A0A0E2DHE1;A0A0E2CU90;A0A0E2CPU6;A0A0E2AXW3;A0A0C5XA97;A0A098N0H2;A0A022SVQ6;N1U6I1;M6PXF5;M6L8V2;M6FPK7;V6HUU8;T0FZL7;N1WR54;M6…	DNA-directed RNA polymerase subunit beta' (RNAP subunit beta') (EC 2.7.7.6) (RNA polymerase subunit beta') (Transcriptase subunit beta')	rpoC LEP1GSC188_0156	Leptospira weilii serovar Topaz str. LT2116	7.4622e-61	18	11	11	11	9.1	9.1	9.1	157.33
M6GS25;N1UIE5;Q8F407;Q72RP9;M6ZQT7;M6KEW2;M6HHD2;M3CRW6;A0A0M1YKK4;A0A0F7MNJ2;A0A0F6IIU1;A0A0F6I5B0;A0A0F6H697;A0A0E2CNI6;A0A0C5X828;A0A098MXY1;A0A022SVR3;M3I7W0;M3H9E4;M5ZJ34;A0A0E2DBY1	Uncharacterized protein	LEP1GSC037_4669	Leptospira interrogans str. 2006001854	1.5694e-16	5	2	2	2	14	14	14	19.988
V6I8L4;V6GTW5;T0FQA5;Q8F4E9;Q72RC1;N1WPB4;N1UJK8;M6XM41;M6UL07;M6TX74;M6RE00;M6JUU9;M6I9M1;M6HBV1;M6GHR1;M6F6B0;M6DTT8;M6DBR6;M5ZFJ4;M3IGI2;M3IAL2;M3CJD5;K8H2V1;A0A0M1YKQ5;A0A0M0FL29;A0A0F7MSN8;A0A0F6I7Z6;A0A0F6HZW0;A0A0F6HLB8;A0A0F6H6M2;A0A0E2ICS2;A0A0E2D1E2;A0A0E2D0H2;A0A0E2CHG3;A0A0E2BBX5;A0A0C5X2Y1;A0A098MYZ6;A0A022SVS7;M6ZQY1;M6K738	Phosphoheptose isomerase (EC 5.3.1.28) (Sedoheptulose 7-phosphate isomerase)	gmhA LEP1GSC052_1366	Leptospira kmetyi serovar Malaysia str. Bejo-Iso9	1.4434e-05	2	1	1	1	8.2	8.2	8.2	20.906
N1UD44;M7ABL8;M6S0C3;M6G822;M3I6A6;M3G9B8;M3EW10;M6VZC8;M6TKP4;V6HWN2;V6HRR0;V6GM70;T0G607;Q8F0U2;Q72U91;Q04QH4;N1WN32;N1U8F9;M6YYG2;M6VQR6;M6VFR3;M6UZR6;M6UTL9;M6UTL1;M6Q9S0;M6LBL1;M6KA61;M6JM63;M6IGK3;M6HKX9;M6FMN9;M6F7B2;M6E8V7;M6E692;M6CP60;M6BJ30;M6AAQ3;M5ZJV4;M5V2W5;M3G8Y5;M3F9Y3;K8Y3H7;K8H6F1;K6I0H7;A0A0M1YZ95;A0A0M1YJ63;A0A0M0FIM8;A0A0G8BMW0;A0A0F7MKR1;A0A0F6I0Z2;A0A0F6HF32;A0A0E3B4V9;A0A…	Uncharacterized protein	LEP1GSC043_2100	Leptospira weilii str. Ecochallenge	0.00028383	1	1	1	1	8.9	8.9	8.9	16.931
M3HY21;Q8F9N1;Q72W00;N1UNE9;M6ZYC3;M6RGC6;M6KHA2;M6H8I2;M6GWS6;M5ZSP1;M3FPV8;M3DR01;A0A0M1YDE0;A0A0F7MPG2;A0A0F6IH59;A0A0F6I282;A0A0F6H5K1;A0A0E2D3P9;A0A0E2CWI3;A0A0C5WYU9;A0A098N0Z5;A0A022SVZ7;V6GIA1;M6YQX3;M6UIE8;M6TW45;T0GXY7;M6XAC0;M6VCK6;M6JTD6;M6IB32;M6F015;M6E3T6;K8HE98;A0A0M0FFQ6;A0A0F6HSF3;A0A0E2I9N7;A0A0E2CFE2;A0A0E2B9I4;V6I3N7;V6I052;T0G3Y0;Q04W39;M6VSI4;M6UK34;M6EC43;M6D2G8;M6BXC8;M5V…	NADH-ubiquinone oxidoreductase-G iron-sulfur binding region	LEP1GSC150_4868	Leptospira interrogans serovar Copenhageni str. LT2050	3.4412e-21	8	4	4	4	10.7	10.7	10.7	52.717
V6HEW7;T0F4A1;S3W251;S3UGN4;Q8F8C8;Q72N79;Q04QL5;M6D850;K8YE80;A0A0M0FF82;A0A0G8BK50;A0A0F7MVL3;A0A0E3BRG0;A0A0C5X6C9;A0A098MRA9;A0A022SW26;V6HWF4;N1WJT7;N1U3W9;M6VM47;M6TDU0;M6BGX9	Uncharacterized protein	LEP1GSC047_3640	Leptospira inadai serovar Lyme str. 10	8.5741e-39	6	3	3	3	39.8	39.8	39.8	11.187
M3I747;M6ZDQ6;M6DHW5;T0FPA4;M6XJ39;M6T7M8;M6RBN7;M6HD25;M6G4J6;M6CKX0;M3G393;M6V323;N1UBB6;M6ZEW1;M6WAM0;M6QEB8;M6L7Z8;M6FM18;M6AHB2;Q04RE0;A0A0E3B968;V6HDP9;I0XX48;V6HZ39;V6H0G8;T0H1B8;S3UQL4;Q8F2D1;Q72T26;N1WC20;N1UIA3;M6YIV2;M6VVV4;M6V7A9;M6U272;M6KKG1;M6KE98;M6JPM9;M6I1C1;M6FIL8;M6DJ43;M5ZA55;M5UX71;M3G8N0;M3DSI1;K8YDX9;K8H5H9;K6HZ91;A0A0M2X0I0;A0A0M1YRM6;A0A0M1YGG5;A0A0M0FI90;A0A0G8BJP7;A0A0…	Aspartate/ornithine carbamoyltransferase, Asp/Orn-binding domain protein	LEP1GSC151_2401	Leptospira interrogans serovar Grippotyphosa str. LT2186	2.6272e-06	2	2	2	2	35.7	35.7	35.7	4.7325
V6HTR8;T0FZK6;Q8F0S5;Q72UA5;Q054D9;Q04QJ2;N1WDH9;N1UYP9;N1UBQ7;M6ZI61;M6XAB2;M6WCK0;M6VSY7;M6V5S3;M6UVE0;M6RJS0;M6PYI8;M6LFV2;M6K737;M6IA53;M6HFD1;M6GHV7;M6G282;M6FNH8;M6EPG4;M6EEH4;M6DA08;M6BKW4;M6A5T1;M5ZYK7;M3IFS9;M3HPL4;M3FQL0;M3CRU0;K8XUY0;K8H6W8;K6HCU5;A0A0M2X015;A0A0M1YTG7;A0A0M1YK92;A0A0M0FIV5;A0A0F7MMW3;A0A0F6IEE5;A0A0F6I0W7;A0A0F6HMY6;A0A0F6HEV1;A0A0E3B9T5;A0A0E2I6S4;A0A0E2FRI5;A0A0E2D4…	30S ribosomal protein S7	rpsG LEP1GSC062_4100	Leptospira alexanderi serovar Manhao 3 str. L 60	2.3961e-19	2	1	1	1	9.6	9.6	9.6	18.016
Q8F0S2;Q72UA8;N1UYS3;M6ZJ99;M6K3B1;M6GK67;M5ZS92;A0A0M1YJA3;A0A0F7MQ00;A0A0F6IEF5;A0A0F6I0X1;A0A0F6HEQ7;A0A0E2D4H7;A0A0E2CU83;A0A0C5X536;A0A098MZ20;A0A022SWH0;M3HAK9;M6HYQ2;M3G4H0;M3EBP7;V6GRF0;T0FH32;Q054E2;Q04QI9;M6YAP4;M6W5Q5;M6VE69;M6UVE9;M6UJ22;M6EFZ6;M6EEE6;M6BKD5;A0A0M0FK14;A0A0E3B3G8;A0A0E2G584;M6TJC5;M3GF71;V6HXY6;V6I5B6;T0G1M2;N1WH75;N1UBR4;M6XRV7;M6PXA2;M6L8R4;M6K0H7;M6IB23;M6F7A6;M6CT…	DNA-directed RNA polymerase subunit beta (RNAP subunit beta) (EC 2.7.7.6) (RNA polymerase subunit beta) (Transcriptase subunit beta)	rpoB LA_3420	Leptospira interrogans serogroup Icterohaemorrhagiae serovar Lai (strain 56601)	4.6092e-42	16	8	8	8	10	10	10	137.75
N1URP5;M6GIN2;M3IQ88;Q5G7Z6;Q5G802;Q5G800;M6TB47;T0GY46;Q8F9Q5;M6ZWJ3;M6YB83;M6X3G2;M6VT43;M6UH15;M6RHN2;M6KHP7;M6JTZ2;M6IHI7;M6F3Y3;M6EJP2;M6A982;M3FPQ0;M3EYR8;K8HDB4;A0A0M1YEJ0;A0A0M0FGT9;A0A0F7MN78;A0A0F6IH48;A0A0F6I2C9;A0A0F6HSV7;A0A0F6H5M8;A0A0E2I9R3;A0A0E2DFR4;A0A0E2D854;A0A0E2CF48;A0A0E2B7X8;A0A0C5WX33;A0A098N2B0;A0A022SWI2;V6GG35;Q72W18	Uncharacterized protein	LEP1GSC115_5451	Leptospira interrogans serovar Australis str. 200703203	8.038e-07	3	1	1	1	14.8	14.8	14.8	6.6657
M5ZA77;V6GQQ3;Q8F2D7;Q72T23;N1UL54;M6RJX2;M6K2Z1;M6I7W4;M6F9G1;M6DJ50;A0A0M1YGF1;A0A0M0FHY5;A0A0F7MR52;A0A0F6IDR6;A0A0F6I4J5;A0A0F6HM35;A0A0F6HDA8;A0A0E2IC37;A0A0E2CY25;A0A0E2CN74;A0A0E2CAP1;A0A0E2B4B8;A0A0C5X2C6;A0A098MXU3;A0A022SWK6;T0GWB4;M6YT48;M6VUZ1;M6U847;M6TNR2;M6ZSA6;M6KKK0;M6HJ53;M6GLZ3;M3H5T3;M3FW86;M3F0L3;M6X2V5;K8H4Y7;M6ZSB4;M6X954;M6KKI0;M6HK63;M6G980;M3IEJ9;M3I739;M3CRF1;K8H861;T0G…	Adenylate/guanylate cyclase catalytic domain protein	LEP1GSC013_1051	Leptospira interrogans serovar Valbuzzi str. Duyster	1.914e-30	11	4	4	4	13.3	13.3	13.3	43.58
Q8F5Z9;Q3V896;N1UGP0;M6R5E0;M6K2I8;M6HFL2;M5ZSI2;M3HIE5;M3CLU3;A0A0M1YD29;A0A0F7MTP6;A0A0F6HV87;A0A0F6HG48;A0A0E2D2H1;A0A0E2CSK6;A0A098MV15;A0A022SWK8;M6XTM2;M6K2K9;M6IBS1;M6FA62;M6DPU6;K8H7K6;A0A0M0FKK7;A0A0F6HS26;A0A0E2ICL8;A0A0E2CC32;A0A0E2B9Z8	Pyridoxine 5'-phosphate synthase (PNP synthase) (EC 2.6.99.2)	pdxJ LA_1514	Leptospira interrogans serogroup Icterohaemorrhagiae serovar Lai (strain 56601)	9.5061e-26	4	3	3	3	13.2	13.2	13.2	28.15
Q8EZZ0;Q72UY3;N1UNA2;M7A4R9;M6R945;M6HWC6;M6G395;M5ZCC5;M3ILY9;M3H1H0;M3ETH8;A0A0M1YFS8;A0A0F7MM61;A0A0F6IA29;A0A0F6HYW9;A0A0F6HF84;A0A0E2DAD0;A0A0E2CQZ6;A0A0C5WYC7;A0A098MZL3;A0A022SWN0;V6GVX0;T0FUX7;M6Y2L0;M6XI14;M6V9A5;M6U3Y2;M6JRV0;M6I1B6;M6FRX4;M6DQN3;K8HA52;A0A0M0FGU1;A0A0F6HPR6;A0A0E2IA99;A0A0E2C9N7;A0A0E2B3Y2	Uncharacterized protein	LA_3711	Leptospira interrogans serogroup Icterohaemorrhagiae serovar Lai (strain 56601)	2.1427e-16	5	3	3	3	27.7	27.7	27.7	10.391
M3IGM5;M6K6L8;V6GYG4;T0GY30;Q8EZP9;Q72V59;M6YEW3;M6X5Y3;M6VJ80;M6UN59;M6JZ90;M6ICB1;M6HRR1;M6F950;M6DXA4;M5ZMU5;M3DGH2;K8H5R3;A0A0M1YB95;A0A0M0FJN9;A0A0F7MJS1;A0A0F6IJF9;A0A0F6HZ16;A0A0F6HTX8;A0A0F6HE39;A0A0E2I389;A0A0E2D5J2;A0A0E2CZR1;A0A0E2CGZ4;A0A0E2BHF9;A0A0C5WZP7;A0A098MZW6;A0A022SWR9;N1UKC3;M7A591;M6GIG1;M3GRA1;M6T8L4;M6T8J4;M6RLK9;M6V1V8;T0FYF4;M6ZFQ2;M6V2D0;M6JSE6;M6D785;M5UMH9;K8Y6V3;K6I…	Carboxyl transferase domain protein (Fragment)	LEP1GSC150_0101	Leptospira interrogans serovar Copenhageni str. LT2050	2.6898e-16	3	2	2	2	5.2	5.2	5.2	50.458
A0A0E2CN28;Q8F7P5;Q72NU0;N1UHR8;M7A2D6;M6RZA7;M6KDB2;M6HI28;M6GQG7;M5ZEB2;M3HVE6;M3GSB5;M3EWN5;A0A0M1YM21;A0A0F7MUP9;A0A0F6IF68;A0A0F6I693;A0A0F6HAU2;A0A0E2D7L9;A0A0C5X5N3;A0A098MQI3;A0A022SWU0;M6T0U8;V6HKM0;V6H0X3;T0FLF4;N1WKY9;M6Y514;M6XJ27;M6VS17;M6UAX3;M6JY41;M6I288;M6F0H5;M6DQZ4;K8HC12;A0A0M0FGI3;A0A0F6HT90;A0A0E2IE44;A0A0E2CE16;A0A0E2B6T4	Putative enoyl-CoA hydratase 1 (EC 4.2.1.17)	LEP1GSC087_0335	Leptospira interrogans serovar Bataviae str. L1111	1.4438e-20	3	2	2	2	20.1	20.1	20.1	16.564
K8H798;A0A0E2CAL9;V6GI66;T0GL67;Q8F4V9;Q72QY2;M6X927;M6VGW8;M6K6Z2;M6JQE9;M6IB98;M6GSU6;M6E5R0;M6A8N4;M3I2T2;M3GA03;A0A0M1YD26;A0A0M0FHU0;A0A0F7MSG9;A0A0F6I8P9;A0A0F6I015;A0A0F6HI39;A0A0F6H7D4;A0A0E2IB15;A0A0E2CYP2;A0A0E2CTC9;A0A0E2B0X5;A0A0C5XE59;A0A098MVD3;A0A022SWW7;T0FZ57;Q04SH1;N1WQS5;N1U517;M6ZPD4;M6YTF2;M6W1H3;M6V634;M6UWA3;M6UHZ3;M6QDU7;M6L910;M6JZZ5;M6FCC1;M6EZR9;M6CWQ0;M6BYP9;M6AXM0;M5V…				1.231e-09	8	4	4	4	15.6	15.6	15.6	41.027
Q8F4L7;Q72R63;N1UW27;M6ZGS8;M6R9S0;M6KZ23;M6HC32;M6GS40;M5ZQU9;M3IMR6;M3HID5;M3ESE7;A0A0M1YE26;A0A0F7MST9;A0A0F6I7Y8;A0A0F6I0B2;A0A0F6H6B0;A0A0E2DC44;A0A0E2CRR8;A0A0E2BC65;A0A0C5X351;A0A098MYT3;A0A022SWZ2;V6GL00;T0GRI6;M6XZ62;M6XN68;M6VW20;M6UFI7;M6T0P7;M6JUI4;M6IMI3;M6FGI2;M6DN56;K8H9D7;A0A0M0FJB9;A0A0F6HL12;A0A0E2IBI7;A0A0E2CHR7;V6I063;M6VNB8;V6IF66;M3FSP4;N1WQU0;Q04RJ4;N1TXG4;M6Q373;M6LSN8;M6F…	Conserved hypothetical lipoprotein	LA_2024	Leptospira interrogans serogroup Icterohaemorrhagiae serovar Lai (strain 56601)	3.4427e-50	19	11	11	11	25.5	25.5	25.5	44.713
M6R5V4;M6T1U6;M6WYM9;M6JY92;M6IR98;M6FAU7;M6E353;K8HDA1;A0A0M0FKU0;A0A0F6HHB0;A0A0E2ILV1;A0A0E2CGE9;V6GJN5;T0FEM2;M6YAJ0;M6VAY3;M6UDT2;Q8EXF5;Q75FI7;M6HA68;M6A3A7;M3H880;A0A0F6IGU5;A0A0F6I4X6;A0A0F6H9W5;A0A0E2D1P1;A0A0E2CXA8;A0A0E2B6Z8;A0A0C5XJ55;A0A098MF18;A0A022SWZ4;M6G214;M6KAQ7;M3ESR2;A0A0M1YMH5;A0A0F7MVW9;N1U9J7;M6ZIZ8;T0H4Z2;N1WG72;M6CXX2;M3G3X4;M6Z102;M6WDK8;M6UNR6;M6JRJ9;M5UH64;K8Y1E1;K6H…	Papain family cysteine protease	LEP1GSC116_1755	Leptospira interrogans serovar Icterohaemorrhagiae str. Verdun HP	7.0321e-17	6	6	6	6	10.8	10.8	10.8	81.115
A0A022SX08;A0A0F6ICT1;A0A0E2CZS1;M3IR63;N1USX6;A0A0F6HXK9;M3E8L9;A0A0M1YBZ6;A0A0F7MU97;M6KVV1;M6GEV4;M3FYH1;A0A0F6HAV3;A0A098MTJ9;M6HI97;M5ZSR6;Q8F7K1;A0A0E2D6I8;A0A0C5XG07;Q72NX3;M6R916;M6E5X1;K8HAV2;M6K7J0;M6IAT9;A0A0M0FIB5;A0A0F6HNP5;M6FDG9;A0A0E2B2W4;A0A0E2CDD0;M7A434;M7ACS5;A0A0E2IK69;T0FR77;M6V9L0;M6UE44;V6GTI8;M6Y8F3;M6TML6				1.8848e-15	8	7	7	6	9.7	9.7	8.2	91.561
X5FN65;X5FKY1;X5EYF6;Q8F8E1;Q72N71;Q6GXC8;Q6GXC6;Q6GXC4;Q6GXC3;Q6GXC1;Q6GXC0;Q6GXB9;Q6GXB8;Q6GXB6;Q6DUX1;Q6DUX0;P71435;N1UC10;M6ZSG5;M6KLM4;M6HBD1;M6GC12;M3I2S6;M3HUK3;M3ETN9;C9EH90;A0A0M1YMP4;A0A0F7MV79;A0A0F6IGC5;A0A0F6I3N6;A0A0F6H8I9;A0A0E2D1M8;A0A0E2CLD6;A0A0C5XC25;A0A098MPP7;A0A023PPN3;A0A023PPB4;A0A022SX09;M6R807;X5EYG0;V6H2Z6;T0FYD6;T0FJ19;Q48587;M6YJQ2;M6XK47;M6V6T1;M6U3T0;M6JZZ1;M6I8Y4;M…	LipL41 (Outer membrane protein)	lipL41	Leptospira interrogans serovar Icterohaemorrhagiae	2.2117e-51	15	9	9	3	24.5	24.5	8.5	38.938
Q8F2D0;Q72T27;Q04RD9;M6X936;M6W6Y4;M6KE31;M6I1F2;M6HJG3;M6F1J4;M6E9M5;M6DS65;M6BXU0;M5ZRP2;M3HV01;K8H4F2;A0A0M1YGS8;A0A0M0FI85;A0A0F7MR50;A0A0E3B537;A0A0E2IDZ3;A0A0E2FSU4;A0A0E2D0F4;A0A0E2CB49;A0A0C5X0T9;A0A098MZA1;A0A022SX14;M6GBN8;M3HGA9;M3DSG5;A0A0F6IDS6;A0A0F6HD81;A0A0E2CZ73;T0GWC9;M6UDF8;A0A0F6HLW1;A0A0E2B3A8;M6RA44;V6GY91;M6TNR9;M6Y725;M6V7J3;V6I0T8;M6V9X4;M6QRU0;M6LQW9;M6FUQ1;M3GZK1;A0A0F6…	Putative citrate lyase	citE LA_2841	Leptospira interrogans serogroup Icterohaemorrhagiae serovar Lai (strain 56601)	8.2341e-71	15	7	7	1	17.3	17.3	2.4	37.061
M6RBJ3;T0GQS3;Q8F4Q4;Q72R32;N1UN60;M6ZWJ8;M6YE18;M6X292;M6KEW3;M6JUW7;M6I3M0;M6GM93;M6FJA3;M6E3U8;M5ZN27;M3FV01;M3EUX9;K8H3B4;A0A0M1YLA2;A0A0M0FGI5;A0A0F7MP33;A0A0F6I864;A0A0F6HZY3;A0A0F6HRB7;A0A0F6H6P4;A0A0E2IBE8;A0A0E2CZ26;A0A0E2CRT1;A0A0E2CIB7;A0A0E2BCD2;A0A0C5X8W8;A0A098MXC7;A0A022SX35;V6GTW2;T0G0X3;N1WR66;M6VQE9;M6UX35;M6CWR0;M6HCC9;M3HBT0;V6I998	Putative IMP dehydrogenase (Fragment)	LEP1GSC116_1034	Leptospira interrogans serovar Icterohaemorrhagiae str. Verdun HP	4.7665e-28	7	5	5	5	16.4	16.4	16.4	40.32
Q8F686;N1UHS1;M6YFR4;M6X3R4;M6JWB0;M6HG74;M6GD36;M6FKV7;M6DXN4;M5ZES5;M3HNN1;M3HEA6;M3CSQ5;K8H5I1;A0A0M1YE88;A0A0M0FGK4;A0A0F7MRS1;A0A0F6IL57;A0A0F6I6B7;A0A0F6HS13;A0A0E2ICL6;A0A0E2D7N4;A0A0E2CR43;A0A0E2CCC1;A0A0E2AYB5;A0A0C5XBQ3;A0A098MW50;A0A022SX39;M6ZYW0;M6K815;Q72PZ2;A0A0F6HC98;M6REZ5;M6I6W6;M6T4S8;V6GKS1;T0FJ35;M6VV67;M6UF99;N1WGN8	3-oxoacyl-[acyl-carrier-protein] synthase	fabH LA_1423	Leptospira interrogans serogroup Icterohaemorrhagiae serovar Lai (strain 56601)	1.7068e-245	14	6	6	6	21.4	21.4	21.4	35.134
M5ZTQ9;V6I106;T0FJJ5;Q8F4N1;Q72R50;N1USE8;M7A3I2;M6YCD9;M6V8Q6;M6V7S2;M6T1C4;M6RBS5;M6KZ13;M6GHP5;M3I5U4;M3H9U5;M3EY94;A0A0M1YJW2;A0A0F7MSV4;A0A0F6I871;A0A0F6I0F3;A0A0F6H830;A0A0E2CZK9;A0A0E2CRG0;A0A0C5XDR8;A0A098MXB7;A0A022SX41;V6GZ27;M6UW04;V6HL85;Q04RI5;M6W3T4;M6HCU6;M6EE22;M6BXY6;M3HPE6;A0A0E3B0K8;A0A0E2FQK0	Transketolase, pyridine binding domain protein	LEP1GSC013_2254	Leptospira interrogans serovar Valbuzzi str. Duyster	8.5191e-07	4	3	3	3	13.1	13.1	13.1	35.559
N1URB9;V6I8U2;V6GT46;T0G731;T0FJX4;Q8F9D9;Q72VS5;Q055U6;Q04PH9;N1W9Q4;N1UKJ5;M6YVU2;M6YA65;M6X0C2;M6VW72;M6VI58;M6UUV0;M6UTI6;M6T849;M6RBM7;M6Q095;M6LVU3;M6KHU3;M6JTJ5;M6I6T7;M6H8X2;M6GEZ9;M6F9I4;M6ELR8;M6DI40;M6D134;M6BQS5;M5ZUQ9;M3I2B1;M3HU97;M3F070;K8HCG4;A0A0M2X1J8;A0A0M1YSA0;A0A0M1YF68;A0A0M0FLC4;A0A0G8BRP4;A0A0F7MMH7;A0A0F6IAQ2;A0A0F6I1S7;A0A0F6HHU7;A0A0F6H5F7;A0A0E3B4M3;A0A0E2INW3;A0A0E2FU…	Aspartyl/glutamyl-tRNA(Asn/Gln) amidotransferase, B subunit (EC 6.3.5.-) (Fragment)	gatB LEP1GSC115_5311	Leptospira interrogans serovar Australis str. 200703203	2.9853e-10	4	3	3	3	9.5	9.5	9.5	46.983
Q72PR7;M6R3D9;M3G687;M3DSE8;A0A0M1YG30;A0A0F7MLP7;A0A0F6I9R1;A0A0F6I455;A0A0F6HCD4;A0A0E2DK96;A0A0E2CR33;A0A0E2B912;A0A0C5WMS4;A0A098MV72;A0A022SX73;N1UAU3;Q8F6I1;M6GB10;V6GXT4;M6Y9U7;M6X4B0;M6VIT8;M6UU26;M6JSC3;M6I227;M6FAF6;M6DRL8;M6A7I9;K8H7X4;A0A0M0FNV1;A0A0F6HK65;A0A0E2I3X5;A0A0E2CIX8;M6ZJX9;M6K5A8;M6HJE5;M3HC70;T0GQN9;N1WAB3;V6I2S8;T0G5F4;M6CFB4	Isoleucine--tRNA ligase (EC 6.1.1.5) (Isoleucyl-tRNA synthetase) (IleRS)	ileS LIC_12400	Leptospira interrogans serogroup Icterohaemorrhagiae serovar copenhageni (strain Fiocruz L1-130)	3.8138e-15	9	5	5	5	7.8	7.8	7.8	104.37
Q8F0R9;Q72UB1;N1UTR6;M6ZJG2;M6R9P0;M6K3C6;M6HL35;M6GVM8;M5ZJW2;M3IHG4;M3FQM8;M3F2T7;A0A0M1YKB9;A0A0F7MKN8;A0A0F6IEJ4;A0A0F6I115;A0A0F6HEU8;A0A0E2D4V7;A0A0E2CUD1;A0A0C5WLB9;A0A098N1X3;A0A022SXB3	50S ribosomal protein L1	rplA LA_3423	Leptospira interrogans serogroup Icterohaemorrhagiae serovar Lai (strain 56601)	5.3923e-42	3	1	1	1	6.5	6.5	6.5	24.967
V6GKL8;T0FJ03;Q8F4W2;Q72QX8;N1UJJ5;M6ZH18;M6YCQ9;M6X2B8;M6VXT4;M6UW34;M6R783;M6KDQ4;M6JR79;M6IA37;M6HW11;M6GAK4;M6EZR5;M6DXM8;M6A8N7;M3GU67;M3GA11;M3E9V4;K8HBI1;A0A0M1YCU9;A0A0M0FI68;A0A0F7MUG2;A0A0F6I8U0;A0A0F6HZX6;A0A0F6HI35;A0A0F6H6Q7;A0A0E2ICJ5;A0A0E2CY76;A0A0E2CSV0;A0A0E2CC29;A0A0E2BBU2;A0A0C5X953;A0A098MVE2;A0A022SXK3	Sec-independent protein translocase protein TatA	tatA LEP1GSC073_3033	Leptospira noguchii str. Cascata	8.716e-18	1	1	1	1	23.5	23.5	23.5	9.3657
M6VRU5;V6GKR0;T0H2Y4;S3UYF7;Q8F9N0;Q72VZ9;Q04XD4;Q04W38;N1URI9;M6ZS91;M6Z928;M6YA18;M6XAD7;M6VZ61;M6V7J8;M6V0B7;M6UKI4;M6UIC5;M6TAR6;M6RJP2;M6KTL9;M6JTA5;M6JDL4;M6IHC6;M6H9W1;M6GDX8;M6EWC7;M6EDG5;M6E7X6;M6D9R8;M6BTV7;M5ZSQ5;M5V3P0;M3I218;M3HY16;M3FCA4;M3DQN3;K8YDX0;K8HE92;K6II78;I0XTU4;A0A0M1YV64;A0A0M1YEI0;A0A0M0FFF5;A0A0G8BPV5;A0A0F7MN84;A0A0F6IH96;A0A0F6I2B8;A0A0F6HSR1;A0A0F6H5S9;A0A0E3AYG3;A0…	NADH-quinone oxidoreductase subunit 9 family protein	LEP1GSC161_1861	Leptospira santarosai str. CBC1416	0.00080628	1	1	1	1	14.3	14.3	14.3	10.257
Q8F3A2;Q72SC1;N1UBS6;M6ZJM2;M6R6D6;M6KF40;M6I0I7;M6H0A8;M5ZY37;M3I293;M3DI68;A0A0M1YKF8;A0A0F7MPE7;A0A0F6ILD1;A0A0F6I195;A0A0F6HB26;A0A0E2D4C4;A0A0E2CRP3;A0A0C5XCJ9;A0A098MX64;A0A022SXR8;M3IHP8	Putative esterase/lipase	LA_2505	Leptospira interrogans serogroup Icterohaemorrhagiae serovar Lai (strain 56601)	8.9035e-134	12	4	4	4	14.1	14.1	14.1	41.418
A0A0E2CN14;Q8F2D5;M5ZKP1;A0A0F6IDP1;A0A0F6I4S6;A0A0E2CXZ2;A0A0C5XBS2;A0A098MZA2;A0A022SXW8;N1UL76;M6G4P1;M6RGL0;A0A0E2B338;T0FSM4;Q72T25;M6ZKF7;M6VVJ2;M6KDQ8;M6JVY6;M6I725;M6HX88;M6F2N0;M6DJ37;M3F0D0;K8H4V6;A0A0M1YGM7;A0A0M0FIJ1;A0A0F7MNT7;A0A0F6HM72;A0A0F6HDQ0;A0A0E2IR09;A0A0E2CBT1;M6XIZ4;M3GY79;M3G3A2	Uncharacterized protein	LEP1GSC087_1514	Leptospira interrogans serovar Bataviae str. L1111	2.1624e-21	6	3	3	2	27.5	27.5	18.3	17.132
M7A2A8;M6TGF0;V6HLU4;M6URF7;M6JD76;M5V530;A0A0E2BNX6;V6I040;T0GZ79;T0GTE1;T0F8Z8;S3V0B2;Q8F090;Q72UQ6;Q04VT5;N1WI88;N1ULD1;N1U6W0;M6Z9M3;M6XCQ1;M6W4F3;M6W0W3;M6VA49;M6V3Q8;M6UDS8;M6Q9W0;M6K622;M6JWE2;M6I307;M6HK83;M6GFQ0;M6FK35;M6FAC9;M6EE97;M6E543;M6CK90;M6BKK9;M6A1F0;M5ZVA2;M3HZV2;M3HNZ0;M3GAI1;M3G2R0;M3EYR7;K8XZG5;K8HAK4;K6J1X4;A0A0M2X694;A0A0M1YES0;A0A0M0FED9;A0A0F7MMI0;A0A0F6IGG6;A0A0F6HYP5;…	Dehydratase MaoC metal-binding domain protein (Fragment)	LEP1GSC124_2757	Leptospira interrogans serovar Pyrogenes str. 200701872	1.0468e-67	4	1	1	1	14.7	14.7	14.7	10.934
Q8F098;N1UME9;M6ZNK5;M6HJG5;M6GLQ0;M5ZK01;M3IE06;M3H7T6;M3DP05;A0A0M1YFN0;A0A0F7MNN2;A0A0F6ID24;A0A0F6HYF5;A0A0F6HF72;A0A0E2D7T3;A0A0E2CRV4;A0A0C5WKY5;A0A098N0U4;A0A022SY06;M6KP73;V6GPY7;T0FMF6;M6Y4G9;M6XDA2;M6VAR0;M6K813;M6I320;M6F5P4;M6E1H5;K8HEH0;A0A0F6HJG5;A0A0E2IK90;A0A0E2CPZ6;A0A0E2B8F1;Q72UQ1;M6RSF1;M6UPP8;M6T879;A0A0M0FMS1;V6I3Q6;T0HCX8;M6D581	DNA-binding ferritin-like protein	dps LA_3598	Leptospira interrogans serogroup Icterohaemorrhagiae serovar Lai (strain 56601)	1.8259e-52	17	6	6	6	46.2	46.2	46.2	18.228
M6KHE1;M6HCX0;M3HIR0;M3E1M7;M3HZX4;A0A0F6IG84;Q9AEF1;Q8VTY7;Q8F5M5;Q72QH4;M5ZMD7;D4HT25;D4HSU7;D4HSL4;A0A0M1YCN7;A0A0F7MSZ6;A0A0F6HVA7;A0A0F6HG16;A0A0E2D8J5;A0A0C5X583;A0A098MTR4;A0A022SY83;N1UGX4	UDP-N-acetylglucosamine 2-epimerase-like protein	LEP1GSC083_1393	Leptospira interrogans serovar Pyrogenes str. L0374	0.0019385	1	1	1	1	8.3	8.3	8.3	13.878
Q8F5G7;M6ZEY7;M6K2E9;M6HHX0;M3FLS2;A0A0F7MPJ7;A0A0F6IEP0;A0A0F6HVG7;A0A0F6HFU6;A0A0E2DAX9;A0A0C5XEE7;A0A098MU63;A0A022SYD1;Q72QM8;A0A0M1YC39;A0A0E2CVQ1;A0A0E2AYQ3;N1U3M2;M6X0A3;M6Q2I3;M6LGU7;M6FDI1;M5ZX16;M5ZMJ7;N1WBU1;V6I326;V6HV42;Q04TE4;M6Z7C0;M6VIL4;M6VA55;M6V941;M6K8T2;M6I5Q7;M6F9Y0;M6DRT3;M3H374;K8XVM1;K8H4E5;K6IK73;A0A0M2X218;A0A0M0FL16;A0A0G8BIZ8;A0A0F6HRP3;A0A0E3BPL3;A0A0E2IQU5;A0A0E2DTB…	Carbonic anhydrase/acetyltransferase	paaY LA_1713	Leptospira interrogans serogroup Icterohaemorrhagiae serovar Lai (strain 56601)	7.8669e-10	8	4	4	4	30	30	30	19.941
A0A0E2DB07;Q8F1N5;Q3BDH0;M6ZE74;M6KCN1;M6HK87;M6GAI5;M5ZXT1;M3HLJ6;M3E5R9;A0A0M1YFD4;A0A0F7MQI1;A0A0F6IHE1;A0A0F6H671;A0A0E2CTP9;A0A098MZS1;A0A022SYE7;A0A0E2B6M1;Q72TL5;M6RH68;A0A0C5WSM2;N1UMY8;A0A0F6HX34;T0FPK4;M6VM35;M3HRV8;N1WP17;M6XL45;M6K209;M6I6M5;M6F8J7;M6EBU4;K8H856;A0A0M0FIM1;A0A0F6HS96;A0A0E2I3D6;A0A0E2CN98	PF14346 domain protein	LEP1GSC105_0764	Leptospira interrogans str. UI 12758	4.0693e-57	21	9	9	9	17.6	17.6	17.6	61.711
V6I8N4;V6GS22;Q8EZ21;Q72MG4;M6YEJ9;M6X3V4;M6VMN4;M6UJ14;M6KF52;M6KBH6;M6I973;M6HDT7;M6GCC7;M6F2E6;M6E231;M5ZSY9;M3IH32;M3H1C4;M3GZ65;M3CTK8;K8HFE5;A0A0M1YH51;A0A0M0FN08;A0A0F7MW66;A0A0F6II97;A0A0F6HUS4;A0A0F6HNZ3;A0A0F6H558;A0A0E2I430;A0A0E2D886;A0A0E2CK66;A0A0E2CF60;A0A0E2B7E1;A0A0C5XCS5;A0A098MMW4;A0A022SYH4;M6T622;N1UB43;M6Z2G7;M6W7N1;M6UF10;M6QSV4;M6M0U9;M6JDT3;M6FSU9;M6ANN6;M5V4L8;K8Y170;K6I…	Inorganic pyrophosphatase (EC 3.6.1.1) (Pyrophosphate phospho-hydrolase) (PPase)	ppa LEP1GSC062_2519	Leptospira alexanderi serovar Manhao 3 str. L 60	6.1534e-06	3	2	2	2	14.6	14.6	14.6	20.5
M6R8A4;M7AE82;M6FB17;A0A0E2B9F4;Q8F7N5;Q72NU6;N1UKD7;M6KK86;M6I9N2;M6HPF4;M6E4Y2;M5ZVN8;M3I2H3;M3GPY0;M3EXL9;A0A0M1YCG1;A0A0F7MSI2;A0A0F6ICW7;A0A0F6HZA1;A0A0F6HAJ6;A0A0E2I5L3;A0A0E2D8A9;A0A0E2D006;A0A0C5X6R8;A0A098MQI0;A0A022SYI1;V6H2L9;T0GZU5;M6YGI2;M6X6P7;M6VF83;M6U8L3;M6T7X5;M6K718;M6GA48;K8HB79;A0A0M0FI40;A0A0F6HN61;A0A0E2CC75	Methylglyoxal synthase (EC 4.2.3.3) (Fragment)	mgsA LEP1GSC116_0506	Leptospira interrogans serovar Icterohaemorrhagiae str. Verdun HP	1.4978e-85	14	5	5	5	49.2	49.2	49.2	14.803
Q8EX87;Q75FE5;M7A6Y4;M6KFM0;M6G2V9;M5ZP86;M3GYN9;M3G356;A0A0F6IGW9;A0A0F6H934;A0A0E2D174;A0A0C5XEM5;A0A098MFZ3;A0A022SYJ6;N1UCD3;M6H7K6;M3ESS7;A0A0M1YM44;A0A0F7MY94;A0A0F6I525;A0A0E2D9X1;V6I503;M6X5K7;M6K4P5;M6IS57;K8HDE7;A0A0M0FL59;A0A0F6HTK3;A0A0E2IMM8;A0A0E2CHA8;N1WS24;M5V8K2;K6H5A4;A0A0M2WVL3;M6R9V5;V6H372;M6YH22;M6UNP4;M6F7A5;M6DV88;A0A0E2BDN9;M6Z1I4;M6VMJ6;M6UUX9;M6JRX1;K8Y0Z7;A0A0M1YY87;A0…	Aconitate hydratase	acnA LB_327	Leptospira interrogans serogroup Icterohaemorrhagiae serovar Lai (strain 56601)	9.8991e-86	22	10	10	3	18.6	18.6	5.7	81.952
T0GQU0;Q8CXT1;Q72QY1;N1UT39;M7A6U9;M6X4B8;M6VXX4;M6K8R0;M6K6Y1;M6I9J5;M6HHF7;M6GF52;M6DTV8;M6A2C1;M3INK2;M3EA02;K8HAC8;A0A0M1YCR6;A0A0M0FHU5;A0A0F7MP83;A0A0F6I8T2;A0A0F6I029;A0A0F6HI51;A0A0F6H7M8;A0A0E2CYQ2;A0A0E2CU56;A0A0E2CAW0;A0A0E2B047;A0A0C5WQQ7;A0A098MWS7;A0A022SYK3;V6GH62;M6YJ93;M6UAW1;M6F0S0;A0A0E2ICF2;N1WM13;M6R8U8;V6HM06;T0FQB7;M6CZS2;M3HBZ7;A0A0M2X3E9;V6I8G1;Q04SH0;N1U860;M6V6I4;M6Q7D1…	Cyclic nucleotide-binding domain protein	LEP1GSC059_1985	Leptospira noguchii serovar Panama str. CZ214	3.8387e-53	14	8	8	8	12.1	12.1	12.1	82.682
V6GIE9;T0GWP3;M6YXJ0;M6VRZ8;M6UCL9;M6T994;Q8EY22;Q75G17;M7A810;M6XG62;M6KM67;M6JY57;M6IFE2;M6HC13;M6G9J9;M6FAP6;M6E490;M5ZP81;M3F2X3;K8HCS1;A0A0M1YNE0;A0A0M0FES0;A0A0F7MXT1;A0A0F6I8M4;A0A0F6I3Z2;A0A0F6HTJ1;A0A0F6H933;A0A0E2I8T3;A0A0E2DDN8;A0A0E2CVR0;A0A0E2CGS8;A0A0E2B1T7;A0A098MG90;A0A022SYQ5	Low molecular weight phosphotyrosine protein phosphatase	LEP1GSC073_2684	Leptospira noguchii str. Cascata	0.0012387	1	1	1	1	7.2	7.2	7.2	21.322
Q8EY89;M6KDU4;M6HAD4;M5ZBP0;M3IA52;M3I2J2;M3E4F1;A0A0M1YHC1;A0A0F7MWA8;A0A0F6IBC7;A0A0F6HC04;A0A0E2D9Z2;A0A0E2CS34;A0A0C5X974;A0A098MLC2;A0A022SYR3;Q72LT0;T0H300;M6XZR2;M6V5Q0;M6JR95;M6IBJ4;M6EB12;K8H7J6;A0A0M0FEY2;A0A0F6HJQ5;A0A0E2CSD2;N1UL01;A0A0F6I375;V6GX36;M6UYN4;M6TBW3;A0A0E2I3D9;M6ZXM6;M6F6W0;A0A0E2B2G3;M6RAF7;M6XAW5	Ferredoxin--NADP reductase (EC 1.18.1.2)	LA_4327	Leptospira interrogans serogroup Icterohaemorrhagiae serovar Lai (strain 56601)	2.4913e-71	17	8	8	3	28.4	28.4	10.6	34.449
M6WED8;V6HPS7;Q8EZH9;Q72MU5;Q054Q4;Q04Q98;N1UW31;M6ZJ76;M6ZI54;M6XVD4;M6UIA3;M6RXQ3;M6KWM2;M6K5R9;M6K0A5;M6I712;M6HEH5;M6G914;M6FER9;M6EIP2;M6E507;M6BWQ9;M5ZTK0;M5V1P0;M3IMF6;M3F9U4;M3EYA6;K8Y352;K8HAD7;K6I0N4;I0XV06;A0A0M1YZ48;A0A0M1YJS1;A0A0M0FIE6;A0A0G8BMN4;A0A0F7MX92;A0A0F6IHJ8;A0A0F6I632;A0A0F6HPA7;A0A0F6HBS5;A0A0E3BS71;A0A0E2I9Z5;A0A0E2FNA7;A0A0E2E0Q0;A0A0E2DHW5;A0A0E2CW07;A0A0E2CKS7;A0A0E2…	5'/3'-nucleotidase SurE	surE LEP1GSC161_1116	Leptospira santarosai str. CBC1416	0.0038191	2	1	1	1	4.5	4.5	4.5	24.623
M3I7Y6;M3DGI7;N1UJZ8;M6TNK4;V6I1R3;V6GMA7;T0FVI2;T0FNF3;Q75FC8;Q04N89;P41394;N1WN95;N1U3P6;M6YZU5;M6YSL0;M6VFR6;M6VAZ9;M6V5N5;M6UXU2;M6UIU5;M6QGG9;M6LFX2;M6JKI7;M6FNH9;M6ESC9;M6DDJ8;M6BVY4;M6ADK5;M5ZWP2;M5V8M8;M3GSB6;M3FKU8;K8YC82;K6IUU0;A0A0M2WTZ5;A0A0M1YX73;A0A0M1YMX3;A0A0M0FIJ0;A0A0G8BHS0;A0A0F7MZN8;A0A0F6IGM7;A0A0F6I1B2;A0A0F6H9R6;A0A0E3AZB3;A0A0E2FNZ2;A0A0E2DT58;A0A0E2D169;A0A0E2CPG8;A0A0E2B…	Putative dihydrodipicolinate reductase domain protein	LEP1GSC151_5537	Leptospira interrogans serovar Grippotyphosa str. LT2186	0.0046682	1	1	1	1	10.5	10.5	10.5	14.013
M6GRP4;M3GAB2;M6W134;V6GPI3;T0GSQ2;M6Y4Q9;M6VG94;M6UNX0;M6XDG1;M6KGE1;M6I8Z0;K8HHG7;A0A0M0FII6;A0A0F6HTS5;A0A0E2I905;A0A0E2CFS6;V6I9V6;T0GZM2;Q8EX56;N1UK23;M6ZYU5;M6RB78;M6HQ23;M6FEV7;M6E3N2;M5ZLE1;M3I6K9;M3EPT2;A0A0M1YNN5;A0A0F7MW35;A0A0F6IGM4;A0A0F6I1F5;A0A0F6H955;A0A0E2D1K1;A0A0E2CP84;A0A0E2BDE2;A0A0C5XJK1;A0A098MHL8;A0A022SYW4;M6UUV3;K8Y0X9;A0A0G8BHR5;A0A0E2E5T7;V6I1N0;Q75FC4;M6W817;M6URE4;M6…	Uncharacterized protein (Fragment)	LEP1GSC037_3490	Leptospira interrogans str. 2006001854	0.0046486	2	1	1	1	15.2	15.2	15.2	9.4171
N1UDP7;N1UP32;M6KIW8;M6HA65;M6GIQ4;M3EAR0;M6ZJJ1;M6D8T1;V6I2H7;V6HPE6;V6GI56;T0G6E4;T0FJ38;Q8EYL9;Q72M43;Q04PE7;N1WIZ0;M6ZAP1;M6YMT0;M6XA86;M6W578;M6W3H3;M6VZN5;M6V127;M6UMV3;M6U6J2;M6RLZ2;M6QIG4;M6LP31;M6K7A9;M6JVY9;M6IB24;M6FGH4;M6FCN5;M6EAR7;M6E9U9;M6CP67;M6BQ99;M6A4Q8;M6A1R5;M5V0N0;M3I1M7;M3HL45;M3G6B9;M3FMY7;K8Y105;K8H8B4;K6H774;A0A0M2X535;A0A0M1YS15;A0A0M1YIG5;A0A0M0FGF7;A0A0G8BHP8;A0A0F7MW…	GHKL domain protein	LEP1GSC043_0840	Leptospira weilii str. Ecochallenge	1.3799e-41	5	1	1	1	6.5	6.5	6.5	26.423
M6ZEZ3;V6H3J5;T0H043;Q8F5G2;N1UFF5;M6YEY9;M6XBM7;M6VET0;M6UDR1;M6K8Z3;M6JQH2;M6ICS2;M6HIM8;M6FR65;M6DIN7;M5ZMU6;M3HYU8;M3E0Q0;K8H4Z1;A0A0M1YC45;A0A0M0FLE6;A0A0F7MT92;A0A0F6IEP3;A0A0F6HVE2;A0A0F6HRT4;A0A0F6HGE2;A0A0E2IDT8;A0A0E2D8V0;A0A0E2CVP1;A0A0E2CAS2;A0A0E2AZ15;A0A0C5X540;A0A098MX19;A0A022SZ85;M6TGC3;M6GQ61;Q72QN1;M3HES7;M6Z0X3;M6VKH5;M6VAD7;M6JLW1;M5V9B5;K8XXI5;K6IK21;A0A0M2X6N0;A0A0M1YU90;A0…	Cysteine synthase (EC 2.5.1.47)	cysK LEP1GSC124_3648	Leptospira interrogans serovar Pyrogenes str. 200701872	1.1288e-112	23	6	6	6	22	22	22	31.732
M3HFE2;V6GWR7;Q8F4A2;P61975;N1UQT3;M6ZYV7;M6YE43;M6XB05;M6UFB3;M6T6M7;M6KEH5;M6JUH6;M6HHE3;M6GGL0;M6EYH4;M6DV79;M5ZCP7;M3HYQ4;M3DK08;K8H2Q7;A0A0M1YKK3;A0A0M0FL23;A0A0F7MQD8;A0A0F6I847;A0A0F6HZV3;A0A0F6HL70;A0A0F6H752;A0A0E2IDD1;A0A0E2DC83;A0A0E2CUY1;A0A0E2CNS8;A0A0E2B0F9;A0A0C5XDD5;A0A098MW92;A0A022SZD8;T0H7T2;M6VR20;M6CVM1;M6I460;M6R9W0;N1WKK5;V6HYX3;V6HPY3;T0GRQ5;N1U6V3;M6Q3B5;M6LLN4;M6FKJ0;M6A…	Malate dehydrogenase (EC 1.1.1.37)	mdh LEP1GSC151_3278	Leptospira interrogans serovar Grippotyphosa str. LT2186	1.1801e-232	22	7	7	7	27.4	27.4	27.4	34.284
M6LIH2;T0GJW1;S3V0Z1;V6GLP8;T0FSV8;Q8EZV4;Q72V19;N1WGN2;N1UQ35;M6ZIP3;M6YCN8;M6X2Q3;M6VJB9;M6U7P4;M6RT04;M6QS52;M6K4U7;M6K1T8;M6I740;M6HRQ2;M6GL58;M6FNU2;M6FDS1;M6DXY2;M6AFI9;M6A2A3;M3IRU5;M3GNG4;M3DGE1;K8HAI2;A0A0M1YNX0;A0A0M0FH87;A0A0F7MN91;A0A0F6ICF8;A0A0F6I5J4;A0A0F6HNT7;A0A0F6H8S2;A0A0E2IA60;A0A0E2DJU2;A0A0E2CT98;A0A0E2C973;A0A0E2B750;A0A0C5X4A9;A0A098N188;A0A022SZG4;V6H8Z3;S3UMJ3;I0XTZ1;M6D…	Threonine synthase (EC 4.2.3.1)	thrC LEP1GSC086_4587	Leptospira weilii str. LNT 1234	3.2811e-82	6	3	3	3	11.9	11.9	11.9	43.535
M3EVA0;V6GN52;T0GP81;M6YQM9;M6WZ54;M6V5B0;M6U7L3;M6TC77;M6JPY6;M6I8P6;M6F086;M6E1B3;K8HDS6;A0A0M0FM95;A0A0F6HJ91;A0A0E2CDP3;A0A0E2B711;M3FYN9;A0A0F6IHB8;A0A098MP85;Q8F8J5;Q72N29;N1UQN1;M6ZUW0;M6RMH8;M6K3M2;M6HGC5;M6GA68;M6A8F7;M3IKJ6;A0A0M1YIK6;A0A0F7MX16;A0A0F6I3N9;A0A0F6H875;A0A0E2D782;A0A0E2CLW1;A0A0C5X7U2;A0A022SZH5;A0A0E2I5X3;M6Z1T3;M6W8M3;M6UFJ0;M6K1S8;M5V589;K8Y3K2;K6HF52;A0A0M2X0Y1;A0A0M1…	Acyl-CoA dehydrogenase, C-terminal domain protein	LEP1GSC067_4655	Leptospira interrogans serovar Lora str. TE 1992	2.918e-08	6	3	3	3	7.4	7.4	7.4	55.539
M6I390;A0A0F6HIF4;A0A0E2I820;A0A0E2CLY8;A0A0E2B423;V6GJ74;T0FKZ7;N1UHL8;M6ZIF1;M6YLF9;M6WZV0;M6VYF8;M6ULF1;M6R8D6;M6KFQ2;M6KAQ1;M6HH32;M6GII6;M6EYD1;M6DSJ3;M6A391;M3HYH7;M3CIY6;K8H760;A0A0M1YG65;A0A0M0FN27;A0A0F7MQS2;A0A0F6IEU0;A0A0F6I1N1;A0A0F6HD34;A0A0E2DA27;A0A0E2CRF6;A0A0C5X1K3;A0A098MXD0;A0A022SZL5;Q8F341;Q72SH3;M3IK39	Acetolactate synthase (EC 2.2.1.6)	ilvB LEP1GSC046_0446	Leptospira kirschneri serovar Bim str. 1051	8.4166e-29	3	1	1	1	2.5	2.5	2.5	60.962
V6HUH8;V6HKP1;Q8EYG1;Q72LY8;Q056J8;Q04P36;N1UU82;M6ZN46;M6WJ65;M6UQX0;M6KKT8;M6JWR5;M6IAC8;M6H7P9;M6GBZ9;M6FGM6;M6EN06;M6CE09;M5ZPX4;M3I0P1;M3H4Q9;M3G4B1;M3FFP2;M3EZI8;K8HBJ6;A0A0M1YHN4;A0A0M0FLZ0;A0A0F7MXX5;A0A0F6IE03;A0A0F6I3G8;A0A0F6HR85;A0A0F6HBT4;A0A0E3BTC4;A0A0E2I548;A0A0E2G920;A0A0E2DUY2;A0A0E2D9W9;A0A0E2CP07;A0A0E2CDJ1;A0A0E2B3P2;A0A0C5X8Z2;A0A098MLF1;A0A022SZM9;A0A0G8BKM5;A0A0M2X3L0;M6YW…	GTP cyclohydrolase 1 (EC 3.5.4.16) (GTP cyclohydrolase I) (GTP-CH-I)	folE LEP1GSC062_0219	Leptospira alexanderi serovar Manhao 3 str. L 60	1.1512e-11	2	1	1	1	8.7	8.7	8.7	20.749
M6ZFC2;Q8EXA3;N1UJ68;M6RF40;M6KLZ7;M6H7A0;M6G211;M3G5I7;M3FNA6;M3ERB3;A0A0M1YMH3;A0A0F7MW03;A0A0F6IGU4;A0A0F6I520;A0A0F6H9U5;A0A0E2D2F7;A0A0E2CX85;A0A0C5WWI3;A0A098MHI6;A0A022SZP7;T0FXW4;M6D5U1;V6I552;V6GUY9;T0FER1;M6Y8T1;M6XC56;M6VRM6;M6UIN5;M6TBN3;M6KGB0;M6I829;M6FP33;M6E3L7;M6A2W0;K8HG29;A0A0M0FKS4;A0A0F6HTK2;A0A0E2ILX9;A0A0E2CG04;A0A0E2B1Z6;V6I2M5;Q04NB3;N1WNK0;N1U5S4;M6Z701;M6WHY9;M6VMK8;M6U…	Polyamine aminopropyltransferase (Putrescine aminopropyltransferase) (PAPT) (Spermidine synthase) (SPDS) (SPDSY) (EC 2.5.1.16)	speE LEP1GSC124_0702	Leptospira interrogans serovar Pyrogenes str. 200701872	7.3444e-34	10	4	4	4	17.3	17.3	17.3	31.351
M3I8Q8;M6KBH3;M6G7Z8;Q8F749;Q72P99;N1UHC2;M7AAZ7;M6S0R9;M6HLK1;M5ZER6;M3F2G3;A0A0M1YE29;A0A0F7MRG6;A0A0F6IDB3;A0A0F6HWG9;A0A0F6H3K6;A0A0E2D9Z8;A0A0E2CR42;A0A0C5WZZ6;A0A098MUE1;A0A022SZQ5	Uncharacterized protein	LEP1GSC151_1095	Leptospira interrogans serovar Grippotyphosa str. LT2186	0.00030423	1	1	1	1	6.2	6.2	6.2	23.809
Q8F738;Q72PA7;M6ZL33;M6KC54;M6HF13;M5ZS04;M3I8R3;M3CT41;A0A0M1YE30;A0A0F7ML03;A0A0F6IDD5;A0A0F6HWF0;A0A0F6H3N6;A0A0E2D9Y0;A0A0E2CQ88;A0A0C5X1J8;A0A098MSW2;A0A022SZR4;M6KDQ1;M6I5J5;M6F9T6;M6E3Q9;K8HC65;A0A0M0FLH2;A0A0F6HR05;A0A0E2I6T8;A0A0E2CJR6;A0A0E2B1E9;M3H734;V6GGV3;T0GR15;M6YEM6;M6V5F1;M6U795;M6TMR2;N1UC53;M6G7Y6;M6XDL0	Adenylosuccinate synthetase (AMPSase) (AdSS) (EC 6.3.4.4) (IMP--aspartate ligase)	purA LA_1110	Leptospira interrogans serogroup Icterohaemorrhagiae serovar Lai (strain 56601)	2.0841e-14	8	7	7	6	19.5	19.5	16.2	47.056
Q845Z3;M6KC02;M6RE30;V6GP23;T0FDH8;M6Y8A8;M6VFQ8;M6UHB8;M6GMM1;M3FSW3;A0A0E2CQX3;Q8F712;Q72PC6;N1U835;M6ZST5;M5ZNY5;M3ED20;A0A0M1YD67;A0A0F7MN73;A0A0F6ID71;A0A0F6HWE7;A0A0F6H3D3;A0A0E2D8K6;A0A0E2BF73;A0A0C5WMB0;A0A098MRL3;A0A022SZT4;M6X6S3;M6SYV6;M6KDN2;M6I231;M6FAY0;M6DPA8;K8HAG1;A0A0M0FLJ0;A0A0F6HMT4;A0A0E2I6D8;A0A0E2CJP3	Putative uncharacterized protein 44-1 (Fragment)	44-1	Leptospira interrogans	1.303e-09	3	1	1	1	11.8	11.8	11.8	14.535
Q8F703;Q72PD6;N1UFG4;M6RVU0;M6K515;M6HK66;M6GGD3;M5ZP03;M3IKS2;M3I3P6;M3CT48;A0A0M1YE09;A0A0F7MN79;A0A0F6ID87;A0A0F6HWN8;A0A0F6H3E1;A0A0E2D8K2;A0A0E2CQQ2;A0A0C5WMC3;A0A098MRK3;A0A022SZU3;Q04R29;M6Z5N9;M6WQL8;M6VZ80;M6UJ11;M6JDH3;M6EK21;M6BTE6;M5V7U4;M3HT24;K8Y8V8;K6ID98;A0A0M2WZI9;A0A0M1YSS5;A0A0G8BP31;A0A0E3B0S8;A0A0E2FUC1;A0A0E2DRA1;A0A0E2BH63;V6GLL3;T0GWA9;M6Y176;M6X8W2;M6V4V8;M6UHC9;M6SYQ8;M6…	Riboflavin synthase subunit alpha	ribC LA_1145	Leptospira interrogans serogroup Icterohaemorrhagiae serovar Lai (strain 56601)	1.0364e-11	4	2	2	2	11	11	11	22.452
M6ZIM7;T0FRC0;Q9XD19;Q72NH8;Q055C7;Q04PV5;N1UQZ3;N1U278;M6XEJ8;M6W6P1;M6VXD8;M6RE67;M6Q4B0;M6M242;M6K5P8;M6K5H2;M6I5D4;M6HSU7;M6GDD5;M6FIE4;M6F9K2;M6E3H5;M6BFW7;M6AF83;M6A2H1;M3I073;M3HZ84;M3EY38;K8HGX1;A0A0M1YEE0;A0A0M0FJQ3;A0A0F7MVA1;A0A0F6IFV4;A0A0F6HZJ6;A0A0F6HMK1;A0A0F6HGM4;A0A0E2IAK3;A0A0E2D7B1;A0A0E2CYL4;A0A0E2CAL3;A0A0E2B6N3;A0A0C5XBN1;A0A098MR19;A0A022SZU6;V6I9D1;V6GTG9;M6Z0C2;M6Y1F1;M6V…	30S ribosomal protein S5	rpsE LEP1GSC124_4171	Leptospira interrogans serovar Pyrogenes str. 200701872	5.0942e-53	6	4	4	4	31.9	31.9	31.9	17.211
N1UFJ0;Q72RJ9;P59307;M6R598;M6K7R1;M6HC37;M6G2X8;M5ZLP1;M3H7D0;M3H6W1;M3DM48;A0A0M1YKV8;A0A0F7MSI8;A0A0F6I7Y2;A0A0F6I5C2;A0A0F6H7R2;A0A0E2CZN0;A0A0E2CNU7;A0A0C5X892;A0A098MWC4;A0A022SZV2	N-acetyl-gamma-glutamyl-phosphate reductase (EC 1.2.1.38) (Fragment)	argC LEP1GSC115_0018	Leptospira interrogans serovar Australis str. 200703203	0.00085145	1	1	1	1	4	4	4	36.654
V6ICK0;V6I6V2;T0FRV9;T0FEA8;Q8F171;Q04UF2;N1W8L3;N1UU17;N1U929;M6ZU68;M6YS00;M6XTD3;M6VVG9;M6VUP3;M6V8D7;M6V2G1;M6URJ8;M6UM16;M6TGJ2;M6RSD2;M6Q1G2;M6LT63;M6K6L7;M6JHT3;M6I6N5;M6HKJ7;M6GBN7;M6FNB6;M6F297;M6DHD2;M6CF54;M6BXR9;M6A4G1;M5UYM3;M3HT72;M3G0L9;M3CJM9;K8YH39;K8H7L5;K6IBB9;A0A0M1YRN4;A0A0F7MR46;A0A0F6I0I7;A0A0F6H3F0;A0A0E3B0I8;A0A0E2ISH6;A0A0E2E145;A0A0E2DAF1;A0A0E2CST9;A0A0E2CDN1;A0A0E2BAG…	Polysulfide reductase NrfD	LEP1GSC062_4157	Leptospira alexanderi serovar Manhao 3 str. L 60	1.0989e-08	3	1	1	1	2.9	2.9	2.9	51.9
V6GRD7;T0GZR4;Q9XD09;Q72NI8;N1UW06;M6ZHM4;M6ZFU8;M6Y8K9;M6XLA2;M6WC53;M6VC11;M6V9T6;M6UQ33;M6T3N9;M6RMM6;M6KH28;M6KCI1;M6JLJ1;M6I589;M6G9C0;M6F9M8;M6DZT6;M6A8U6;M5UX67;M3HFP4;K8YHS9;K8HD54;K6IFV2;A0A0M2WXL8;A0A0M1YW98;A0A0M1YFI5;A0A0M0FJR2;A0A0G8BQB6;A0A0F7MV92;A0A0F6IFV1;A0A0F6HZL7;A0A0F6HMI8;A0A0F6HGJ9;A0A0E2IB48;A0A0E2DU32;A0A0E2D720;A0A0E2CMI7;A0A0E2CM77;A0A0E2BJW3;A0A0E2B5B0;A0A0C5XGE9;A0A09…	DNA-directed RNA polymerase subunit alpha (RNAP subunit alpha) (EC 2.7.7.6) (RNA polymerase subunit alpha) (Transcriptase subunit alpha)	rpoA LEP1GSC073_3168	Leptospira noguchii str. Cascata	2.3177e-128	15	4	4	4	14.8	14.8	14.8	36.686
M3DRY4;A0A0E2D9W5;A0A0E2B8J2;Q8EYN7;N1UKR3;M6RA83;M6KC34;M6HS50;M6GGZ3;M6FA63;M6ACC2;M3IHZ0;M3HWC3;A0A0M1YIJ0;A0A0F7MU98;A0A0F6IK32;A0A0F6I6W4;A0A0F6H528;A0A0E2CR15;A0A0C5X7E5;A0A098MKE2;A0A022SZX1;Q72M59;T0FK72;V6GNK6;N1U060;M6PZE3;M6LDA0;M6FL56;M6DZZ0;M6AIE4;M3GRV1;M6V8G3;M6YMU4;M6XLH2;M6UHU5;M6KHR1;M6IBX7;K8HAL7;A0A0M0FGR7;A0A0F6HH26;A0A0E2I4D8;A0A0E2CF40;M6SZ65	4Fe-4S single cluster domain protein	LEP1GSC067_1736	Leptospira interrogans serovar Lora str. TE 1992	2.1339e-30	5	3	3	3	90.9	90.9	90.9	5.0116
M6VSE6;M3F8H5;N1W277;M6CU33;K5CE38;B0SKQ4;V6I2H3;V6HI27;V6GRM3;T0GWF5;T0G817;Q8EYM0;Q72M44;Q04PE8;N1WAF4;N1UNT0;N1U6E0;M6ZWV2;M6ZJ25;M6YMV8;M6XLK6;M6VU00;M6VLZ5;M6VIY9;M6UXX1;M6UTQ7;M6T8P3;M6RDE4;M6QIR2;M6LGB0;M6KII0;M6K0U6;M6JPC1;M6INT8;M6HRZ6;M6GBU5;M6FGF9;M6FCQ4;M6E4Z9;M6DYV6;M6CFJ3;M6BQT0;M6AIC6;M5ZN85;M3I1L3;M3H8X4;M3FMQ9;M3CQY3;K8Y9Y6;K8H8K5;K6ID15;A0A0M2X1M6;A0A0M1YT80;A0A0M1YHA5;A0A0M0FGT…	DNA gyrase/topoisomerase IV, A subunit	LEP1GSC161_1353	Leptospira santarosai str. CBC1416	6.3167e-06	3	2	2	2	4.1	4.1	4.1	36.676
M3I0T0;V6I9S1;V6GMM8;T0G604;T0FQF3;Q8F7Z3;Q72NL3;Q04UJ7;N1WNN4;N1UTX6;N1UCQ4;M6ZEV0;M6YRN8;M6XEH9;M6W8H5;M6W7Y1;M6VEM5;M6V4G1;M6UM39;M6UJE8;M6TQH8;M6S1J6;M6Q4C8;M6LLM6;M6KYJ7;M6JZD8;M6JIQ2;M6INH3;M6HLS9;M6GBS3;M6FQQ4;M6F973;M6E4R6;M6DQI8;M6D766;M6BSW5;M6A9P0;M5ZNY0;M5UQC3;M3I628;M3GG19;M3FNW7;M3CLD2;K8XX88;K8HD00;K6H603;A0A0M1YZZ0;A0A0M1YB83;A0A0M0FM70;A0A0G8BK29;A0A0F7MV78;A0A0F6IG47;A0A0F6HZR5;…	Polymer-forming cytoskeletal domain protein	LEP1GSC150_1847	Leptospira interrogans serovar Copenhageni str. LT2050	1.8994e-190	5	2	2	2	47.8	47.8	47.8	7.4476
A0A0F7MUA4;A0A0F6IE07;A0A0F6I397;A0A098MKB0;A0A022SZZ0;A0A0F6HBU3;A0A0C5X8T6;M6A4S7;M3DS59;A0A0M1YJ08;A0A0E2D9E0;M6RDE3;N1UGT9;M6GU82;M3H9C8;V6GI62;T0FV95;M6Y735;M6VC71;M6U6L5;M6K0V5;M6IB29;K8H8A3;A0A0M0FM87;A0A0E2I4U8;A0A0E2CF81;Q72M36;A0A0E2CND6;Q8EYL0;M6ZLU3;M6KC08;M6HG98;M6F5Y6;M6DVL4;A0A0F6HH23;A0A0E2B3M2				6.8497e-17	7	2	2	2	8.7	8.7	8.7	29.439
Q8F4B1;N1UK33;M6ZGD2;M5ZCS2;M3HFC3;M3EUP1;A0A0M1YKL8;A0A0F7MTY5;A0A0F6I8I0;A0A0F6I0F5;A0A0E2CNT8;A0A0C5X8E7;A0A098MZ75;A0A022T026;M6RFV5;M6K773;M6HGW7;M6X6Z4;M3IR03;Q72RF5;M6GA88;A0A0F6H6F9;A0A0E2DBZ0;M6K1A8;M6IN56;M6FF95;M6DWD7;K8H6E1;A0A0M0FM91;A0A0F6HL96;A0A0E2ICC6;A0A0E2CH62;A0A0E2BBU6;V6GU78;T0FHS1;M6YUK2;M6VR38;M6U9I6;M6T6M3	Aminotransferase (EC 2.6.1.-)	LA_2130	Leptospira interrogans serogroup Icterohaemorrhagiae serovar Lai (strain 56601)	1.3145e-15	5	4	4	4	13.9	13.9	13.9	44.19
Q72RH7;P24015;N1UFS8;M6ZLJ4;M6WXG2;M6S0S9;M6KQC3;M6JUG7;M6I5K0;M6HJG7;M6GRW7;M5ZN86;M3IML8;M3GX77;M3CJE5;K8H2N7;A0A0M1YKJ1;A0A0M0FLK7;A0A0F7MNN8;A0A0F6I830;A0A0F6I590;A0A0F6HL29;A0A0F6H6Q8;A0A0E2IDE2;A0A0E2CZV6;A0A0E2CPA2;A0A0E2CIS7;A0A0E2B0E6;A0A0C5WPV3;A0A098MXQ5;A0A022T043;M6F609;M6DV50;V6IF83;V6HJE0;V6GWP1;T0FPX1;T0FJD9;M6Z5A8;M6YE53;M6VKQ4;M6VEW8;M6V0Y0;M6UUJ5;M6UB09;M6TP81;M6JND0;M6CW26;M5U…	3-isopropylmalate dehydrogenase (EC 1.1.1.85) (3-IPM-DH) (Beta-IPM dehydrogenase) (IMDH)	leuB LIC_11768	Leptospira interrogans serogroup Icterohaemorrhagiae serovar copenhageni (strain Fiocruz L1-130)	1.441e-49	9	4	4	4	11.5	11.5	11.5	38.87
M6WC06;M6KNS1;M3EZN5;T0FR01;S3UZC6;S3UD59;N1WDN9;M6D4G0;M6CY20;I0XTZ8;V6I9C3;V6I707;V6GMU3;T0GZL5;Q9XD11;Q72NI6;Q055B9;Q04PW3;N1UQY1;N1TXZ3;M6ZPB8;M6ZFW5;M6YPA5;M6XLF0;M6WGN4;M6VXA0;M6V5E9;M6UPK8;M6UEE4;M6TCZ0;M6RMR1;M6Q476;M6M2B3;M6KH80;M6JSV0;M6IND6;M6HRN6;M6GFS9;M6FLQ4;M6FI45;M6ECV1;M6DWG4;M6BPX0;M6ACZ8;M6A2I9;M5V2A9;M3IPS0;M3H227;M3GH35;M3FN37;K8YEV2;K8HGS0;K6I3T2;A0A0M1YX16;A0A0M1YFJ8;A0A0M0…	30S ribosomal protein S11	rpsK LEP1GSC161_2373	Leptospira santarosai str. CBC1416	4.2169e-11	1	1	1	1	17	17	17	9.9114
M7A1T9;M6KFC2;M6GA45;M3I0Q9;M3H0A6;N1UTZ1;Q8F801;Q72NK5;M6XW37;M6R5B4;M6K5S4;M6I5E8;M6HKT6;M6EVZ6;M6DJE3;M5ZS01;M3CLF7;K8HD03;A0A0M1YB16;A0A0M0FEH9;A0A0F7MUW6;A0A0F6IFY5;A0A0F6HZL9;A0A0F6HHP0;A0A0F6HA89;A0A0E2INP9;A0A0E2D8J4;A0A0E2CYX2;A0A0E2C9C1;A0A0E2B706;A0A0C5X5W5;A0A098MPW3;A0A022T084	Citrate (Si)-synthase domain protein	LEP1GSC124_0238	Leptospira interrogans serovar Pyrogenes str. 200701872	7.1025e-05	3	1	1	1	19.7	19.7	19.7	8.8383
M3DSS1;M6T3X1;M6RHW0;M6HKU1;M6GM35;M3I651;M3G261;N1ULH4;A0A0M2X7H8;N1WSD0;Q8F7Y3;Q72NM1;Q04UJ0;M6YT65;M6W1X7;M6VXS0;M6V983;M6UYV3;M6KM84;M6JPX5;M6E4U0;M6BQ23;M5ZZC3;M5UPT7;M3HQH0;K6IBZ5;A0A0M1YYU7;A0A0M1YAZ3;A0A0G8BK19;A0A0F7MRF5;A0A0F6IG55;A0A0F6HZM3;A0A0F6HAW3;A0A0E3B1K9;A0A0E2FUP2;A0A0E2DZZ6;A0A0E2D6P3;A0A0E2CYP9;A0A0E2BB99;A0A0C5X6Z7;A0A098MPX8;A0A097ES26;A0A022T0A0;V6I3M9;V6GKC5;T0GQ22;N1UCX…	PDZ domain protein (Fragment)	LEP1GSC067_4402	Leptospira interrogans serovar Lora str. TE 1992	0.0028856	3	1	1	1	23.1	23.1	23.1	5.5233
Q9XD38;Q72NF9;N1UQF8;M6ZWA3;M6RE41;M6K5S8;M6HSI9;M6GR01;M5ZSB3;M3HYY2;M3GCP1;M3DQ53;A0A0M1YFI0;A0A0F7MWS0;A0A0F6IFW2;A0A0F6HZI6;A0A0F6HGJ8;A0A0E2D758;A0A0E2CM32;A0A0C5X768;A0A098MQU3;A0A022T0E6;T0FHC8;M6VGA7;M6U355;M6XWA4;M6JZ49;M6I599;M6F9L3;M6E3I6;K8HCB5;A0A0M0FKT0;A0A0F6HMJ8;A0A0E2IAL9;A0A0E2CAC0;A0A0E2B5Q9;V6GL84;M6Y371;V6ID21;A0A0M2WW28;M6TP44;T0H8C9;M6CUW7;M6W280;M6W0H8;M6DXG0;M3FEL3;Q055E6…	Elongation factor Tu (EF-Tu)	tuf LA_0737	Leptospira interrogans serogroup Icterohaemorrhagiae serovar Lai (strain 56601)	2.7122e-280	35	12	8	6	35.7	24.4	20.4	43.574
N1WUV2;V6GT20;T0GPJ6;T0G5R3;Q8F369;Q72SF2;N1UHJ7;M7A542;M6YA26;M6XIB4;M6VAX2;M6UAB2;M6RCF2;M6KSA1;M6JYB2;M6I8X4;M6HHW4;M6GHZ5;M6EYG2;M6E0V1;M6D436;M5ZUY8;M3I9K9;M3HHA9;M3E2K1;K8H6U9;A0A0M1YGA8;A0A0M0FGE1;A0A0F7MRN1;A0A0F6ILA4;A0A0F6I196;A0A0F6HIC0;A0A0F6HB05;A0A0E2IL51;A0A0E2D9U8;A0A0E2CRK7;A0A0E2CAW2;A0A0E2B4R8;A0A0C5WNU3;A0A098MX87;A0A022T0E8;M6VND3;V6HWA0;V6HHN5;Q04S82;N1U650;M6YUF2;M6VWB3;M6V…	Cyclic nucleotide-binding domain protein	LEP1GSC060_0029	Leptospira weilii serovar Ranarum str. ICFT	4.4599e-07	4	3	3	3	18.6	18.6	18.6	18.058
V6I869;V6GMT5;T0FHJ7;Q9XD33;Q72NG4;Q055E1;Q04PU1;N1UW34;M6ZHV5;M6YZN7;M6WGG7;M6WC50;M6VGN1;M6VFU1;M6UWI8;M6U2R3;M6T3J7;M6RCG3;M6KCJ1;M6JSR8;M6HRB3;M6GFR7;M6DXE3;M6BFG1;M5ZS62;M5UX87;M3HQU3;M3HFR3;M3FN59;M3EY03;K8Y5Z6;K6IGQ2;A0A0M1YEL7;A0A0G8BPT3;A0A0F7MWR7;A0A0F6IFV6;A0A0F6HZL5;A0A0F6HGH4;A0A0E3B469;A0A0E2FNP6;A0A0E2DSI6;A0A0E2D790;A0A0E2CLB2;A0A0E2BJ02;A0A0C5X762;A0A098MQU7;A0A022T0F0;T0FQW4;N1W…	50S ribosomal protein L2	rplB LEP1GSC052_2871	Leptospira kmetyi serovar Malaysia str. Bejo-Iso9	1.0543e-36	7	3	3	3	14	14	14	30.767
M3HFS7;N1UMH6;M6RYK8;M6KNV7;V6HIX2;V6GL37;T0G1I7;T0FR72;Q9XD28;Q72NG9;Q04PU6;N1WH64;M6ZJ04;M6YPB7;M6X9X2;M6W0D6;M6VXI8;M6V5C0;M6UPK5;M6U4I4;M6QAG2;M6LQN8;M6K5P0;M6I549;M6I4I2;M6GR38;M6FCJ3;M6DWB2;M6DVB0;M6D2U6;M6BQ13;M6ACR4;M6A2I5;M5UX49;M3I084;M3G9S5;M3DQ31;K8HCY8;K6I3R0;A0A0M1YEJ6;A0A0M0FKU1;A0A0G8BPT8;A0A0F7MWR2;A0A0F6IFW4;A0A0F6HZF0;A0A0F6HML3;A0A0F6HGK2;A0A0E3B473;A0A0E2IA78;A0A0E2FQ48;A0A0E…	50S ribosomal protein L29	rpmC LEP1GSC150_1791	Leptospira interrogans serovar Copenhageni str. LT2050	0.00015623	3	1	1	1	19.4	19.4	19.4	7.4506
Q9XD22;Q72NH5;N1UMF6;M6ZW74;M6XEQ5;M6RYI1;M6KH87;M6K5N6;M6IBT8;M6HSI4;M6GDC4;M6F5N0;M6DWF4;M5ZV51;M3HYZ0;M3GCL5;M3G9N2;M3DQ67;K8HCY6;A0A0M1YEG7;A0A0M0FKU6;A0A0F7MT87;A0A0F6IFV5;A0A0F6HZD0;A0A0F6HMI6;A0A0F6HGH1;A0A0E2INH2;A0A0E2D6F7;A0A0E2CM85;A0A0E2CLS7;A0A0E2B5I2;A0A0C5X754;A0A098MQV7;A0A022T0G3	30S ribosomal protein S8	rpsH LA_0753	Leptospira interrogans serogroup Icterohaemorrhagiae serovar Lai (strain 56601)	0.0033747	1	1	1	1	9	9	9	15.119
V6HYN9;V6ICV5;T0FT65;Q9XD12;Q72NI5;Q055C0;Q04PW2;N1UQD4;N1U4U0;M6ZP08;M6YUF5;M6VX15;M6VVM4;M6VR80;M6V075;M6UWB7;M6RJC9;M6QBY9;M6M2G2;M6K5K7;M6K4B5;M6JZ06;M6HRD2;M6G8P4;M6FM25;M6F4J9;M6E4H6;M6DVA6;M6BFE7;M6AUD0;M5ZSE0;M5UXA6;M3IRK9;M3HYX3;M3HRZ1;M3H2C4;M3E8V4;K8Y5B4;K6HAZ5;A0A0M1YVQ2;A0A0M1YFH0;A0A0G8BNG5;A0A0F7MT77;A0A0F6IFU0;A0A0F6HZI4;A0A0F6HGI2;A0A0E3B487;A0A0E2I9V5;A0A0E2G250;A0A0E2DSI8;A0A0E…	30S ribosomal protein S13	rpsM LEP1GSC052_2850	Leptospira kmetyi serovar Malaysia str. Bejo-Iso9	2.882e-13	6	3	3	3	13.1	13.1	13.1	12.051
V6GPC5;T0FS76;Q8F825;Q72NF6;N1UW00;M6ZPA7;M6Y8Z1;M6VQG7;M6UP64;M6RCJ1;M6KNT1;M6I461;M6GDB4;M6FCG4;M6A8U2;M3I062;M3HZ71;M3E8V0;A0A0M1YEI9;A0A0F7MRK5;A0A0F6IFU5;A0A0F6HZH1;A0A0F6HGK6;A0A0E2D852;A0A0E2CLC6;A0A0E2B5Q4;A0A0C5XGI6;A0A098MPF5;A0A022T0H9;M6X9X6;M6JZ35;M6I662;M6DLV5;K8HGZ4;A0A0M0FJN2;A0A0F6HJ04;A0A0E2I9X6;A0A0E2CAK4;V6I950	Redoxin	LEP1GSC073_3631	Leptospira noguchii str. Cascata	1.2962e-08	5	2	2	2	17.5	17.5	17.5	20.877
V6HW18;V6HSQ9;V6GTE9;T0FR56;Q9XD36;Q72NG1;N1WHF5;N1UMD7;N1U5G0;M6ZWC0;M6Z034;M6YF17;M6X7T0;M6W253;M6VVL1;M6VM53;M6UWQ6;M6UUZ6;M6U314;M6T850;M6RMN1;M6Q3K5;M6M180;M6KCG2;M6K5I7;M6JST8;M6IAV8;M6HSM0;M6G8S2;M6FLQ2;M6F5P5;M6DZT1;M6ACX0;M5ZSD0;M5UXA1;M3GQE4;M3GCR1;M3EZS1;K8YEY4;K8HC49;K6HAR4;A0A0M1YW49;A0A0M1YFG5;A0A0M0FJN7;A0A0G8BQ92;A0A0F7MRK0;A0A0F6IFV8;A0A0F6HZI8;A0A0F6HMJ1;A0A0F6HGJ0;A0A0E2IAR8;A0…	50S ribosomal protein L3	rplC LEP1GSC062_2159	Leptospira alexanderi serovar Manhao 3 str. L 60	8.6033e-09	4	1	1	1	5.8	5.8	5.8	21.861
T0G783;V6I9N3;V6I1X8;V6H215;T0FMI6;Q8F747;Q72PA1;Q04QS2;N1WJ82;N1UDD8;N1TZU1;M7AAX9;M6YWB4;M6XV62;M6W1H4;M6VSQ4;M6VNZ5;M6UUC4;M6T0H4;M6RPX1;M6QEA3;M6LAT1;M6KC63;M6K1L2;M6I0Q7;M6HFK5;M6G7A9;M6G0A7;M6FRZ0;M6EKM2;M6E3N0;M6CIX7;M6C407;M6AQ59;M5ZC05;M3I8W0;M3HU04;M3FG55;M3F2I1;M3EFW6;K8HEV0;A0A0M1YD37;A0A0M0FLT9;A0A0F7MQA1;A0A0F6ID76;A0A0F6HWH6;A0A0F6HR71;A0A0F6H401;A0A0E3BRC1;A0A0E2I6F3;A0A0E2FL00;A0…	Succinate--CoA ligase [ADP-forming] subunit alpha (EC 6.2.1.5) (Succinyl-CoA synthetase subunit alpha) (SCS-alpha)	sucD LEP1GSC193_3407	Leptospira alstonii serovar Pingchang str. 80-412	7.9773e-100	14	5	5	3	21.9	21.9	16.1	28.925
T0FSA7;Q8F814;Q72NJ3;M6YHD2;M6X9W8;M6V9T2;M6RDD1;M6JZ62;M6IAW5;M6I467;M6F448;M6DUG3;M5ZP22;M3I9D5;M3I0S6;M3EVE0;K8HCT5;A0A0M1YB44;A0A0M0FJL3;A0A0F7MUX4;A0A0F6IG00;A0A0F6HZH2;A0A0F6HHN3;A0A0F6HAU1;A0A0E2IPG2;A0A0E2DJ27;A0A0E2CYK9;A0A0E2C8Q8;A0A0E2B5L4;A0A0C5X730;A0A098MPY7;A0A022T0J1;M6TS70;M6ZSR5;M6GKB2;V6H015;M6U9G9;N1UPW7;M6KFE4;V6I6W2;M6ZL97;M6ULP7;M6JSB0;M5UYX6;K8Y7K7;K6IJH6;A0A0M3GAE7;A0A0M1…	LL-diaminopimelate aminotransferase (DAP-AT) (DAP-aminotransferase) (LL-DAP-aminotransferase) (EC 2.6.1.83)	dapL LEP1GSC059_0771	Leptospira noguchii serovar Panama str. CZ214	5.9939e-185	13	7	7	6	24	24	19.1	44.862
N1UEQ5;M6SYW6;M6RF05;M6GMN7;V6I6C1;A0A0E2CRF2;N1U4N7;M7A8R3;M3F2L6;M3H5Y7;M6XDM7;M6K533;M3FSW9;A0A0M1YD36;V6I1G5;V6GLK5;T0GQW4;T0FWC3;Q8F706;Q72PD3;Q04R26;N1WJ49;M6Y193;M6WFX2;M6V4Y7;M6UYS8;M6UB33;M6JVF2;M6I3H0;M6I2F3;M6F814;M6DKA8;M6D2N8;M6C9T4;M5ZZB3;K8HD40;A0A0M0FLF3;A0A0F7MQD6;A0A0F6IDG4;A0A0F6HWF6;A0A0F6HMT9;A0A0F6H403;A0A0E2I7J0;A0A0E2D817;A0A0E2CKA1;A0A0E2B3A3;A0A0C5X046;A0A098MT05;A0A022T…	Protein translocase subunit SecD	secD LEP1GSC115_1174	Leptospira interrogans serovar Australis str. 200703203	0.0062493	2	1	1	1	2.6	2.6	2.6	50.926
V6H3F7;T0FFR6;Q8F8T9;P61724;N1UEE7;M6YJU4;M6X807;M6VAF0;M6URQ1;M6TAV9;M6RY13;M6KJ22;M6KBH5;M6IE72;M6HCY7;M6G3L1;M6F3G3;M6E8Z4;M5ZB89;M3FUQ4;M3CR64;K8H9X7;A0A0M1YI76;A0A0M0FJH7;A0A0F7MJN0;A0A0F6IEA1;A0A0F6I0T9;A0A0F6HQA3;A0A0F6HE26;A0A0E2I4Z3;A0A0E2D569;A0A0E2CTI2;A0A0E2CI07;A0A0E2B674;A0A0C5WJZ9;A0A098N1H9;A0A022T0P9;M3I279	6,7-dimethyl-8-ribityllumazine synthase (DMRL synthase) (LS) (Lumazine synthase) (EC 2.5.1.78)	ribH LEP1GSC073_1495	Leptospira noguchii str. Cascata	2.2556e-33	6	3	3	2	25.8	25.8	17.2	15.934
Q8F7W4;Q72NN7;Q04V26;N1UJX9;M6ZRM7;M6XW16;M6R9R7;M6KF83;M6KAZ9;M6IBR9;M6HRC7;M6G9E4;M6F960;M6E9C5;M6E4J9;M6BQ87;M5ZNZ3;M3GVX3;M3G2F9;M3CRH4;A0A0M1YAY2;A0A0M0FED2;A0A0F6IG44;A0A0F6HZM9;A0A0F6HRG3;A0A0F6HA74;A0A0E3AYJ4;A0A0E2I9D6;A0A0E2FQP7;A0A0E2D7D3;A0A0E2CTQ2;A0A0E2CLG9;A0A0E2B6V1;A0A0C5X5S9;A0A098MSZ5;A0A022T0S0;M6WDD1;M3HI85;V6GJ29;T0GUH7;M6YSG4;M6YAS3;M6W2T8;M6W1P5;M6VAY5;M6U4S1;M6K2K7;M5US04…	Acetyl-CoA acetyltransferase	paaJ LA_0828	Leptospira interrogans serogroup Icterohaemorrhagiae serovar Lai (strain 56601)	2.1762e-27	7	5	3	1	12.9	9.5	3.6	47.28
V6GMU4;T0FC67;Q8F3E8;N1UX82;M6Y516;M6X1T2;M6VS38;M6UGI0;M6RIA4;M6KRD7;M6JRS3;M6I881;M6HN23;M6G861;M6F8L0;M6E8V6;M5Z9X5;M3I354;M3H7F9;M3EU49;K8H406;A0A0M1YIZ8;A0A0M0FEZ3;A0A0F7MMT2;A0A0F6I995;A0A0F6HWA2;A0A0F6HLD5;A0A0F6H834;A0A0E2I742;A0A0E2D946;A0A0E2D4E9;A0A0E2C9M6;A0A0E2B405;A0A0C5XCQ1;A0A098MYJ0;A0A022T0S1;M6ZP66;Q72S85	Uncharacterized protein	LEP1GSC073_3320	Leptospira noguchii str. Cascata	5.0436e-41	10	3	3	3	39.1	39.1	39.1	7.1261
Q8EYJ8;Q72M24;N1UU34;M6ZS35;M6XLM4;M6RKN7;M6KIV1;M6K9M7;M6I678;M6HFB4;M6GCN4;M6F4W0;M6E2L2;M6A4S3;M3H9E9;M3G6V5;M3DRV0;K8HC60;A0A0M1YH37;A0A0M0FLV5;A0A0F7MUB7;A0A0F6IE37;A0A0F6I315;A0A0F6HH27;A0A0F6HBJ8;A0A0E2I4Y9;A0A0E2DM55;A0A0E2CNL2;A0A0E2CDM1;A0A0E2B3T2;A0A0C5WVB8;A0A098MLQ5;A0A022T0S5;M6Z2I0;M6W5T3;M6V6E5;M6UMV8;M6K7R5;M5VGB6;K8Y135;K6I0D6;A0A0M1YSK7;A0A0G8BHT0;A0A0E2E9C0;A0A0E2BEC8;Q04PC9;M…	Ferredoxin-like sulfite reductase	cysI LA_4216	Leptospira interrogans serogroup Icterohaemorrhagiae serovar Lai (strain 56601)	1.57e-24	9	4	4	4	9.4	9.4	9.4	62.467
M3F1A0;M6T5V0;V6GMM1;Q8F3S6;Q72RX0;N1UI37;M6ZWH7;M6Z2X7;M6W9U6;M6UJ24;M6UFR9;M6RG37;M6KA76;M6JN36;M6HNL8;M6GET7;M5ZJD9;M5UZS0;M3IQJ3;M3GVM1;K8XY39;K6IDV1;A0A0M2WV35;A0A0M1YQJ2;A0A0M1YI31;A0A0G8BIU5;A0A0F7MNE7;A0A0F6IKD0;A0A0F6HUB8;A0A0F6H6V5;A0A0E2DRZ7;A0A0E2DGS6;A0A0E2CXI8;A0A0E2B9T2;A0A0C5WPD5;A0A098MY72;A0A022T0W6	KR domain protein	LEP1GSC067_3733	Leptospira interrogans serovar Lora str. TE 1992	0.0027794	4	1	1	1	12.9	12.9	12.9	11.435
A0A0F6IFN3;Q8F932;M5ZR49;A0A022T0X9;M6X058;M6K019;M6ICZ2;M6F7Q5;M6DZY1;K8HGG6;A0A0M0FN43;A0A0F6HP84;A0A0E2I9S0;A0A0E2C8T2;Q72VI3;A0A0M1YDV2;A0A0F7MNL4;A0A0F6I1S6;A0A0F6H4C4;A0A0E2DD78;A0A0E2CX62;A0A0C5X3R7;A0A098N089;A0A0E2AXN0;M6RNG4;M3GV86;M6ZK40;M6KJ18;M6GTC0;N1UMT5;M6WIT6;M6TKP9;M6H8B1;M3HWK5;M3GBL8;M3EQB0;T0GXE7;M6VWN6;M6UL28;M6K7J1;A0A0M1YSC0;A0A0E2DVD8;A0A0E2BC37;V6GQB1;M6YS66;M6V437;M6U5S…	Uncharacterized protein	LEP1GSC079_3146	Leptospira interrogans str. FPW1039	5.5238e-114	8	3	3	3	7.8	7.8	7.8	63.157
Q8EYQ4;Q72M72;M6RRI7;M6K4R2;M6HEA0;M5ZYI1;M3EAN6;A0A0M1YHI2;A0A0F7MWF9;A0A0F6I9G0;A0A0F6I738;A0A0F6H4W5;A0A0E2D8X7;A0A0E2CLJ6;A0A0C5X7C9;A0A098MKS1;A0A022T0Y0;T0FKY3;M6Y1J6;M6VEC8;M6UHS5;M6K3D6;M6ISF8;M6F8M6;M6EBX3;K8HF13;A0A0M0FIP4;A0A0F6HP19;A0A0E2I4M9;A0A0E2CE57;A0A0E2B7I2;N1ULU8;M6ZPJ7;M6GIX6;M3ILN3;M3HWD9;M6X4Q5;M6TD05	Fatty acid synthase subunit beta	LA_4159	Leptospira interrogans serogroup Icterohaemorrhagiae serovar Lai (strain 56601)	1.3258e-22	13	7	7	5	24.7	24.7	21	42.49
Q8F3U1;Q72RV8;N1V0R3;M6I0R4;M6GYK1;M3FTK6;M3EBW5;A0A0M1YH19;A0A0M0FKJ8;A0A0F7MTM0;A0A0F6IKF4;A0A0F6HU63;A0A0F6H699;A0A0E2D4L8;A0A0E2CXC4;A0A0C5X7Y0;A0A098MY59;A0A022T0Z5;M6R8R5;M3IMQ5;V6HR75;M6VTX4;K8Y005;A0A0M2WWI9;A0A0G8BIU2;A0A0E2DS58;A0A0E2B9S8;M6X221;M6K1U5;M6I9H6;M6EUE4;M6DGJ4;K8H5S7;A0A0F6HQM0;A0A0E2IBD8;A0A0E2CHS9;A0A0E2B032;M6CYP2;I0XMJ2;S3UMD8;Q04T73;M6LNB0;M6DZI1;M6BHT4;A0A0E3BP39;A0A0…	Long-chain-fatty-acid CoA ligase	faa1 LA_2309	Leptospira interrogans serogroup Icterohaemorrhagiae serovar Lai (strain 56601)	1.0938e-16	8	6	6	3	11.2	11.2	6.3	76.117
V6GWP6;T0GKY8;Q72RH6;P24086;N1UGG3;M6ZLL4;M6YUR4;M6XKQ5;M6W0K3;M6U943;M6T221;M6RGD9;M6K785;M6JUS5;M6IA38;M6HUT1;M6F336;M6E3B1;M5ZNH0;M3I7F9;M3E3A2;K8H298;A0A0M1YLS0;A0A0M0FMB2;A0A0F7MQC9;A0A0F6I8C6;A0A0F6I563;A0A0F6HL59;A0A0F6H725;A0A0E2ICA9;A0A0E2CZE9;A0A0E2CUW9;A0A0E2CNP3;A0A0E2B2N3;A0A0C5X437;A0A098MWD2;A0A022T109;M6E8A5;A0A0E2FRW2;V6I060;T0H2M2;Q04RT5;N1WKM7;N1U742;M6Z5L8;M6WRC5;M6VSE9;M6V569…	Response regulator receiver domain protein	LEP1GSC073_4146	Leptospira noguchii str. Cascata	8.3465e-14	4	2	2	2	22.2	22.2	22.2	15.075
V6H3E8;T0FRS5;Q8CXU3;Q72V90;N1UHA5;M6ZRW9;M6YG05;M6X163;M6W009;M6U618;M6T9B1;M6REB0;M6KHX1;M6JZ77;M6IQV8;M6HT01;M6G3K3;M6F4H4;M6DXE7;M5ZYE4;M3I290;M3FUR4;M3DSC3;K8H5P1;A0A0M1YI77;A0A0M0FK64;A0A0F7MJN5;A0A0F6IE74;A0A0F6I5G8;A0A0F6HQ25;A0A0F6HE52;A0A0E2I4N2;A0A0E2D6F9;A0A0E2CUN3;A0A0E2CTV4;A0A0E2BHK2;A0A0C5WXW5;A0A098N1G7;A0A022T112	HEAT repeat protein	LEP1GSC073_1490	Leptospira noguchii str. Cascata	2.6104e-42	13	6	6	6	42	42	42	17.149
M6TD01;M3IND9;V6GPA9;T0FAN5;Q8EYQ7;Q72M74;N1UPT3;M7AC58;M6YDB9;M6XBI9;M6VE82;M6RMX8;M6KFI1;M6K4M3;M6I9S7;M6HEF2;M6GUW8;M6FPY1;M6DWN0;M5ZYM2;M3FKL0;M3F045;K8HBF3;A0A0M1YIB5;A0A0M0FHK8;A0A0F7MW06;A0A0F6I9D6;A0A0F6I734;A0A0F6HP07;A0A0F6H516;A0A0E2I3Y6;A0A0E2D8Z6;A0A0E2CK12;A0A0E2CDK7;A0A0E2BIV1;A0A0C5XHV8;A0A098MNH7;A0A022T120;V6I3X9;M5V3K5;A0A0E2BFK6;V6HSG9;T0G6G8;Q04P80;N1WIH8;N1U8K1;M6YXZ4;M6W7Y0…	ABC transporter, ATP-binding protein	LEP1GSC170_4095	Leptospira interrogans serovar Bataviae str. HAI135	1.9684e-14	5	2	2	2	11.4	11.4	11.4	26.068
Q8F465;M6RKN0;M6HUB2;M3DTI3;A0A0M1YKQ9;A0A0F7MYK2;A0A0F6I7T9;A0A0F6I5E4;A0A0E2CZV2;A0A0E2CNW8;A0A098MZA5;A0A022T145;N1UVI8;M6GEW0;M3GFK8;M3ISR8;M3IDE6;M5ZIX3;M6KXL8;A0A0F6H6J9;A0A0C5WPS3	HIT family hydrolase	LA_2182	Leptospira interrogans serogroup Icterohaemorrhagiae serovar Lai (strain 56601)	3.4583e-07	3	2	2	2	23.3	23.3	23.3	15.211
Q04TR4;M6BWW6;V6HZE1;V6HLZ5;N1U640;M6VWC1;M6VGP9;M6QP97;M6LLD0;M6FTG1;M6DYX1;M6AYP0;M3H323;M3H1W2;A0A0E3B8W1;A0A0E2FLP9;V6GGL7;T0GPM9;Q8F352;Q72SG6;N1UR94;M6ZIG9;M6XYP4;M6XKV3;M6VHS0;M6UGK9;M6TZN3;M6R6U3;M6KFU0;M6JSC7;M6I9R7;M6HMD1;M6GIK7;M6EXC8;M6E8P6;M5ZV26;M3I2Q0;M3HDK6;M3ES47;K8H318;A0A0M1YFF5;A0A0M0FN48;A0A0F7MMH6;A0A0F6ILD2;A0A0F6I189;A0A0F6HIJ2;A0A0F6HB20;A0A0E2I7P5;A0A0E2DMH6;A0A0E2CRH0;A…	ATP-dependent Clp protease proteolytic subunit (EC 3.4.21.92) (Endopeptidase Clp)	clpP-1 clpP LBJ_1084	Leptospira borgpetersenii serovar Hardjo-bovis (strain JB197)	4.5089e-22	6	3	3	3	21	21	21	21.77
A0A0E2DD29;V6I1Q5;T0FYA2;M6D0Y2;M6A7P8;M3ERY5;A0A0M1YDV8;A0A0F6IFH6;Q04PK9;M6UVD9;A0A0M2WUA1;A0A0F7MMT3;A0A0E3B5S5;A0A022T1B0;M6W2M6;M6E9R8;M3HJK9;A0A0E2FTP3;M6BPZ8	Phosphoserine aminotransferase (EC 2.6.1.52) (Phosphohydroxythreonine aminotransferase) (PSAT)	serC LEP1GSC105_2695	Leptospira interrogans str. UI 12758	6.3234e-36	3	1	1	1	4	4	4	38.674
V6HYD9;V6HNY1;V6GL46;T0G1L3;T0FHK8;Q9XD18;Q72NH9;Q055C6;Q04PV6;N1WRB1;N1UMK4;N1UAQ0;M6ZHI5;M6Z0B5;M6YEV4;M6XL84;M6WGJ1;M6W223;M6UTE2;M6UR54;M6U4B2;M6TP38;M6RCG8;M6Q3F8;M6LIW4;M6KH52;M6KCF7;M6K4D2;M6ING8;M6HKS3;M6G9B4;M6FQ63;M6F5P9;M6ECS7;M6DZR7;M6CUU1;M6BFX4;M6ACY5;M5ZSC1;M5UM20;M3H843;M3GHI3;M3GCQ6;M3GAE1;M3EZQ8;K8Y5X7;K8HCU5;K6IGM7;A0A0M1YVN8;A0A0M1YEI5;A0A0M0FJJ7;A0A0G8BNG1;A0A0F7MWQ0;A0A0F6IF…	50S ribosomal protein L30	rpmD LEP1GSC062_2141	Leptospira alexanderi serovar Manhao 3 str. L 60	7.2515e-08	4	1	1	1	16.9	16.9	16.9	6.6939
Q8F141;Q72U13;N1UTJ5;M6ZU75;M6X780;M6RDV6;M6KXC7;M6JZX5;M6I6F9;M6GQF8;M6DL07;M5ZV82;M3HRQ1;M3FR44;M3CMP0;K8HBV0;A0A0M1YJ15;A0A0M0FKD3;A0A0F7MUZ0;A0A0F6IFD3;A0A0F6I1L2;A0A0F6HPW3;A0A0F6H3X4;A0A0E2IDY8;A0A0E2DNB0;A0A0E2CZA0;A0A0E2CEA3;A0A0E2BGA3;A0A0C5X5K9;A0A098N024;A0A022T1H1;T0G0L9;N1WGY4;M6CKU7;V6GTL8;T0FCP6;M6VSP6;M6U5L7;M6T9D0;V6I0R7;N1U300;M6WST9;M6V0W1;M6Q8P5;M6L7U3;M6FMN5;M6FF55;M6E1P9;M6A…	Elongation factor Ts (EF-Ts)	tsf LA_3297	Leptospira interrogans serogroup Icterohaemorrhagiae serovar Lai (strain 56601)	9.0743e-60	14	5	5	5	24.1	24.1	24.1	22.171
M6GA54;M3H9B8;V6IEP1;V6HNF4;V6H001;T0FTY4;Q8F1Y3;Q72TF0;Q04R68;N1UJX3;N1UBJ6;M6ZTJ4;M6Z5M0;M6YAV6;M6X604;M6WT65;M6VS55;M6VC73;M6UVF7;M6UTT2;M6UMD9;M6TVT7;M6RAC9;M6Q193;M6LR16;M6K263;M6K213;M6K109;M6I131;M6HD61;M6FMP4;M6FC55;M6E9V2;M6E5B9;M6BIB7;M6AEG4;M6A494;M5VE81;M3INW9;M3HTQ9;M3CRJ0;K8YH23;K8H8H1;K6IB82;A0A0M1YQS6;A0A0M1YL27;A0A0M0FIV9;A0A0G8BJM0;A0A0F7MQH7;A0A0F6IJX0;A0A0F6I2W1;A0A0F6HLN1;A0A…	Uncharacterized protein	LEP1GSC037_3790	Leptospira interrogans str. 2006001854	0.0014976	3	1	1	1	29.1	29.1	29.1	6.3185
Q8F7V9;Q72NP0;N1USG3;M6ZRM1;M6X6J5;M6RXM1;M6KLY2;M6JZK0;M6I5L5;M6HKY3;M6GM19;M6EXL1;M6E5J5;M5ZA28;M3IJ53;M3I617;M3EBD2;K8HCY9;A0A0M1YC33;A0A0M0FFA5;A0A0F7MUU5;A0A0F6IG50;A0A0F6HZJ2;A0A0F6HKM2;A0A0F6HAB0;A0A0E2I963;A0A0E2D786;A0A0E2CLA7;A0A0E2CH02;A0A0E2B5R1;A0A0C5XG81;A0A098MQ32;A0A022T1L0;A0A0E2E0M4;V6H247;T0FN91;M6Z7N2;M6YAU6;M6W2U8;M6VEA3;M6UTA2;M6U4R3;M6TVW5;M6JNI8;M5VJV7;K8XUY8;K6IM88;A0A0M2…	Type III pantothenate kinase (EC 2.7.1.33) (PanK-III) (Pantothenic acid kinase)	coaX LA_0833	Leptospira interrogans serogroup Icterohaemorrhagiae serovar Lai (strain 56601)	4.6213e-20	5	3	3	3	15.2	15.2	15.2	28.538
A0A0F6I9K5;M6ZV40;M6GAX4;M3FZ56;Q8F6E8;Q72PU6;N1UJL3;M6RPL0;M6K5F0;M6HQP8;M5ZM33;M3I1M5;M3EB72;A0A0M1YG28;A0A0F7MNS5;A0A0F6IFY4;A0A0F6I486;A0A0F6HCP2;A0A0E2D9I0;A0A0E2CQ65;A0A0C5XBL9;A0A098MVB2;A0A022T1N9;M6VIJ8;V6H3G5;T0FDJ5;M6YA61;M6U722;M6TX52	Uncharacterized protein (Fragment)	LEP1GSC079_2606	Leptospira interrogans str. FPW1039	2.8366e-42	5	2	2	2	35.3	35.3	35.3	10.114
M6RMH0;Q8CXS0;Q72U26;N1UK25;M7A209;M6X775;M6KE39;M6K6D3;M6IB65;M6HYI9;M6GQD1;M6F286;M6EGH0;M5ZP56;M3HUX4;M3GSQ9;M3EY45;K8H7I3;A0A0M1YJ70;A0A0F7MUM4;A0A0F6IFB0;A0A0F6I1L3;A0A0F6HTY2;A0A0F6H3W5;A0A0E2ISN0;A0A0E2DN44;A0A0E2CLY1;A0A0E2CEJ4;A0A0E2B780;A0A0C5X158;A0A098MYS1;A0A022T1P9	Glyoxalase-like domain protein	LEP1GSC116_0269	Leptospira interrogans serovar Icterohaemorrhagiae str. Verdun HP	4.4297e-69	3	1	1	1	13.2	13.2	13.2	14.067
Q8F6V2;Q72PH6;N1UCI8;M6ZY14;M6R6R4;M6KI60;M6HIP2;M6G431;M5ZSF4;M3I9N8;M3HSK4;M3CKZ0;A0A0M1YGU1;A0A0F7MLD1;A0A0F6IC34;A0A0F6I4T7;A0A0F6H3K4;A0A0E2D3A8;A0A0E2D1D8;A0A0E2B177;A0A0C5XBD0;A0A098MRQ7;A0A022T1Q2;V6GT27;T0GRJ3;M6YJJ2;M6V528;M6UGX7;M6TLF0	3-hydroxybutyryl-CoA dehydratase	LA_1198	Leptospira interrogans serogroup Icterohaemorrhagiae serovar Lai (strain 56601)	6.1577e-09	5	3	3	3	14.4	14.4	14.4	27.572
Q8GQD7;Q8FA33;Q72WD5;N1UD39;M6RH56;M6KJ59;M6HGR4;M5ZR61;M3IIV8;M3HIB3;M3CKB5;A0A0F6I981;A0A0F6HX71;A0A0F6HBZ4;A0A0E2D4A2;A0A0E2D3A6;A0A0C5WYG2;A0A098N3Z0;A0A022T1R6;A0A0M1YCG9;A0A0F7MIM1;M6GK33;M6XAF9;M6JWW1;M6IA80;M6FPF4;M6EJ87;A0A0M0FGQ7;A0A0F6HSI2;A0A0E2I2Q9;V6H2K3;T0GXP3;M6YN00;M6V790;M6UTK1;M6TDT0;K8H7H6;A0A0E2CSM7;A0A0E2B6F8	DNA polymerase III subunit beta (EC 2.7.7.7)	dnaN	Leptospira interrogans	1.0497e-45	16	7	7	7	24.9	24.9	24.9	41.425
Q8F1H7;Q72TQ9;N1UKF8;M6ZL87;M6RPN1;M6KRU2;M6GCX6;M6AA21;M3FP92;M3DKK9;A0A0M1YFP7;A0A0F7ML97;A0A0F6IKV5;A0A0F6HY66;A0A0F6HEC3;A0A0E2DBL6;A0A0E2CTK4;A0A0C5XFR0;A0A098MZV9;A0A022T1S8;M3IME8;T0FDH4;M6VBH8;M6HQV2;M6FAA2;A0A0E2B2M8	Zn-dependent alcohol dehydrogenase	adhP LA_3158	Leptospira interrogans serogroup Icterohaemorrhagiae serovar Lai (strain 56601)	3.0962e-72	8	5	5	4	20.2	20.2	15.7	36.756
M3FKG4;M3F1R3;A0A0M1YIC8;A0A0F7MXQ2;A0A0F6I9E0;A0A0E2DKZ1;A0A0C5X7C3;A0A098MKP4;M6RRH9;M3ILL0;A0A0E2CK57;Q8EYQ9;M7AC75;M6HCU1;M6GC10;M6AC86;A0A0F6I6V3;A0A0F6H4Y4;A0A022T1U8;Q72M76;N1UQB9;M6KMP5;M3HLQ6;M6LHK3;M6FL37;M6YWD5;M6JJJ1;M5V437;K8Y2I2;K6I5X1;A0A0M1YU71;A0A0G8BQ05;A0A0M2X7Z2;M6VEW4;V6GV19;T0FAM6;M6YMV4;M6VJF5;M6UHU9;M6X6R9;M6KFA5;M6IEY6;M6F8I8;M6E3N8;K8HBG0;A0A0M0FHC2;A0A0F6HP05;A0A0E2I4U5…	Uncharacterized protein	LEP1GSC151_4043	Leptospira interrogans serovar Grippotyphosa str. LT2186	3.9367e-08	2	2	2	2	3	3	3	73.904
Q8F1Y0;Q72TF4;N1UTY8;M6R370;M6K264;M6HWT6;M6GUX7;M6AAG3;M3INV7;M3FNQ1;M3EXC5;A0A0M1YLC4;A0A0F7MU68;A0A0F6IJT8;A0A0F6I2Z5;A0A0F6HDC1;A0A0E2D346;A0A0E2CM03;A0A0C5X637;A0A098MZL0;A0A022T1W9;M6ZJ21;V6I0F0;V6H2S1;T0H6X8;T0FHV6;S3UV06;Q04RG8;N1WH58;N1U9U8;M6Z733;M6YPE8;M6X413;M6WH60;M6VPE9;M6VHC1;M6UW77;M6UHJ8;M6T302;M6PYP0;M6LAW7;M6JWC8;M6I0B5;M6FXK2;M6F982;M6E5X0;M6DTE3;M6CQH4;M6BIJ4;M6A3L4;M5V2A1;M3…	Uncharacterized protein	LA_2998	Leptospira interrogans serogroup Icterohaemorrhagiae serovar Lai (strain 56601)	3.1639e-13	5	2	2	2	25.5	25.5	25.5	11.309
M6RMV9;M3DLD1;M6GEV0;M6T781;V6I425;V6HRS1;V6GUH1;T0G2N6;T0FKE6;Q8F9Y6;Q72W92;Q04WC7;N1WAW8;N1URU9;N1U9J4;M6ZMF9;M6Z3A7;M6YEK0;M6WW15;M6WHP7;M6WE96;M6VCI5;M6V0E9;M6UK29;M6UCP0;M6PYB0;M6M0F2;M6KAY2;M6JXG8;M6JM70;M6IAF9;M6HA69;M6FWP7;M6F6Q1;M6ELV0;M6EAY1;M6D233;M6C8Y1;M6ACN6;M5ZQT7;M5V1Q3;M3HB93;M3H711;M3H2Z5;M3FCT2;K8Y5X5;K8HAS1;K6J581;A0A0M2WXW8;A0A0M1YVE5;A0A0M1YCE8;A0A0M0FJK9;A0A0G8BL39;A0A0F7MI…	NAD dependent epimerase/dehydratase family protein	LEP1GSC116_0986	Leptospira interrogans serovar Icterohaemorrhagiae str. Verdun HP	1.5637e-05	1	1	1	1	5.5	5.5	5.5	22.845
N1WIT0;A0A0B5HBP4;Q83UT2;Q79M80;Q72WC6;Q4PLB0;Q3LUU7;Q3LUU6;Q3LUU5;Q3LUU4;Q3LUU0;Q3LUT8;Q3LUT7;Q3LUT6;Q3LUT5;Q3LUT4;Q3LUT3;N1UQ33;M6K7M8;M6HSC2;M6GIH4;M5ZKB3;M3GAJ4;H6WE82;G1UB25;C1KLA0;C1KL99;C1KL98;A9LM07;A0A0M1YCG0;A0A0M0FGP8;A0A0F6I945;A0A0F6HX70;A0A0F6HBW1;A0A0E2D3D5;A0A0C5WIN6;A0A0B5HT38;A0A0B5HBN7;A0A0A7KL97;A0A0A7KL61;A0A022T2D9;Q83Z65;C1KL94;A0A0F7MMW8;C1KL96;Q3LUU2;Q3LUU1;A0A0B5HT45;A0A…	Uncharacterized protein	LEP1GSC060_2961	Leptospira weilii serovar Ranarum str. ICFT	2.7722e-195	18	7	7	4	41.1	41.1	27.4	18.487
M6RMG5;M6KL22;M6GF19;V6HZJ6;T0FRX7;Q053N3;Q04U70;N1WCD1;N1U2X5;M6Z5J1;M6W780;M6VNA1;M6V606;M6UTL0;M6Q1B7;M6LEX6;M6JLN7;M6G4N8;M6E1Q6;M6D1U8;M6BBY3;M6A5A3;M5V9R5;M3GW53;M3GKS1;K8XZ23;K6HDS4;A0A0M1YYN5;A0A0G8BHW7;A0A0E3B9F5;A0A0E2FTI3;A0A0E2E1N7;A0A0E2BLP9;V6I648;V6GXH3;T0FCM0;Q8F142;Q72U12;N1UMY5;M6ZMC4;M6YI15;M6X4Y5;M6V5B1;M6UR74;M6KHX7;M6I6F5;M6HFD0;M6FPN6;M6DL20;M5ZDP1;M3HB45;M3H8E5;M3EWL6;K8H7…	UMP kinase	pyrH LEP1GSC116_3003	Leptospira interrogans serovar Icterohaemorrhagiae str. Verdun HP	0.0021228	3	1	1	1	9.2	9.2	9.2	13.005
V6GWU0;T0H2S5;Q8F9W5;Q72W72;N1URW0;M6ZX14;M6YEA6;M6WW22;M6VT02;M6UHN6;M6RUQ7;M6KAU6;M6JQS3;M6IH50;M6HSK2;M6GKX8;M6FCN4;M6E3A9;M5ZTQ3;M3HQ28;M3GZZ7;M3EUI9;K8HHE6;A0A0M1YCQ8;A0A0M0FJC8;A0A0F7MN21;A0A0F6IH68;A0A0F6I2N7;A0A0F6HSE1;A0A0F6H908;A0A0E2I328;A0A0E2DFY3;A0A0E2CSF8;A0A0E2CFN7;A0A0E2B9G5;A0A0C5WIV5;A0A098N2N2;A0A022T3D6	dCTP deaminase (EC 3.5.4.13) (Deoxycytidine triphosphate deaminase)	dcd LEP1GSC073_0384	Leptospira noguchii str. Cascata	1.5232e-10	2	1	1	1	7.5	7.5	7.5	19.604
M3IIL3;E9MYH9;E9MYH8;A0A077B9I3;N1UMW4;M6RV73;D7REF4;C6KGG6;A0A0B5IZA8;M6K9A6;M3H6P5;M6X534;M6GMS6;M5ZQK8;A0A0F6HS75;A0A0F6HGA8;A0A0E2DLC2;V6H2J5;T0FID2;Q8F5I5;Q72QL9;M6ZU30;M6Y8J5;M6VKE8;M6UDG6;M6TRZ7;M6JQK6;M6HGW2;M6DIM6;M3CHW2;A0A0M1YDG3;A0A0M0FGB6;A0A0F7MTA2;A0A0F6IIK7;A0A0F6HVP1;A0A0E2IS13;A0A0E2D7P4;A0A0E2CNQ5;A0A0E2AYZ5;A0A0C5XEF6;A0A098MVI5;M6I660;M6F8U4;K8H556	Triosephosphate isomerase (EC 5.3.1.1)	LEP1GSC150_1362	Leptospira interrogans serovar Copenhageni str. LT2050	0.0057128	2	1	1	1	7.7	7.7	7.7	12.971
M7A1U0;M6KAF1;M3I0A0;M3G624;Q8EXD3;Q75FH4;N1V1M1;M6RTL0;M6HT35;M6G230;M3E1A2;A0A0M1YKM5;A0A0F7MY03;A0A0F6IGN6;A0A0F6I514;A0A0F6H9A2;A0A0E2D2F2;A0A0E2CYL0;A0A0C5XEI7;A0A098MF72	Uncharacterized protein	LEP1GSC124_3220	Leptospira interrogans serovar Pyrogenes str. 200701872	5.0105e-05	3	1	1	1	6.6	6.6	6.6	16.47
V6GIJ6;Q8EXY3;Q75FX3;N1UYV7;M6ZQL0;M6YXH7;M6X0V1;M6TKD6;M6RGG5;M6KYQ5;M6K4P8;M6I989;M6H723;M6GCM7;M6FBQ6;M6DLE9;M6A300;M3ITJ4;M3GSS8;M3CU28;K8HCY3;A0A0M1YNF8;A0A0M0FKE2;A0A0F7MZ84;A0A0F6IAD7;A0A0F6I508;A0A0F6HGS8;A0A0F6H9F7;A0A0E2I889;A0A0E2CYW3;A0A0E2CU96;A0A0E2CG76;A0A0E2B1Z8;A0A0C5XIS6;A0A098MG42;M6V3C1;A0A022STQ8;T0GSB2;M6VS58;M6UEV5;V6I823	Methylmalonyl-CoA mutase (EC 5.4.99.2)	LEP1GSC073_1515	Leptospira noguchii str. Cascata	2.5729e-06	3	3	3	3	5.2	5.2	5.2	74.839
M6ZWT7;M6RUF3;M6G7K6;Q8EXU9;Q75FU6;M6KEI7;M6HPJ3;M3CGG4;A0A0M1YM33;A0A0F7MVN6;A0A0F6HXA2;A0A0F6H9X4;A0A0E2DB68;A0A0E2CUM6;A0A0C5XIU5;A0A098MH70;A0A0F6IAF9;N1UH40;M3I882;M3HLV2;M3FW13;N1UPE9;M3ICA6;M6A306;A0A022SVN9	Vitamin B12 dependent methionine synthase	LEP1GSC124_3436	Leptospira interrogans serovar Pyrogenes str. 200701872	7.5652e-05	3	2	2	2	5	5	5	61.288
Q8EXX5;Q75FW7;N1UQ10;M7A3Z6;M6RLN1;M6K9T9;M6HPR2;M6GEK2;M3IGU3;M3GNL2;M3DV19;A0A0M1YMK8;A0A0F7MZ89;A0A0F6IAD0;A0A0F6HX91;A0A0F6H9X1;A0A0E2D6L9;A0A0E2CYY3;A0A0C5X874;A0A098MH86;M6XLX3;M6K4B7;M6I859;M6FBQ1;M6DUG9;K8HGY5;A0A0M0FKI2;A0A0F6HGP8;A0A0E2I984;A0A0E2CGI2;A0A0E2B7F9;M6A2U5;A0A022SW55	Short chain dehydrogenase	fabG LB_082	Leptospira interrogans serogroup Icterohaemorrhagiae serovar Lai (strain 56601)	3.1172e-10	6	2	2	2	11.4	11.4	11.4	26.063
N1UKV0;M6X449;M6K8V3;M6K2U6;M6IUC3;M6HEW5;M6GCR4;M6EAQ9;M5ZHB9;K8H7V3;A0A0F7MUD4;A0A0F6IE44;A0A0F6HR88;A0A0F6HC08;A0A0E2I4I4;A0A0E2DLZ1;A0A0E2CE13;A0A0E2BDW5;A0A098MK28;Q8EYG2;Q72LY9;M6FBR3;M3I0N5;M3EZM4;A0A0M1YIW5;A0A0F6I3A6;A0A0E2CNB9;A0A0C5WVH0;M6RH63;M7A4D8;M3IDH0;M3G289;N1U221;M6RUZ0;M6ZV11;M6T7C0;A0A0M0FMC8;V6I7A6;V6GI45;T0G1U0;T0FQ35;M6Y6W0;M6PZ81;M6LHL7;M6FXA6;M6D1T9;M6AKB1;M3GVC0;A0A0H4N…	Acetyl-coenzyme A synthetase (AcCoA synthetase) (Acs) (EC 6.2.1.1) (Acetate--CoA ligase) (Acyl-activating enzyme)	acs acsA LEP1GSC115_5745	Leptospira interrogans serovar Australis str. 200703203	3.4023e-19	4	2	2	2	4.3	4.3	4.3	73.306
M6XA24;M6K437;M6I9U9;M6EXG4;M6EGF9;M3DVF2;K8HET4;A0A0M0FNW5;A0A0H4MPM7;A0A0F7MVE4;A0A0F6IHZ8;A0A0F6HJS5;A0A0E2I5H8;A0A0E2CE07;A0A0E2B7H9;A0A0E2CSC1;A0A0C5X871;V6GX81;T0FUM1;Q8EZ83;M6VT58;M6HL76;M6G5N2;M5ZRW4;A0A0M1YIA8;A0A0F6I6T5;A0A0F6H4Z8;A0A0E2D5Q5;Q72ML7;N1UPJ0;A0A098MLK0;M3FQ36;M6R4R9;M6KBA6;M3IIZ7;M6ZLW1;M6TH09;M6XXS8;M6U5G2	Oxidoreductase, aldo/keto reductase family protein	LEP1GSC127_4408	Leptospira kirschneri str. 200801925	3.4993e-18	6	4	4	4	16.6	16.6	16.6	38.02
A0A098MM43;M5ZYZ0;A0A0E2D2G5;M3I748;Q8F8R3;A0A022SV13;A0A0F6HBU2	Lipoprotein	IQ65_18140	Leptospira interrogans serovar Lai	4.1733e-28	24	6	6	6	21.6	21.6	21.6	36.892
A0A098MQQ9	Uncharacterized protein	IQ65_15935	Leptospira interrogans serovar Lai	1.1296e-08	3	2	2	2	19.4	19.4	19.4	20.746
N1UIM1;M6IBJ3;V6GMT0;T0GZJ0;T0FZR4;Q9XD17;Q72NI0;M6ZJ01;M6YPG0;M6VX10;M6UQB0;M6TP73;M6RE29;M6KCE4;M6JZ04;M6I442;M6GR44;M6FLN1;M6E3I1;M6CXX9;M6A2H5;M3FN28;M3EY14;K8HGP8;A0A0M1YEH8;A0A0M0FKV2;A0A0F7MT82;A0A0F6IFU8;A0A0F6HZM8;A0A0F6HMK4;A0A0F6HGL8;A0A0E2I9W5;A0A0E2D744;A0A0E2CLD9;A0A0E2CB88;A0A0E2B567;A0A0C5X747;A0A098MQW4;M3IPS5	50S ribosomal protein L15 domain protein	LEP1GSC115_2494	Leptospira interrogans serovar Australis str. 200703203	0.0021318	2	1	1	1	26	26	26	5.6986
M6XKC7;A0A0F6ID75;A0A0F6HR14;A0A0E2DMR2;A0A0E2CR24;A0A098MRH9	Succinate--CoA ligase [ADP-forming] subunit beta (EC 6.2.1.5) (Succinyl-CoA synthetase subunit beta) (SCS-beta)	sucC LEP1GSC127_3226	Leptospira kirschneri str. 200801925	1.5106e-30	8	5	5	1	17.2	17.2	4.1	41.928
M6RPL9;M6K546;M3F4D5;Q72PD2;M6HK57;D4YW28;A0A0M1YD32;A0A0F7MRN7;A0A0F6IDE7;A0A0F6HWG7;A0A0F6H3V2;A0A0E2DKM1;A0A0E2CQT2;A0A0C5X1N5;A0A098MRL9;M3G3F5;M3HCV3;M3I3Q6;N1UER6;M3IGE3;M6T8A5;M6F328;M6DH33;A0A0E2B4X1;V6GWI2	Uncharacterized protein (Fragment)	LEP1GSC116_3725	Leptospira interrogans serovar Icterohaemorrhagiae str. Verdun HP	1.5749e-07	3	2	2	2	18.1	18.1	18.1	19.322
Q8F7C5;N1UEX1;M7AFJ3;M6KC36;M6HKR4;M6G2R1;M3I1I6;M3F2C2;A0A0M1YMT1;A0A0F7MQ42;A0A0F6IBB5;A0A0F6HWQ6;A0A0F6H3M9;A0A0E2DN66;A0A0E2CVX6;A0A0C5WLZ1;A0A098MSB7;Q72P40;M6RK08;A0A022ST54	Transcription termination factor Rho (EC 3.6.4.-) (ATP-dependent helicase Rho)	rho LA_1021	Leptospira interrogans serogroup Icterohaemorrhagiae serovar Lai (strain 56601)	7.6352e-33	9	5	5	5	8.9	8.9	8.9	53.76
M6CIW4;V6H384;T0GVX4;M6YWA9;M6XV47;M6VHL4;M6U8V5;M6TMQ7;M6JV72;M6I0R3;M6F9W6;M6DVI3;K8HBW7;A0A0M0FMK5;A0A0F6HR51;A0A0E2CJN1;Q8F748;Q72PA0;N1UKU2;M6ZUK6;M6KN31;M6HFS5;M6GPL1;M5ZC64;M3F4B6;A0A0M1YE37;A0A0H4MUY1;A0A0F7MTF5;A0A0F6IDA7;A0A0F6HWM0;A0A0F6H3J2;A0A0E2D9W8;A0A0E2CR00;A0A0E2B1N1;A0A0C5X5W7;A0A098MSX7;N1WMS7;T0HEA6;M6REG2;M3IL81;M3HGP2;A0A0E2I7M0;V6I435;Q04QS1;N1U766;M6V837;M6QEV6;M6LTR8;M6F…	Outer membrane efflux protein	LEP1GSC194_3920	Leptospira alstonii serovar Sichuan str. 79601	4.2152e-08	6	3	3	3	8.2	8.2	8.2	58.05
V6GYK4;T0GRL8;Q8F6J4;N1UAV9;M6ZEN0;M6Y7E3;M6UU01;M6KII1;M6GFK1;M5ZNQ0;M3IMW7;M3CLN9;A0A0M1YGJ5;A0A0H4MWC8;A0A0F7MTH2;A0A0F6I428;A0A0F6HC73;A0A0E2DK92;A0A0E2CQ91;A0A0C5X210;A0A0F6I9P0;Q72PQ8;A0A098MTJ8;V6I7V3;T0H8I9;N1WCG5;M6W5K5;M6UYG1;M6URI4;M6JPD7;M6D5Y6;M5VCF6;K6HGK8;A0A0M1YQX4;A0A0G8BJL6;A0A0E2DYS6;A0A0E2BKS9;M6T3T2	Uncharacterized protein	LEP1GSC073_1086	Leptospira noguchii str. Cascata	7.4653e-95	14	3	3	3	35.1	35.1	35.1	10.353
A0A0F6HGG3;M6R596;Q8F534;Q72QS2;N1UN63;M6ZR78;M6M0G7;M6K862;M6G9W8;M6FQR7;M3IK54;M3H3K3;M3G0U4;M3DHH5;A0A0M1YCS1;A0A0F7MPE4;A0A0F6IEP5;A0A0F6HV31;A0A0E2CY64;A0A0C5X3U2;A0A098MU79;M6FMA0;M6HHM4;M5ZHM0;A0A0E2CT42;A0A022SXT9	3-demethylubiquinone-9 3-methyltransferase domain protein	LEP1GSC104_2078	Leptospira interrogans str. UI 12621	4.8751e-05	2	2	2	2	17.4	17.4	17.4	15.555
A0A0F6IL52;A0A0F6HCC2;A0A098MUM8;M3GW73;M3IEW6;Q8F6A0;Q72PY2;M7A505;M6RIP1;M6KJR3;M6KDX0;M6ICP1;M6HLC6;M6GQR0;M6FAB8;M6E6N5;M5ZW96;M3F3J7;K8H4T5;A0A0M1YEA0;A0A0F7MRT4;A0A0E2IBP7;A0A0E2D7R1;A0A0E2CQR6;A0A0E2CAF8;A0A0E2AYS2;A0A0C5XBP4;A0A022STK8;M6XQ08;M6FES9;V6GLN7;T0FPA6;M6Y4X4;M6VR16;M6UDX8;M6T6K5;A0A0M0FG75;A0A0F6HJU4;N1UKL7;A0A0F6I6J1;V6IFW6;N1U763;M6VK77;M6Q715;M6A9D4;M3ET21	Serine hydroxymethyltransferase (SHMT) (Serine methylase) (EC 2.1.2.1)	glyA LEP1GSC079_0390	Leptospira interrogans str. FPW1039	1.2546e-50	10	5	5	5	13	13	13	45.002
M3CLX7;A0A0M1YBR7;A0A0F7MV71;A0A0F6IHS7;A0A098MV01;Q8F5Y3;Q72Q79;M6RGA3;M6KVY2;M6HFK7;M6GFJ0;M5ZZV5;M3I0K8;M3FPH7;A0A0F6HVT2;A0A0F6HGG5;A0A0E2D207;A0A0E2CSB0;A0A0E2AY87;A0A0C5X9R1;M6X4L3;M6DPE7;A0A0F6HRS1;M6FAR9;A0A022SS12;M6JVM4;M6IBH1;K8H5K9;A0A0M0FDZ1;A0A0E2ICQ9;A0A0E2CAH6;M6UY26;M6LS29;M6FXP5;M3EMG4;T0FIK5;M6V9W9;N1U2C1;T0G1U1;N1W7P2;M6CNQ9;V6GVW3;M6YED4;M6UKC2;M6TNX0;Q04TQ7;M6W4T8;M6QDJ4;M6E…	Deoxyribose-phosphate aldolase	LEP1GSC067_2923	Leptospira interrogans serovar Lora str. TE 1992	1.5415e-152	30	9	9	8	37	37	34.2	38.035
Q9AEF3;Q8VTY9;Q72QH2;N1UMY3;M6KL49;M6HGU4;M3E1T6;G1UB17;D4HT23;D4HSU5;D4HSL2;A0A0M1YCC0;A0A0F7MRC9;A0A0F6I7K4;A0A0F6HVE9;A0A0F6HGF6;A0A0E2D9E1;A0A0C5X9H6;A0A098MV52;M3HF64;Q8VTV9;Q8VLA0;Q8VL81;Q8VTV6;Q8VTU8;M3GW62;A0A0E2AZ28;M6Q3C2;M6K8N6;M6I643;M6FDL1;M6DY53;M6DIP2;M3H3G5;K8H5F6;A0A0M0FE60;A0A0E3B4D6;A0A0E2ICI1;A0A0E2CB14;V6GW80;M6UDP6;T0F8E9;M5ZMG5;A0A022SY54;A0A0F6HRU9;A0A0E2FS59	Putative uncharacterized protein (UDP-glucose 4-epimerase)	SAMN05421689_10483	Leptospira interrogans	4.1942e-37	12	7	7	7	25.9	25.9	25.9	38.942
A0A0F6IJ86;A0A098MVC8;M3IIA1;M6KEF5;A0A0E2CTN9;Q8F5U8;Q72QA4;M6KJQ9;M6HLJ3;M6G5S0;M5ZUE0;A0A0M1YBU6;A0A0F7MPW3;A0A0F6HVH9;A0A0F6HFR6;A0A0E2D964;A0A0C5X5E5;A0A022SUA1	Beta-propeller repeat protein	LEP1GSC079_0547	Leptospira interrogans str. FPW1039	9.0166e-28	9	4	4	4	11.8	11.8	11.8	51.557
A0A0F6I832;A0A098MVV7;M6TNJ3;M6X004;N1UW04;M6RF11;T0FI65;M6YCI7;M6VFE7;M6ULB5;A0A0M0FNP7;M6HBZ4;A0A0C5WQC2;V6GRJ8;M6JV51;M6I964;M6FBU6;M6DN37;K8H9Z0;A0A0F6HL93;A0A0E2IB47;A0A0E2CVA6;A0A0E2B0T5;A0A022SWD7;Q8F4N2;M7A3J2;M6KZ20;M6GZE4;M3III7;M3GX16;M3EY89;A0A0M1YK49;A0A0F7MS71;A0A0F6I094;A0A0F6H7B8;A0A0E2D0M1;A0A0E2CR92;N1WUS2;T0G108;M6CWD7	Dihydrolipoamide acetyltransferase component of pyruvate dehydrogenase complex (EC 2.3.1.-)	LEP1GSC079_2075	Leptospira interrogans str. FPW1039	7.6739e-38	5	3	3	3	8.1	8.1	8.1	49.141
N1UG13;M6XAM9;M6RCA1;M6HGZ7;M6GHM7;M3HFN1;Q8F4F8;Q72RB4;M6ZW37;M6KQH7;M6KD00;M6IA52;M6F2Z5;M6DTS4;M5ZD16;M3G1H7;K8H9F3;A0A0M1YKX5;A0A0M0FJX1;A0A0F7MQI4;A0A0F6I7X2;A0A0F6I067;A0A0F6HL47;A0A0F6H6M1;A0A0E2IBQ3;A0A0E2CZZ3;A0A0E2CP74;A0A0E2CHU9;A0A0E2BBM7;A0A0C5WQ33;A0A098MVY5;M6VIL5;A0A022SVM5;T0G0L5;T0FHB1;M6VL38;M6VDH0;M6DC46;A0A0M2X2P6;A0A0G8BGS1;M6Z0G4;M6V5D4;M6JNC6;M5UJ60;K8YBV4;K6H6S3;A0A0M1YXF…	Sigma factor regulatory protein, FecR/PupR family	LEP1GSC115_3253	Leptospira interrogans serovar Australis str. 200703203	3.9747e-09	4	3	3	3	15.3	15.3	15.3	26.362
M6ZF73;M6W7H0;M6FKU4;Q8F445;Q72RL9;M6RBI7;A0A0M1YKU6;A0A0E2CND9;V6I160;Q04T27;N1TWA8;M6QAG8;M6LEY8;M6KLA6;M6BHG2;M6AG21;M3DTV4;A0A0M2X2Y8;A0A0F6I582;N1UCY1;M6GAD2;M3HX60;A0A0F7MRT6;A0A0F6I7U2;A0A0F6H774;A0A0E2CZR3;A0A0C5X867;A0A098MWE5;M6V0W5;V6I396;M3H5Y4;M3HKY4;M6HBI1;M6F683;M5ZIX6;A0A0M0FHY6;T0G5G3;N1WNZ2;M6EAX9;M6CNZ0;M3FUF6;K8Y6F1;A0A0G8BIF4;A0A0E2FRI2;A0A0E3B1F1;M6K0V6;M6I502;M6DSJ7;K8H2B2;…	LeuA allosteric (Dimerization) domain protein	LEP1GSC124_0207	Leptospira interrogans serovar Pyrogenes str. 200701872	0.00014595	2	2	2	2	6.1	6.1	6.1	43.005
A0A098MWH4;M6ZPU0;A0A0E2CT12;M6RJ44;M6HGD4;M5ZZV9;M3ICZ6;A0A0H4MAF6;A0A0F7MTA3;A0A0E2BA29;A0A0C5WRH5;Q72Q59;Q8F605;M3I1Z5;N1UHB6;M6K977;M6GE37;M3EXA9;A0A0M1YBU3;A0A0F6IHV9;A0A0F6HVD3;A0A0F6HGA5;A0A0E2DEG9;V6GLP4;M6Y8Z9;T0GLA0;M6VUV9;M6UQC4;M6TBL4;M6XIQ6;M6JVX2;M6I6V3;M6F657;M6DKS4;K8H5S1;A0A0M0FKG6;A0A0F6HS29;A0A0E2IDH1;A0A0E2CAG2	Peptide-binding protein	IQ65_13085	Leptospira interrogans serovar Lai	5.2689e-10	7	5	5	5	14	14	14	54.698
Q8F3E9;N1US16;M6KAE5;M6I8Y3;M6HZM9;M6F9K6;M6E1K5;M5ZCM6;M3FSB4;M3E4D3;K8H7Z4;A0A0M1YJZ8;A0A0M0FF99;A0A0F6HWC1;A0A0F6H7Y7;A0A0E2D491;A0A0E2CX59;A0A0E2CLU2;A0A0E2B4N1;A0A098MX43;Q72S84;M6ZQB6;M6XI60;M6RGH7;M6KF92;M6GCW9;M3IGA9;A0A0H4M8E8;A0A0F7MPJ3;A0A0F6I990;A0A0F6HLF2;A0A0E2I7E8;A0A0C5WP44	Methionine aminopeptidase (MAP) (MetAP) (EC 3.4.11.18) (Peptidase M)	map LA_2457	Leptospira interrogans serogroup Icterohaemorrhagiae serovar Lai (strain 56601)	0.00042341	2	1	1	1	5.4	5.4	5.4	26.596
M6GAD9;V6HZ49;Q8F421;Q72RN8;M6V7X6;A0A0H4MPQ6;A0A0F7MWY4;M7A3T2;M6KEW8;M6HCC8;M6A0H3;M3CSH3;A0A0M1YKJ4;A0A0F6IIR4;A0A0F6I584;A0A0F6H701;A0A0E2D0R1;A0A0E2CME4;A0A0C5X3W1;A0A098MXW7;N1UR69	Fructose-1,6-bisphosphatase class 1 domain protein (Fragment)	LEP1GSC037_4686	Leptospira interrogans str. 2006001854	0.0039771	2	1	1	1	10.3	10.3	10.3	22.285
M6S384;M3CSH8;A0A0F7MTM3;M3HIK5;A0A0F6IIW6;A0A098MY04;Q72RQ7;Q8F3Z8;M6HZS9;A0A0E2CMC6;M6K9Q9;M5ZLQ4;A0A0F6H832;A0A0E2DBM7;A0A022SUM8;M3I3P1;M7A328;M6GGZ2;A0A0F6I557;A0A0M1YCB0;N1UBM7;A0A0C5XD54	S1/P1 Nuclease (Fragment)	LEP1GSC116_0570	Leptospira interrogans serovar Icterohaemorrhagiae str. Verdun HP	3.4664e-33	17	6	6	6	25.6	25.6	25.6	30.658
A0A0F6I7B7;A0A0F6HDP9;A0A0E2D2Z0;A0A0E2CKX1;A0A098MY71;A0A0M1YK42;M6HJL0;Q8F1V0;Q72TH0;M6S2B6;M6GB22;M5ZQY7;A0A0F7MS50;A0A0F6HXV1;A0A0C5XAJ4;A0A022T1Y9	Leucine rich repeat protein	LEP1GSC079_3609	Leptospira interrogans str. FPW1039	5.5599e-149	6	3	3	3	5.5	5.5	5.5	78.439
M6GBE2;M3CS68;M6HGE0;Q8F3S0;A0A0M1YGZ1;A0A0F7MRJ4;A0A0F6IKM1;A0A0F6HU24;A0A0F6H6F4;A0A0E2DGF8;A0A0E2CXG2;A0A0C5XCZ2;A0A098MY77;N1UVJ3;M7A5H9;M6KH13;M3I4E9;M6ZT48;M6KGE6;M3I5T0;M6RFF3;M3IQI8;Q72RX6;M5ZGN2;A0A022T0K6	Uncharacterized protein (Fragment)	LEP1GSC037_0053	Leptospira interrogans str. 2006001854	6.3128e-38	5	2	2	2	15.1	15.1	15.1	24.184
M3CS93;A0A0M1YL83;A0A0F7MSA4;A0A0F6IKH7;A0A0F6H6T7;A0A0E2CWX7;A0A0C5X7V8;A0A098MY89;Q8GQU0;N1UME8;M6Z2S9;M6JUS4;M5VIH8;K6IE18;A0A0M1YPQ5;A0A0E2DSK0;A0A0E2B9I9;M6UP32;M6DZK7;M6BZ35;A0A0E2FXI3;T0G421;N1WT76;M6VJ59;M6F1Z8;M6CUM3;M6LMS5;M6FPU1;M3G661;M6TEZ6;V6GR73;M6YAL7;M6UKE8;K8Y762;A0A0M2X186;A0A0G8BK47;T0FB75;Q04TA1;M6VDN5;M6K5X6;M6IB63;M6DF58;A0A0M0FP04;A0A0F6HQJ5;A0A0E3B0R5;A0A0E2IC22;A0A0E2B1C…	ATP-dependent protease ATPase subunit HslU (Unfoldase HslU)	hslU LEP1GSC067_3756	Leptospira interrogans serovar Lora str. TE 1992	6.0015e-17	6	3	3	3	9.6	9.6	9.6	54.07
V6H4N3;M6U1Y7;V6HS71;T0GRI2;T0G1J8;Q04V12;N1WQR1;N1UKL5;N1UB13;M7A4G3;M6Z8I3;M6Y5N3;M6XM69;M6W2D2;M6VP05;M6VM29;M6UYW8;M6UKY7;M6T583;M6Q9I0;M6LK86;M6KFU8;M6K0R3;M6JJL0;M6HRW2;M6G878;M6FJI6;M6F2E4;M6E971;M6D2X0;M6BT54;M6A9X9;M3GSV6;M3GD22;M3GBK1;M3FQX0;M3EV56;K8Y208;K8H581;A0A0M1Z077;A0A0H4MPR6;A0A0G8BNQ4;A0A0F7MYD6;A0A0F6HKH5;A0A0E3AYL3;A0A0E2I2Z9;A0A0E2FNW7;A0A0E2DWK3;A0A0E2CB24;A0A0E2BDF9;A0A0E…	Acyl-CoA dehydrogenase, C-terminal domain protein	LEP1GSC073_0531	Leptospira noguchii str. Cascata	4.8149e-36	5	3	3	3	11.4	11.4	11.4	40.171
A0A0E2D4Z0;A0A098MZ27	Transcription termination/antitermination protein NusG	nusG LEP1GSC105_3921	Leptospira interrogans str. UI 12758	0.0018674	2	1	1	1	9.9	9.9	9.9	20.444
Q6S9K9;Q6S9L7;Q6S9L8;U5I3N2;Q72TP4;Q6S9L2;Q6S9L0;Q6GXE3;Q6GXE2;Q6GXE1;M6G397;C9E6H0;A0A0M1YGA1;A0A0F7MWR5;A0A0F6ID96;A0A0E2CTS4;A0A0C5XFQ0;M3IQ41;M3E5J6;A0A0E2DNN9;A0A098MZU6;Q66ML4;Q66ML0;M6RNW5;A7UD88;Q6S9K3;Q6S9K2;A0A0M0FDT4;Q6S9K7;Q6S9K6;U5I2G2;Q6S9K4;Q48546;M6XCF9;M6JTX1;M6I127;M6E182;K8H9R8;I6T7Y5;I6R0T4;A0A0F6HKI8;A0A0E2IHB2;A0A0E2CNG2;Q66ML8;U5I371	OmpL1 (Fragment)	ompL1	Leptospira interrogans	5.9865e-44	12	5	5	5	27.1	27.1	27.1	29.097
Q8F1L8;N1UWG0;M6ZJP0;M6KFW4;M3E5M6;A0A0M1YG86;A0A0F7MQG6;A0A0F6I8X5;A0A0F6HX20;A0A0F6H650;A0A0E2CTN7;A0A098MZV2;M3HZ99;Q72TN0;M6RRN8;M6HQZ9;M6GDI6;M5ZTB4;A0A0E2CYP3;A0A0C5XAR7;A0A022SU47;M3IPI5	Uncharacterized protein	LA_3115	Leptospira interrogans serogroup Icterohaemorrhagiae serovar Lai (strain 56601)	1.3247e-17	9	4	4	3	16.6	16.6	11.7	35.382
M6ZKM0;M6KSE5;M3I9X7;M3G7I6;T0FL44;Q8F381;Q72SE1;N1UEW9;M6RQW2;M6HHJ3;M6GPV4;M3ESL3;A0A0M1YGH3;A0A0F7MT01;A0A0F6ILD6;A0A0F6I1A5;A0A0F6HB31;A0A0E2D9Q8;A0A0E2CRX4;A0A0C5X346;A0A098N052;M6XIA8;M6JSC0;M6I9D9;M6F247;M6DNJ1;M5ZV78;K8H3C5;A0A0M0FGI4;A0A0F6HIL9;A0A0E2I7G0;A0A0E2CM30;A0A0E2BFN5;A0A022T0F8	Uncharacterized protein	LEP1GSC124_1350	Leptospira interrogans serovar Pyrogenes str. 200701872	8.6403e-134	6	3	3	3	51.3	51.3	51.3	8.3247
V6HYF1;V6HL43;V6HJG0;V6H2N6;T0FPD5;T0FH17;T0FCK0;S3VHQ2;S3V5B4;Q8CXS7;Q72SM5;Q050E4;Q04SB8;N1WF44;N1UQS8;N1UAZ9;M6YVQ7;M6YHS4;M6XUJ2;M6W6U2;M6W2A1;M6VCJ2;M6V6G2;M6UFN4;M6U8E5;M6T1F7;M6RBJ8;M6QT48;M6LM47;M6K9K2;M6JSY9;M6JKX3;M6I358;M6FRA1;M6FA76;M6E2C0;M6DYS4;M6D7M6;M6CV27;M6BHX4;M6A5W1;M5VHQ0;M3GY75;M3GSU5;M3ERB9;K8H446;K6IC28;I0XMY3;A0A0M2X180;A0A0M1YSH5;A0A0M0FNA7;A0A0H4MH65;A0A0G8BP39;A0A0F7MW…	S-adenosylmethionine synthase (AdoMet synthase) (EC 2.5.1.6) (MAT) (Methionine adenosyltransferase)	metK LEP1GSC062_3402	Leptospira alexanderi serovar Manhao 3 str. L 60	9.3567e-14	3	2	1	1	7	2.8	2.8	41.968
Q8GQD2;A0A0F6I958;A0A0F6HBZ1;A0A0E2B6E3;A0A098N134;M6T7Z0;A0A060PY30;M6X3K4;R4X2H5;R4WW87;R4WVW6;A4F206;V6H4P6;T0FUE8;Q8FA30;Q72WD2;N1UGK6;M6Y9F2;M6VI48;M6UC06;M6R3Z8;M6K137;M6JWS3;M6IAS2;M6HSD5;M6GKZ1;M6F773;M6EBB4;M5ZCF0;M3I981;M3G8M4;M3E4K7;K8H7C2;E9NR98;E9NR95;A0A0M1YDD9;A0A0M0FGC6;A0A0F7MMW0;A0A0F6HX86;A0A0F6HSY3;A0A0E2IGS9;A0A0E2D493;A0A0E2D2X7;A0A0E2CET5;A0A0C5X821;A0A022T2E4	DNA gyrase subunit B (EC 5.99.1.3)	gyrB	Leptospira interrogans	3.1922e-07	3	2	2	2	4.5	4.5	4.5	71.63
Q8F1P0;M6S3K2;M6HKS9;M6GHE6;M3IJM1;M3FPJ9;A0A0F6IHD8;A0A0E2DAZ7;A0A098N182;Q72TK9;M6TFA2;V6GW59;T0GV57;N1ULG6;M7A263;M6YA35;M6XL62;M6V9Z7;M6UN90;M6KHW8;M6KCN6;M6IDC6;M6FKN6;M6DWU3;M5ZYI4;M3EZ85;K8HAH8;A0A0M1YC10;A0A0M0FHS8;A0A0F7MVU0;A0A0F6HXJ3;A0A0F6HS97;A0A0F6H682;A0A0E2IDZ1;A0A0E2CX23;A0A0E2CF55;A0A0E2B7W3;A0A0C5XFM7;A0A022SXR0	Uncharacterized protein	LA_3091	Leptospira interrogans serogroup Icterohaemorrhagiae serovar Lai (strain 56601)	2.32e-07	7	3	3	3	14.7	14.7	14.7	27.889
M3EY40;A0A0M1YJC3;A0A0H4MUZ0;A0A0F7MX83;A0A0F6H3P1;A0A0E2DB08;Q8F132;Q72U22;N1UMY0;M6RYA9;M6HY72;M6G8T0;M5ZGL7;M3IIX3;M3GTG3;A0A0F6IFC4;A0A0F6I1G7;A0A0C5XAM3;A0A098N1J8;A0A0M0FJ94;V6GW12;M6ZMB2;M6X504;M6U428;M6TIN0;M6KXB7;M6K6R3;M6I5P0;M6FF60;M6DK47;K8HB87;A0A0F6HPU0;A0A0E2IDV9;A0A0E2CZC8;A0A0E2CEU0;A0A0E2B4L7;T0FRZ6;N1WHG4;M6YYU0;M6VIF2;M6UNJ8;M6JLE3;M6CKU0;M5VFC7;K6I6M0;A0A0M2WVD9;A0A0M1YYU0;A0…	4-hydroxy-tetrahydrodipicolinate synthase (HTPA synthase) (EC 4.3.3.7)	dapA LEP1GSC067_4276	Leptospira interrogans serovar Lora str. TE 1992	2.4818e-25	7	4	4	3	18	18	13.9	32.035
A0A098N1Z2	Cytochrome c oxidase subunit 2 (EC 1.9.3.1)	IQ65_00840	Leptospira interrogans serovar Lai	6.0956e-13	6	3	3	3	8.4	8.4	8.4	37.709
A0A0A7KLA8;Q8F9H3;Q7X5A5;Q72VV5;M7A3F4;M6R562;M6KHQ9;M6GDQ6;M5ZVD0;M3IJT5;M3I2G6;M3CPL2;A0A0M1YF11;A0A0F7MND6;A0A0F6IAP3;A0A0F6I2Q4;A0A0F6H5H7;A0A0E2D462;A0A0E2CW68;A0A0C5X8N5;A0A098N210;M6TN22;T0H4K5;M6CKJ7;V6GVB9;T0GXN2;M6YQW1;M6VCL1;M6UND7	Loa22 (Fragment)	loa22	Leptospira interrogans serovar Australis	0	44	11	11	11	53.6	53.6	53.6	17.682
A0A098N2B6;Q8F099;Q72UQ0;N1UMF2;M7A4U3;M6RIQ4;M6K6D4;M6GLN0;M5ZVC7;M3GQ71;A0A0M1YET0;A0A0F7MK79;A0A0F6ID28;A0A0F6HYL7;A0A0F6HFC0;A0A0E2CQX5;A0A0C5X0A5;A0A022SXD4;M6HRF6;A0A0E2D7H2;M3CN17;M3H595	Pyridoxal phosphate-dependent aminotransferase	IQ65_03820	Leptospira interrogans serovar Lai	4.2122e-35	5	5	5	5	14.9	14.9	14.9	42.527
M6KNZ2;M6RM60;N1UB09;M3GZS5;M6GLC0;M6HJW6;A0A0F6HYZ4;A0A0E2D5Q6;M6FEW0;M5ZF21;A0A0F7MUP1;A0A0E2D2M8;A0A0E2B543;M7ACR7;Q8F028;Q72UW0;M6XI49;M6JRZ2;M6I149;M6DIA0;K8H9W6;A0A0M0FH77;A0A0H4MNK2;A0A0F6IBM1;A0A0F6HPQ4;A0A0F6HFD4;A0A0E2IPC9;A0A0E2CF98;A0A0C5X014;A0A098N2H4;M3CN88;A0A0M1YFT9	Uncharacterized protein	LEP1GSC083_2347	Leptospira interrogans serovar Pyrogenes str. L0374	3.2534e-05	1	1	1	1	15.2	15.2	15.2	12.259
Q8F9Y5;Q72W91;N1URW5;M6ZNH6;M6RHU4;M6KHR0;M6H891;M6GLF8;M3HUM4;M3H701;M3EU89;A0A0M1YDH8;A0A0F7ML52;A0A0F6IH81;A0A0F6I1Q5;A0A0F6H901;A0A0E2D2U4;A0A0E2CS08;A0A0C5WYK0;A0A098N2L3;M6ZIL1;M6WYE8;M6VRD6;M6USC9;M6JXF2;M6JM64;M6IH25;M6E7C7;M5ZQU7;M5VBG6;K8XX17;K8H7X0;K6IM07;A0A0M2WUK8;A0A0M1YVG5;A0A0M0FJK8;A0A0G8BN37;A0A0F6HSK0;A0A0E2I336;A0A0E2DU59;A0A0E2CFE7;A0A0E2BHY0;A0A022T2B1;V6HQC8;V6GWQ3;T0GXR4;M…	NAD(P)(+) transhydrogenase alpha subunit	pntA LA_0052	Leptospira interrogans serogroup Icterohaemorrhagiae serovar Lai (strain 56601)	9.7282e-11	7	5	5	5	14.7	14.7	14.7	41.418
Q8F8Y7;Q72VD8;N1V0F1;M6ZXZ3;M6RGN6;M6KCF0;M6HT31;M6GCK4;M5ZR81;M3INP8;A0A0M1YEM5;A0A0F7MMW9;A0A0F6I2C2;A0A0F6H4F8;A0A0E2DCY6;A0A0E2CWA9;A0A0C5X3V8;A0A098N306	Electron transfer flavoprotein alpha subunit	etfA LA_0411	Leptospira interrogans serogroup Icterohaemorrhagiae serovar Lai (strain 56601)	1.8491e-09	2	2	2	1	11	11	5.3	32.736
M6UD57;M6F8T2;M6A3S3;M3ERT9;D4HT07;D4HSS8;A0A0M1YBX9;A0A0G8BP40;A0A0F7MRE2;A0A0F6HVP0;A0A0F6HFZ0;A0A0E2D9F8;A0A0C5X436;M6ICY5;K8H8E3;A0A0M0FDM3;A0A0E2IQ59;A0A0E2CBC4;A0A0E2AZ16	HpcH/HpaI aldolase/citrate lyase family protein	LEP1GSC186_2497	Leptospira noguchii serovar Autumnalis str. ZUN142	1.0962e-52	8	3	3	3	11.1	11.1	11.1	29.297
N1UTC8;M3ERI9;D4HT08;D4HSS9;A0A0M1YBX8;A0A0F7MPU0;A0A0F6HVL2;A0A0F6HFS0;A0A0E2D960;A0A0C5X598;A0A0F6I932	KR domain protein	LEP1GSC115_2125	Leptospira interrogans serovar Australis str. 200703203	3.867e-36	6	3	3	3	14.4	14.4	14.4	28.699
Q8EXU1;N1U7Z6;M6ZWN8;M6X5X7;M6R8H5;M6KEK3;M6JWJ5;M6I864;M6HPW6;M6G7G1;M6FBA3;M6DQM9;M5ZPF0;M3HTG9;M3HG33;M3ERJ6;K8HD27;A0A0M1YM23;A0A0M0FHP0;A0A0H4MIJ5;A0A0F7MYC1;A0A0F6IAF4;A0A0F6HWT9;A0A0F6HTL6;A0A0F6H987;A0A0E2I888;A0A0E2D6S2;A0A0E2CZD6;A0A0E2CGE2;A0A0E2AZN1;A0A0C5X897;Q75FT8;A0A098MH56	Peroxiredoxin	bcp LB_117	Leptospira interrogans serogroup Icterohaemorrhagiae serovar Lai (strain 56601)	4.6749e-08	7	3	3	3	23.4	23.4	23.4	17.733
M6ZNL3;V6HTI7;Q72QB5;M6RBX6;M6K6T2;M5ZMM0;M3IC86;M3G6X2;D4HSX7;D4HSP4;D4HSF2;A0A0F6HG59;A0A0E2DAG7;A0A0C5X9L6;A0A0G8BJ21;M6W6Q0;M6V8G0;M6JGN9;M6I5T7;M6FGG2;K8H4D2;A0A0M0FG33;A0A0E3B3E7;A0A0E2IQ23;A0A0E2CC62;A0A0E2BAC2	Putative pleiotropic regulatory protein DegT (Fragment)	LEP1GSC124_0231	Leptospira interrogans serovar Pyrogenes str. 200701872	9.8155e-05	4	2	2	2	6.5	6.5	6.5	39.248
M6RGS3;Q8F447;Q72RL7;M3CSF0;A0A0M1YKJ8;A0A0F7MQ93;A0A0F6I577;A0A0F6H6K9;A0A0E2CZB8;A0A0C5XD88;M3IGD7;N1UQM3;M6KEJ6;M3FL88;A0A0F6I7Y0;A0A0E2D142;A0A098MXU6;M6IA34;K8H3E5;A0A0M0FIA2;A0A0E2CJA0;V6GU90	N-acetylmuramoyl-L-alanine amidase	LEP1GSC116_0255	Leptospira interrogans serovar Icterohaemorrhagiae str. Verdun HP	4.156e-08	5	3	3	3	24.9	24.9	24.9	20.02
M6UQE1;M6I6L2;M5ZY46;M3CHV4;K8H8E8;D4HT05;D4HSS5;A0A0M1YC29;A0A0M0FDZ6;A0A0G8BLM4;A0A0F7MT31;A0A0F6IJB7;A0A0F6HVE3;A0A0F6HFW3;A0A0E2IC45;A0A0E2CBD4;A0A0C5XEK9;M3H676;M6F9S5;A0A0E2AZX8;T0FJP7;A0A0E2D8Z8;N1UTD7	2-dehydro-3-deoxyphosphooctonate aldolase (EC 2.5.1.55)	kdsA_2 LEP1GSC186_2500	Leptospira noguchii serovar Autumnalis str. ZUN142	9.79e-48	10	5	5	5	21.9	21.9	21.9	32.68
M6JWW9;K8H682;M6I8F4;M6F871;M6DFU4;A0A0M0FNU8;A0A0F6HQ72;A0A0E2I4X0;A0A0E2CH48;A0A0E2AZ64;N1UPB8;M6K4A0;M6XR58;M6ZQ97;M6HXP6;M3CU22;A0A0F6IKT1;M6RGG7;M3HHF5;Q8EZA5;Q72MN8;M6GDX9;M5ZNS2;M3FQ30;A0A0M1YJK6;A0A0F7MVK6;A0A0F6I5W0;A0A0F6HBS8;A0A0E2D6T2;A0A0E2CVT6;A0A0C5XHD7;A0A098MLR7;A0A022SSK9;V6HPI6;N1WKH0;A0A0F6IHZ3;V6GN55;T0GWE2;M6YBF2;M6VT26;M6UH09;M6TB37				0.0088525	1	2	2	1	24.5	24.5	12.3	12.225
M6WYU8;M6K4T3;M6I9F7;M6F7A1;M6E746;K8HDC0;A0A0M0FLU2;A0A0F6HTN1;A0A0E2I8J2;A0A0E2CGR3;A0A0E2B1U1;M3HGR3;M6RJ96;M6K936;M3HP12;N1UJT7;M7A6V8;M6H6Z9;M6T333;M6G6X5;V6GUX1;M6Y9Y1;M6UIH8;T0FF78;M6V6D6;Q8EX86;Q75FE4;M5ZLH8;M3CHD3;A0A0M1YMR2;A0A0F7MY34;A0A0F6IGU9;A0A0F6I4V4;A0A0F6H9L5;A0A0E2D257;A0A0E2CXD8;A0A0C5XJH4;A0A098MHL4;A0A022SYU2	OmpA family protein	LEP1GSC127_0491	Leptospira kirschneri str. 200801925	4.6171e-30	4	2	2	2	18.8	18.8	18.8	14.71
M6X6U0;M6T3J9;V6GP33;T0GW94;M6Y166;M6VAA8;M6UMB6;M6JVJ2;M6I2L2;M6F466;M6DX65;K8HD34;A0A0M0FLX5;A0A0F6HMR7;A0A0E2I7A0;A0A0E2CKE8;A0A0E2BEK9;M6ZSE5;M6GXZ2;V6HLY0;V6HJ32;T0H051;T0GN22;S3UX45;Q8F708;Q72PD0;N1WA27;N1UET2;M6YZ53;M6VLH6;M6UVN6;M6R411;M6KND1;M6JJC3;M6HQR7;M6CQG6;M5ZZ82;M5V2I6;M3GV16;M3GDC9;M3G3F2;M3CTA0;K8XXU9;K6ID71;A0A0M2X2Y2;A0A0M1YSR0;A0A0M1YD81;A0A0G8BM41;A0A0F7ML20;A0A0F6IDB7;A0A0F…	Anthranilate phosphoribosyltransferase (EC 2.4.2.18)	trpD LEP1GSC127_3182	Leptospira kirschneri str. 200801925	7.1889e-31	6	2	2	2	7.9	7.9	7.9	36.245
M3HVB6;Q04ZU3;Q04S16;N1WK02;M6ZCU3;M6VZT5;M6VPK1;M6VK17;M6UXC7;M6JKS0;M6E7F3;M6BIN8;M5UVN7;M3H0W7;K8XVX9;K6IBN8;A0A0G8BI82;A0A0E3B2D3;A0A0E2FW66;A0A0E2DYL4;A0A0E2BJF6;V6I4A4;T0G247;N1U2I0;M6CPL8;M6A2V3;A0A0M1YMY7;S3V0U7	Putative ATP synthase subunit alpha	LEP1GSC123_0225	Leptospira borgpetersenii str. 200701203	8.2839e-17	5	2	2	1	8.9	8.9	5.8	34.332
A0A0F6IAI4;A0A0E2D0X0;M6V185;M5VA91;K6I633;A0A0M1YW87;A0A0E2DQP1;A0A0E2BIY6;V6H036;T0GXR0;M6ZG46;M6Y753;M6XNG2;M6VIX1;M6UGU3;M6TLW4;M6K0F6;M6JX99;M6IQT0;M6F7T6;M6DSZ8;M3GYI1;K8YHQ8;K8HCU1;A0A0M2WZB7;A0A0M0FMC4;A0A0G8BPG0;A0A0F6HHZ2;A0A0E2IB93;A0A0E2C8X3;A0A0E2B422;A0A098N0G3;M6VL97;V6HQH1;N1UB70;M6FSE9;V6HW83;M6QA06;M6LR88;M6A308;Q8F999;N1US48;M6ZNV5;M6RGT3;M6KTY0;M6HR31;M6GKU9;M6A4W2;M3I1F8;M3G3…	Crotonyl-CoA reductase	ccrA LEP1GSC079_3074	Leptospira interrogans str. FPW1039	1.3918e-80	10	7	7	7	24.1	24.1	24.1	45.478
M6VYQ3;A0A0M0FDX3;A0A0E2IBR9	DegT/DnrJ/EryC1/StrS aminotransferase family protein (Fragment)	LEP1GSC133_0027	Leptospira borgpetersenii serovar Pomona str. 200901868	3.9315e-09	2	1	1	1	7.4	7.4	7.4	24.278
A0A0M0FDZ4;A0A0E2IC47				0.0017563	2	1	1	1	4.2	4.2	4.2	46.507
A0A0F6IK97;A0A0F6H6H6;M7A207;M6RWZ5;M5ZWE9;M3DKY5;A0A0M1YLG1;A0A0F7MT45;A0A0F6HUG3;A0A0E2DGR1;A0A0E2CXB7;A0A098MZY7;A0A022SUE0;Q8F3H0;Q72S69;M6KGR2;M6HGN6;M6GV62;A0A0C5WP54;M6XRL4;M6FI37;A0A0M0FNE6;A0A0E2B211;M6JZE1;M6I9C3;M6E572;K8H958;A0A0F6HMM7;A0A0E2I827;A0A0E2CJI5;N1UM03;T0FQL6;M6VDX8;M6UEK5;N1WPV6;N1TUG2;M6Z6C6;M6VJU9;M6V3L8;M6US19;M6Q4D1;M6LND2;M6JFC1;M6G2F6;M6ABF9;M5UYK8;M3GWQ6;K6I6R1;A0A…	Carboxyl transferase domain protein	LEP1GSC079_1615	Leptospira interrogans str. FPW1039	2.3864e-133	14	8	8	3	21.1	21.1	9.5	60.354
A0A0F6IA55;A0A0F6HBK7;A0A0E2CNQ6;Q8EYC5;Q72LV9;N1UPV2;M6RDA0;M6K9H5;M6H7R9;M5ZH59;M3ITT2;M3H7N2;M3CQJ9;A0A0M1YI55;A0A0F7MUF6;A0A0F6I389;A0A0E2DB81;A0A0C5X929;A0A098MK37;A0A022SYL0;M6FJD0;A0A0E2BDY6;M6ZVH3;M6TAW8;M6XFK5;V6GR26;T0FGA7;M6YD51;M6VQ36;M6UDW2;M6JR85;M6IBS7;M6E2F6;K8H7N6;A0A0M0FLW4;A0A0F6HJ49;A0A0E2IIN8;A0A0E2CEL4	Pappalysin-1 domain protein	LEP1GSC079_2712	Leptospira interrogans str. FPW1039	0	27	9	9	1	28.5	28.5	4.8	51.834
M3ICN7;A0A0F6IFK9;M3E157;V6HTB4;V6HJ73;V6H2A2;T0G2W1;T0FPY7;Q04QD6;N1WPT0;N1U7K3;M6YWD9;M6Y979;M6XGN1;M6W1U5;M6VTH3;M6VGW1;M6VFD1;M6UQW9;M6U787;M6SW49;M6QBT7;M6LR72;M6K446;M6JEI9;M6IE76;M6FIQ5;M6F3A1;M6EIN8;M6DTL4;M6CZH0;M6BJR9;M6AUM2;M5V5E1;M3HNP7;M3FRP8;K8YAJ5;K8H6N0;K6J4A6;A0A0M2WXG8;A0A0M1YYT4;A0A0M0FMJ2;A0A0G8BJ73;A0A0F6HQ36;A0A0E3BA33;A0A0E2I4J2;A0A0E2FR24;A0A0E2DW49;A0A0E2CHN1;A0A0E2BHG3;A…	Putative electron transfer flavoprotein, alpha subunit	LEP1GSC151_4772	Leptospira interrogans serovar Grippotyphosa str. LT2186	4.0057e-13	3	2	1	1	11	5.3	5.3	32.765
M3HKE4;A0A0F6IFM5;N1UAT2;M6QC18;M6LJ43;M6FZ87;M6AMT6;Q8F8Y6;Q72VD7;N1URK9;M6ZSV8;M6RNH4;M6KCB9;M6HEI1;M6GMZ3;M5ZU03;M3CHC3;A0A0M1YDH1;A0A0F7MJK0;A0A0F6I245;A0A0F6H4J0;A0A0E2D1C2;A0A0E2CWP1;A0A0C5X909;A0A098N1K2;A0A022T172;M3GBQ4;A0A0E3B5Z0;V6HUE7;M6UUD8;T0GY41;M6VRL2;M6XR70;M6JX29;M6IDI2;M6F4G5;M6DKK1;M3FQX7;K8H5Q2;A0A0M0FMM7;A0A0F6HQ42;A0A0E2I4D2;A0A0E2CTY1;A0A0E2B6C1;M6T715;V6GT21;M6UGN5;M6YFF7…	Putative electron transfer flavoprotein subunit beta	LEP1GSC151_4773	Leptospira interrogans serovar Grippotyphosa str. LT2186	5.475e-27	6	6	5	2	27.7	23.3	9.1	27.054
N1VXE8;M6CJZ0;K5BY42;B0SQY3	Carboxyl transferase domain protein	LEP1GSC079_1615	Leptospira interrogans str. FPW1039	3.4872e-05	1	2	1	1	5.8	3.6	3.6	59.934
B5AS27;Q4FCW7;Q3YA44;Q6S9T5;Q9L959;T0FCI2;Q7BDD4;Q79B72;Q72SM7;Q6T251;Q6J0P4;Q6J0P2;Q6J0P0;Q6J0N9;Q6J0N8;Q6J0N7;Q6J0N6;Q6J0N2;O34094;N1UU84;M6ZFC7;M6Y635;M6X857;M6VCP7;M6UJN5;M6T321;M6RVX3;M6KGG6;M6JS59;M6I352;M6HMU1;M6GEK3;M6FSC1;M6EE92;M6A1S0;M3I1C5;M3HNP5;M3ESQ6;K8H3T9;G1U9W6;D3YN29;D3YN28;A0A0M1YFH4;A0A0M0FPF4;A0A0F7MMA2;A0A0F6IF23;A0A0F6HUP2;A0A0F6HIH4;A0A0F6HFI7;A0A0E2IL34;A0A0E2D7C2;A0A0E2…	Major outer membrane protein	lipL32 BW243_08075	Leptospira interrogans serovar Pomona	3.1773e-239	29	11	11	6	47.8	47.8	22.1	29.641
I0XMK4;M6DL01	Membrane alanyl aminopeptidase (EC 3.4.11.2)	pepN LEP1GSC185_2371	Leptospira licerasiae serovar Varillal str. VAR 010	0.0092965	2	1	1	1	1.4	1.4	1.4	97.877
I4BBL8	60 kDa chaperonin (GroEL protein) (Heat shock 58 kDa protein) (Protein Cpn60)	groL groEL hsp58 mopA LA_2655	Leptospira interrogans serogroup Icterohaemorrhagiae serovar Lai (strain 56601)	2.7472e-12	2	5	2	2	5.9	3.9	3.9	57.844
M3HHB8;M3GUC2	Uncharacterized protein	LEP1GSC150_3127	Leptospira interrogans serovar Copenhageni str. LT2050	0.0017531	1	1	1	1	35	35	35	4.3889
M3IJ86	Carboxyl transferase domain protein	LEP1GSC150_3626	Leptospira interrogans serovar Copenhageni str. LT2050	5.9245e-36	3	6	2	2	19.7	5.1	5.1	39.342
T0HEU7;M6CSN5;N1WK94	Zn-dependent alcohol dehydrogenase	adhP LA_3158	Leptospira interrogans serogroup Icterohaemorrhagiae serovar Lai (strain 56601)	1.7212e-60	3	2	1	1	8.6	4.2	4.2	36.443
T0FLW7;M6CYN6	Aconitate hydratase	acnA LB_327	Leptospira interrogans serogroup Icterohaemorrhagiae serovar Lai (strain 56601)	1.8832e-90	3	7	1	1	13.7	2.4	2.4	81.952
T0HBE2;N1WJA0;M6D9T8	GTP cyclohydrolase 1 (EC 3.5.4.16) (GTP cyclohydrolase I) (GTP-CH-I)	folE LEP1GSC193_2364	Leptospira alstonii serovar Pingchang str. 80-412	0.0091405	1	1	1	1	5.5	5.5	5.5	20.805
T0FY34;M6DBB9	Bacterioferritin (EC 1.16.3.1)	bfr LEP1GSC073_3488	Leptospira noguchii str. Cascata	9.0701e-30	2	2	1	1	16.1	8.4	8.4	18.062
N1U855;M6FD45;V6I3T2;M6TC26;V6I1W3;V6GGE2;T0H7N3;T0FJJ1;Q72QY0;Q04SG9;N1WD56;N1UT54;M6ZZI5;M6Z194;M6Y5N9;M6WE77;M6W3B0;M6VML4;M6UUK6;M6UJA0;M6UG48;M6R8T8;M6QD95;M6LFE6;M6KDS8;M6JXC5;M6JNB5;M6I9I1;M6EZS4;M6DZ52;M6DTS6;M6CWX7;M6BPT0;M6AIB8;M5ZS07;M5UVG3;M3GKZ5;M3EFK6;M3CQ31;K8Y9V5;K8HBL9;K6IEW0;A0A0M2WYR8;A0A0M1YYR6;A0A0M1YDW0;A0A0M0FHJ9;A0A0G8BPP6;A0A0F7MX08;A0A0F6I8U4;A0A0F6I0D3;A0A0F6HI41;A0A0F6…	Thioredoxin	trxA LEP1GSC043_2790	Leptospira weilii str. Ecochallenge	2.1707e-06	2	2	2	2	7.7	7.7	7.7	44.659
M6G6C5	Pappalysin-1 domain protein	LEP1GSC079_2712	Leptospira interrogans str. FPW1039	0	3	9	1	1	29.6	3.8	3.8	47.751
M6WEW2;V6I4E9;Q04PA5;M6YXX8;M6VPQ8;M6V3Q0;M6UZL6;M6JCN0;M6F4A8;M6E6M4;M6BVQ9;M5VHV3;M3GT33;K8Y3H8;K6I4Z2;A0A0M2WZK3;A0A0M1YSH2;A0A0G8BM62;A0A0E3B4V2;A0A0E2G877;A0A0E2DYV3;A0A0E2BHD1;A0A0E2B640;M3GVG1	Acetyl-CoA acetyltransferase (EC 2.3.1.9)	thlA LEP1GSC133_0632	Leptospira borgpetersenii serovar Pomona str. 200901868	2.0045e-48	6	4	4	2	10.9	10.9	4.1	40.933
N1WQU1;V6HYW0;T0H280;Q8F4T6;Q72R01;N1UJ08;M6ZUG2;M6X7C5;M6RF04;M6KDR9;M6K1N7;M6IA85;M6HUR5;M6G5C4;M6F0U3;M6E140;M6CVT2;M5ZQZ5;M3IP51;M3GT75;M3EA16;K8H3A4;A0A0M1YK95;A0A0M0FHS1;A0A0F7MQT1;A0A0F6I8A8;A0A0F6HZX0;A0A0F6HRE0;A0A0F6H738;A0A0E2ICU2;A0A0E2CZX6;A0A0E2CRA1;A0A0E2CHR6;A0A0E2B2C1;A0A0C5WQK3;A0A098MVR0;A0A022SX63;V6HKR6;T0G917;S3UYJ5	ATP-dependent Clp protease proteolytic subunit (EC 3.4.21.92) (Endopeptidase Clp)	clpP LEP1GSC060_1356	Leptospira weilii serovar Ranarum str. ICFT	1.2821e-07	3	2	2	2	15.2	15.2	15.2	21.509
Q5G7Z4;Q5G803	Putative outer membrane lipoprotein Qlp42 (Fragment)		Leptospira weilii serovar Qingshui	0.0057786	2	1	1	1	12.2	12.2	12.2	12.726
Q6GV14	Uncharacterized protein	LEP1GSC060_2961	Leptospira weilii serovar Ranarum str. ICFT	9.9232e-100	6	4	1	1	29.1	10.2	10.2	13.653
U6A411;U6A406;U6A402;U6A3Z7;U6A3Z2;U6A3E4;U6A3E1;U6A3D7;U6A3D2;U6A3C8;U6A1S5;U6A1S0;U6A1R5;U6A1Q9;U6A1Q4;U6A196;U6A191;U6A188;U6A182;U6A179;U6A0U5;U6A0U0;U6A0T4;U6A0S7;U6A0S2	LipL41 (Outer membrane protein)	lipL41	Leptospira interrogans serovar Icterohaemorrhagiae	2.3847e-47	2	6	1	1	34.8	7.3	7.3	17.704
W0FER8	LipL32 (Fragment)		Leptospira weilii	2.1864e-204	4	5	2	2	39.5	27.1	27.1	14.479
