# Supplementary material for: Leptospira interrogans Secreted Proteases Degrade Extracellular Matrix and Plasma Proteins From the Host
Source: Front Cell Infect Microbiol. 2018 Mar 27;8:92. doi: 10.3389/fcimb.2018.00092 (PMC5881292; doi:10.3389/fcimb.2018.00092)
Supplement: Supplementary Table 3 — Proteins identified only in the Patoc I strain. [file Table3.XLSX]

## Sheet: Unique_proteins_Patoc I
Supplementary table 3. Proteins identified only in the Patoc I strain.
Majority protein IDs	Protein names	Gene names	Organism	Protein PEP	MS/MS Count	Peptides	Razor + unique peptides	Unique peptides	Sequence coverage [%]	Unique + razor sequence coverage [%]	Unique sequence coverage [%]	Mol. weight [kDa]
B0SAP0;B0SSR8;R8ZQP7;M6C3T3;K5C8B2;N1W1Q8	Succinate--CoA ligase [ADP-forming] subunit beta (EC 6.2.1.5) (Succinyl-CoA synthetase subunit beta) (SCS-beta)	sucC LBF_2003	Leptospira biflexa serovar Patoc (strain Patoc 1 / Ames)	8.6068e-08	6	4	4	3	12.6	12.6	8.5	42.073
B0SJ93	Uncharacterized protein	LEPBI_I0587	Leptospira biflexa serovar Patoc (strain Patoc 1 / ATCC 23582 / Paris)	0.00041319	6	1	1	1	8.3	8.3	8.3	16.637
B0SJK5	Uncharacterized protein	LEPBI_I0332	Leptospira biflexa serovar Patoc (strain Patoc 1 / ATCC 23582 / Paris)	2.3839e-05	3	2	2	2	5.8	5.8	5.8	38.594
B0SJW3;R8ZXP1;R9A0A7;M6CIK3;K5C7A5	Uncharacterized protein	LEPBI_I0124	Leptospira biflexa serovar Patoc (strain Patoc 1 / ATCC 23582 / Paris)	2.4175e-06	3	2	2	2	9.6	9.6	9.6	23.42
B0SJY5	Uncharacterized protein	LEPBI_I0162	Leptospira biflexa serovar Patoc (strain Patoc 1 / ATCC 23582 / Paris)	0.0089431	4	1	1	1	6.3	6.3	6.3	19.43
B0SK35	DNA gyrase subunit B (EC 5.99.1.3)	gyrB1 gyrB LEPBI_I0005	Leptospira biflexa serovar Patoc (strain Patoc 1 / ATCC 23582 / Paris)	4.036e-55	3	1	1	1	2	2	2	72.138
B0SKD3;R8ZV46;N1W5H9;N1VWT0;M6CAZ2;K5CF35	Putative acetyl-CoA acetyltransferase (Acetoacetyl-CoA thiolase) (EC 2.3.1.9)	thiL1 LEPBI_I0355	Leptospira biflexa serovar Patoc (strain Patoc 1 / ATCC 23582 / Paris)	1.1824e-20	5	3	3	3	9.9	9.9	9.9	40.765
B0SKK4;R8ZUC1	Putative metalloendopeptidase, M23B family putative signal peptide	LEPBI_I0627	Leptospira biflexa serovar Patoc (strain Patoc 1 / ATCC 23582 / Paris)	1.3532e-14	4	2	2	2	5.8	5.8	5.8	57.444
B0SKM4	Uncharacterized protein	LEPBI_I0648	Leptospira biflexa serovar Patoc (strain Patoc 1 / ATCC 23582 / Paris)	0.0080017	2	1	1	1	5	5	5	25.447
B0SKU1;B0SCB9;R9A6J6;R8ZNP7;N1WB05;N1VND2;M6CDY6;K5CBH3	10 kDa chaperonin (GroES protein) (Protein Cpn10)	groS groES LEPBI_I2343	Leptospira biflexa serovar Patoc (strain Patoc 1 / ATCC 23582 / Paris)	1.3603e-42	14	8	6	6	71.9	55.2	55.2	10.307
B0SKY4;R9A641;M6CHW5;K5C7F9	p-protein (EC 4.2.1.51) (EC 5.4.99.5)	pheA LEPBI_I2387	Leptospira biflexa serovar Patoc (strain Patoc 1 / ATCC 23582 / Paris)	0.00022275	3	2	2	2	6.3	6.3	6.3	40.302
B0SLA6;K5C604	Uncharacterized protein	LEPBI_I0783	Leptospira biflexa serovar Patoc (strain Patoc 1 / ATCC 23582 / Paris)	3.2368e-72	5	2	2	2	6.5	6.5	6.5	44.326
B0SLJ6;B0SD19	Catalase-peroxidase (CP) (EC 1.11.1.21) (Peroxidase/catalase)	katG LEPBI_I2495	Leptospira biflexa serovar Patoc (strain Patoc 1 / ATCC 23582 / Paris)	0.0033924	1	1	1	1	1.5	1.5	1.5	82.736
B0SLP3	Outer membrane protein OmpL1 putative signal peptide	ompL1 LEPBI_Ia0817	Leptospira biflexa serovar Patoc (strain Patoc 1 / ATCC 23582 / Paris)	1.7843e-67	8	1	1	1	5.3	5.3	5.3	31.638
B0SLT4;B0SLT5	Uncharacterized protein	LEPBI_I0859	Leptospira biflexa serovar Patoc (strain Patoc 1 / ATCC 23582 / Paris)	1.8374e-22	9	3	3	3	15.7	15.7	15.7	28.075
B0SM47;B0SDL8;M6D3J7	3-phosphoshikimate 1-carboxyvinyltransferase (EC 2.5.1.19) (5-enolpyruvylshikimate-3-phosphate synthase) (EPSP synthase) (EPSPS)	aroA LEPBI_I2598	Leptospira biflexa serovar Patoc (strain Patoc 1 / ATCC 23582 / Paris)	2.631e-08	3	1	1	1	3	3	3	46.409
B0SM63;B0SDN4;R9A8D6;R8ZMR7;N1WGM8;N1VLG8	Ribosome-recycling factor (RRF) (Ribosome-releasing factor)	frr LEPBI_I2614	Leptospira biflexa serovar Patoc (strain Patoc 1 / ATCC 23582 / Paris)	3.4526e-07	5	3	3	3	20.8	20.8	20.8	20.697
B0SM65;B0SDN6;R8ZMH1;M6C9J4;K5D577;R9AEU9;N1WGW2;N1VLB6	Elongation factor Ts (EF-Ts)	tsf LEPBI_I2616	Leptospira biflexa serovar Patoc (strain Patoc 1 / ATCC 23582 / Paris)	8.1828e-13	12	6	6	6	26.3	26.3	26.3	21.831
B0SM96;R9AEF7;N1WCL4;N1VQP4;M6CIH4;K5BQY2	3-oxoacyl-[acyl-carrier protein] reductase (EC 1.1.1.100)	fabG5 LEPBI_I2647	Leptospira biflexa serovar Patoc (strain Patoc 1 / ATCC 23582 / Paris)	1.042e-06	1	2	2	2	9.8	9.8	9.8	27.147
B0SMG3	Uncharacterized protein	LEPBI_I0983	Leptospira biflexa serovar Patoc (strain Patoc 1 / ATCC 23582 / Paris)	1.2781e-11	7	5	5	5	17.7	17.7	17.7	44.369
B0SMG6;R8ZPS0;R9A1F3;N1W4K4	Uncharacterized protein	LEPBI_I0986	Leptospira biflexa serovar Patoc (strain Patoc 1 / ATCC 23582 / Paris)	7.4665e-09	8	4	4	4	14.6	14.6	14.6	27.201
B0SMI4;R9A4E4;R8ZPX6;N1W4P1;N1W019;M6C542;K5CFD9	Uncharacterized protein	LEPBI_I1004	Leptospira biflexa serovar Patoc (strain Patoc 1 / ATCC 23582 / Paris)	2.9735e-06	4	2	2	2	11.6	11.6	11.6	24.514
B0SMM4	Uncharacterized protein	LEPBI_I2670	Leptospira biflexa serovar Patoc (strain Patoc 1 / ATCC 23582 / Paris)	7.4007e-132	37	11	11	11	41.9	41.9	41.9	39.187
B0SMR4	Uncharacterized protein	LEPBI_I2710	Leptospira biflexa serovar Patoc (strain Patoc 1 / ATCC 23582 / Paris)	1.5435e-14	6	1	1	1	26.9	26.9	26.9	7.5073
B0SMR8;B0SE82	Hydroxyethylthiazole kinase (EC 2.7.1.50) (4-methyl-5-beta-hydroxyethylthiazole kinase) (TH kinase) (Thz kinase)	thiM LEPBI_I2714	Leptospira biflexa serovar Patoc (strain Patoc 1 / ATCC 23582 / Paris)	5.932e-29	10	6	6	6	31.8	31.8	31.8	27.61
B0SNF9;M6CB14;K5BQD8	Uncharacterized protein	LEPBI_I2857	Leptospira biflexa serovar Patoc (strain Patoc 1 / ATCC 23582 / Paris)	1.6688e-99	19	3	3	3	13	13	13	20.683
B0SNG9	Uncharacterized protein	LEPBI_I2867	Leptospira biflexa serovar Patoc (strain Patoc 1 / ATCC 23582 / Paris)	1.415e-267	30	11	11	11	12.5	12.5	12.5	130.24
B0SNH4;M6C8F1;K5D055	Arsenate reductase (Arsenical pump modifier) (EC 1.20.4.1)	arsC LEPBI_I2872	Leptospira biflexa serovar Patoc (strain Patoc 1 / ATCC 23582 / Paris)	4.9265e-07	3	3	3	3	29.5	29.5	29.5	15.985
B0SNK3;B0SF64;R8ZWK4;N1W6B0	Glutamate-1-semialdehyde 2,1-aminomutase (GSA) (EC 5.4.3.8) (Glutamate-1-semialdehyde aminotransferase) (GSA-AT)	hemL LEPBI_I1168	Leptospira biflexa serovar Patoc (strain Patoc 1 / ATCC 23582 / Paris)	4.5115e-12	4	4	4	4	13.9	13.9	13.9	46.412
B0SNK4;R9A4U8;R8ZQS6;N1WAR5;N1VXD5;M6C254;K5C7N1	Delta-aminolevulinic acid dehydratase (EC 4.2.1.24)	hemB LEPBI_I1169	Leptospira biflexa serovar Patoc (strain Patoc 1 / ATCC 23582 / Paris)	1.9239e-07	4	2	2	2	7.6	7.6	7.6	35.61
B0SNL9	5'-adenylylsulfate reductase (APS reductase cysH-like) (EC 1.8.4.8)	cysH LEPBI_I1184	Leptospira biflexa serovar Patoc (strain Patoc 1 / ATCC 23582 / Paris)	0.005606	1	1	1	1	5.4	5.4	5.4	27.834
B0SNP8	Uncharacterized protein	LEPBI_I1215	Leptospira biflexa serovar Patoc (strain Patoc 1 / ATCC 23582 / Paris)	1.6009e-08	6	4	4	4	16.9	16.9	16.9	37.459
B0SP65	Uncharacterized protein	LEPBI_I1279	Leptospira biflexa serovar Patoc (strain Patoc 1 / ATCC 23582 / Paris)	0.0091992	2	1	1	1	0.7	0.7	0.7	208.14
B0SPF0;B0SFJ3;R8ZW44;N1VXX0;R9A3J5;N1WBW7	Phosphoenolpyruvate carboxykinase (ATP) (PCK) (PEP carboxykinase) (PEPCK) (EC 4.1.1.49)	pckA LEPBI_I2989	Leptospira biflexa serovar Patoc (strain Patoc 1 / ATCC 23582 / Paris)	1.1697e-23	8	9	8	3	21.9	20	8.5	59.347
B0SPJ8	Uncharacterized protein	LEPBI_I3038	Leptospira biflexa serovar Patoc (strain Patoc 1 / ATCC 23582 / Paris)	1.4751e-70	15	5	5	5	33	33	33	22.414
B0SPT7	Outer-membrane lipoprotein carrier protein	lolA LEPBI_I1394	Leptospira biflexa serovar Patoc (strain Patoc 1 / ATCC 23582 / Paris)	0.0057896	3	1	1	1	7.3	7.3	7.3	26.518
B0SPU3	Uncharacterized protein	LEPBI_I1400	Leptospira biflexa serovar Patoc (strain Patoc 1 / ATCC 23582 / Paris)	0.0063982	2	1	1	1	6.7	6.7	6.7	23.374
B0SPW0;M6CCP4;K5C8I2	Uncharacterized protein	LEPBI_I1417	Leptospira biflexa serovar Patoc (strain Patoc 1 / ATCC 23582 / Paris)	2.4364e-168	22	7	7	7	57.3	57.3	57.3	10.864
B0SQ01;R9A1M4;N1WEU9;M6CKT8;K5BZ13;N1VSR3;R8ZWT7	LipL45 protein	LEPBI_I1460	Leptospira biflexa serovar Patoc (strain Patoc 1 / ATCC 23582 / Paris)	9.5892e-50	20	8	7	7	25.2	24.4	24.4	42.914
B0SQ31;R9A3A4;N1VWS9;M6CD10;K5C1U5	Putative alcohol dehydrogenase, zinc-containing alcohol dehydrogenase family (EC 1.6.5.5)	LEPBI_I3117	Leptospira biflexa serovar Patoc (strain Patoc 1 / ATCC 23582 / Paris)	1.0685e-06	4	3	3	3	12.5	12.5	12.5	45.374
B0SQC6;R8ZXL1	Uncharacterized protein	LEPBI_I1477	Leptospira biflexa serovar Patoc (strain Patoc 1 / ATCC 23582 / Paris)	1.0436e-07	5	3	3	3	15	15	15	33.985
B0SQH4;B0SH18	Translation initiation factor IF-2	infB LEPBI_I1525	Leptospira biflexa serovar Patoc (strain Patoc 1 / ATCC 23582 / Paris)	6.9196e-56	17	5	5	2	11.2	11.2	1.9	97.207
B0SQR3	Uncharacterized protein	LEPBI_I3245	Leptospira biflexa serovar Patoc (strain Patoc 1 / ATCC 23582 / Paris)	6.3663e-18	6	5	5	5	31	31	31	19.438
B0SQW8;R9A4Y2;R8ZTG5;N1WIM2;M6CJQ0;K5CD60	Flavin-dependent thymidylate synthase (FDTS) (EC 2.1.1.148) (FAD-dependent thymidylate synthase) (Thymidylate synthase ThyX) (TS) (TSase)	thyX LEPBI_I3300	Leptospira biflexa serovar Patoc (strain Patoc 1 / ATCC 23582 / Paris)	5.1464e-09	9	4	4	4	16.9	16.9	16.9	35.513
B0SR18;R8ZWS6;R9A1W0;N1W1F1;N1VR91;M6CJ71;K5CWL9	Putative ferredoxin	LEPBI_I1612	Leptospira biflexa serovar Patoc (strain Patoc 1 / ATCC 23582 / Paris)	2.5283e-61	23	5	5	4	52.8	52.8	52.8	8.3403
B0SR21;R8ZWN9	GMP synthase (glutamine-hydrolyzing) (EC 6.3.5.2)	guaA LEPBI_I1615	Leptospira biflexa serovar Patoc (strain Patoc 1 / ATCC 23582 / Paris)	3.2254e-10	11	5	5	5	8.5	8.5	8.5	67.186
B0SRP2	Aspartyl/glutamyl-tRNA(Asn/Gln) amidotransferase subunit C (Asp/Glu-ADT subunit C) (EC 6.3.5.-)	gatC LEPBI_I1731	Leptospira biflexa serovar Patoc (strain Patoc 1 / ATCC 23582 / Paris)	0.00098452	1	1	1	1	14.9	14.9	14.9	10.905
B0SRV6	Uncharacterized protein	LEPBI_I3430	Leptospira biflexa serovar Patoc (strain Patoc 1 / ATCC 23582 / Paris)	1.8143e-12	4	3	3	3	18.1	18.1	18.1	25.085
B0SRW2;R8ZU95	Putative ferredoxin--NADP reductase (EC 1.18.1.2)	LEPBI_I3436	Leptospira biflexa serovar Patoc (strain Patoc 1 / ATCC 23582 / Paris)	1.4991e-19	9	4	4	3	16.6	16.6	13.4	34.194
B0SS87;R8ZPV6	Putative outer membrane protein, OmpA domain putative membrane protein	LEPBI_I1873	Leptospira biflexa serovar Patoc (strain Patoc 1 / ATCC 23582 / Paris)	2.7974e-12	5	2	2	2	9.2	9.2	9.2	29.206
B0SS91	Uncharacterized protein	LEPBI_I1877	Leptospira biflexa serovar Patoc (strain Patoc 1 / ATCC 23582 / Paris)	5.7316e-09	1	1	1	1	9.2	9.2	9.2	15.096
B0SS99	Uncharacterized protein	LEPBI_I1886	Leptospira biflexa serovar Patoc (strain Patoc 1 / ATCC 23582 / Paris)	1.2632e-18	8	3	3	1	36.9	36.9	14.3	9.2306
B0SSG0;B0SA29;R8ZQ27;N1W140	50S ribosomal protein L30	rpmD LEPBI_I1947	Leptospira biflexa serovar Patoc (strain Patoc 1 / ATCC 23582 / Paris)	3.7616e-06	8	2	2	2	33.9	33.9	33.9	6.6861
B0SSG9;R9A7L7;R8ZQZ3;N1W8U4;N1VVF4;M6CJI1;K5D6B5	50S ribosomal protein L29	rpmC LEPBI_I1956	Leptospira biflexa serovar Patoc (strain Patoc 1 / ATCC 23582 / Paris)	5.1521e-06	3	3	3	3	22.2	22.2	22.2	10.088
B0SSN6;K5BR46	Putative aminotransferase	LEPBI_I2024	Leptospira biflexa serovar Patoc (strain Patoc 1 / ATCC 23582 / Paris)	6.6334e-08	5	2	2	2	6.4	6.4	6.4	46.759
B0ST07	Uncharacterized protein	LEPBI_I2145	Leptospira biflexa serovar Patoc (strain Patoc 1 / ATCC 23582 / Paris)	1.1269e-21	3	1	1	1	4.9	4.9	4.9	30.72
B0STG4	Uncharacterized protein	LEPBI_I2309	Leptospira biflexa serovar Patoc (strain Patoc 1 / ATCC 23582 / Paris)	0.0058143	2	1	1	1	9	9	9	13.558
B0STK8	Uncharacterized protein	LEPBI_II0004	Leptospira biflexa serovar Patoc (strain Patoc 1 / ATCC 23582 / Paris)	0.00030817	2	1	1	1	1.8	1.8	1.8	92.46
B0STM0	Uncharacterized protein	LEPBI_II0016	Leptospira biflexa serovar Patoc (strain Patoc 1 / ATCC 23582 / Paris)	1.7558e-08	5	3	3	3	8.4	8.4	8.4	49.763
B0STN7	Uncharacterized protein	LEPBI_II0033	Leptospira biflexa serovar Patoc (strain Patoc 1 / ATCC 23582 / Paris)	2.5117e-10	6	4	4	4	18.3	18.3	18.3	20.797
B0STR9	Uncharacterized protein	LEPBI_II0065	Leptospira biflexa serovar Patoc (strain Patoc 1 / ATCC 23582 / Paris)	0.0051521	1	1	1	1	3.1	3.1	3.1	36.633
B0STT1;R8ZLG4	Uncharacterized protein	LEPBI_II0077	Leptospira biflexa serovar Patoc (strain Patoc 1 / ATCC 23582 / Paris)	1.2074e-09	7	4	4	4	21.8	21.8	21.8	15.635
B0SU75	Uncharacterized protein	LEPBI_II0226	Leptospira biflexa serovar Patoc (strain Patoc 1 / ATCC 23582 / Paris)	0.0071963	2	1	1	1	4.7	4.7	4.7	28.398
B0SUD9	Uncharacterized protein	LEPBI_p0009	Leptospira biflexa serovar Patoc (strain Patoc 1 / ATCC 23582 / Paris)	1.8741e-94	11	3	3	3	46.3	46.3	46.3	7.3181
M6C4C8;K5BYR4;B0SR41	Uncharacterized protein	LEP1GSC196_3518	Leptospira meyeri serovar Semaranga str. Veldrot Semarang 173	0.00085193	4	1	1	1	7.7	7.7	7.7	16.512
M6C5M2;K5BR67;B0SSI7;B0SAG4;V6HPK4;V6HCJ0;V6GT45;T0GUM9;T0GFZ6;S3VJU6;S3VBX6;R9A800;R8ZQV4;Q054E5;Q04QI6;N1WC39;N1VSH2;M6YG54;M6WM43;M6W1P0;M6VGA0;M6UZY1;M6TA41;M6EPI1;M6D3W8;M6BNM4;M3HNF1;I0XSU9;A0A0E3B5Q6;A0A0E2FRH1	50S ribosomal protein L1	rplA LEP1GSC196_3169	Leptospira meyeri serovar Semaranga str. Veldrot Semarang 173	3.4648e-05	3	2	2	2	10.4	10.4	10.4	24.588
M6C7C9;R8ZZ59;R8ZLQ3;N1VYJ3;N1VN01;K5CYG7;B0STS0	FAD dependent oxidoreductase domain protein (Fragment)	LEP1GSC196_0448	Leptospira meyeri serovar Semaranga str. Veldrot Semarang 173	6.8896e-16	4	2	2	2	14.1	14.1	14.1	23.07
M6C7J8;K5C093;R8ZYT3;N1WFH1;N1VWQ8	Aconitate hydratase (EC 4.2.1.3)	LEP1GSC196_0626	Leptospira meyeri serovar Semaranga str. Veldrot Semarang 173	7.944e-45	8	7	1	1	12.6	2	2	81.075
M6CB36;K5CAG0;R8ZNA0;N1VLE6;R9AEK9;N1W794;B0SM66	30S ribosomal protein S2	rpsB LEP1GSC196_2506	Leptospira meyeri serovar Semaranga str. Veldrot Semarang 173	0.0050087	1	1	1	1	4.8	4.8	4.8	29.828
M6CBW1;K5D754;R9A7A9;N1WD01;R8ZQL7;N1VMU5;B0SSW1	Single-stranded DNA-binding protein	ssb_2 LEP1GSC196_3043	Leptospira meyeri serovar Semaranga str. Veldrot Semarang 173	1.5545e-32	8	2	2	2	10.6	10.6	10.6	13.347
M6CIE0;K5CEJ3;R9A5F0;R8ZXL2;N1W993;N1VX33;B0SQB8	Rhodanese-like protein	LEP1GSC196_1938	Leptospira meyeri serovar Semaranga str. Veldrot Semarang 173	0.0015727	3	1	1	1	4.3	4.3	4.3	32.133
M6G2W3;M6TR33;N1UT42;M6RGI6;M6K3S4;M3IGU4;M6DUV3;M6WZ74;M6K429;M6IRG8;K8HGU9;A0A0E2I8R8;A0A0E2CFQ7;Q8EXH2;M3I4R7;A0A0C5XJ37;V6H2B3;T0GSL4;M6YR73;M6V4H0;M6UCW6;M6F0F0;A0A0F6HH91;A0A0E2B716;A0A022SWX8;A0A0M0FK78;Q75FK0;M6HAW5;M5ZNL1;M3CHJ9;A0A0M1YM67;A0A0F7MZF3;A0A0F6IGK9;A0A0F6I500;A0A0F6H9H0;A0A0E2D1A2;A0A0E2CYF0;A0A098MF03	Diguanylate cyclase (GGDEF) domain protein	LEP1GSC037_3608	Leptospira interrogans str. 2006001854	1.5124e-07	4	1	1	1	3.7	3.7	3.7	24.293
M6RPY0	Succinate--CoA ligase [ADP-forming] subunit beta (EC 6.2.1.5) (Succinyl-CoA synthetase subunit beta) (SCS-beta)	sucC LEP1GSC127_3226	Leptospira kirschneri str. 200801925	3.8716e-27	3	4	1	1	17.9	4.2	4.2	33.206
M6T133;V6GSB6;T0FI00;Q8F1V6;N1UKT8;M6ZUD0;M6YL95;M6VXZ9;M6U237;M6RJT8;M6K239;M6IIJ1;M6HJM8;M6G7L4;M5ZZW5;M5UL99;M3H6Z6;M3FUK8;M3EZ55;K6I0L8;A0A0M1YKQ3;A0A0F7MU85;A0A0F6IJV6;A0A0F6HXU4;A0A0F6HDS1;A0A0E2DEC2;A0A0C5WSB9;A0A098MZN8;A0A022T255	Fe-S metabolism associated domain protein	sufE LEP1GSC170_1981	Leptospira interrogans serovar Bataviae str. HAI135	0.0055529	2	1	1	1	8.7	8.7	8.7	11.873
M6VJ48;M6BVL4;V6I9H6;V6I0K1;V6HY15;V6H1D2;T0G4R9;T0FBM7;S3UNE9;Q8F0K8;Q04VB5;N1WQ77;N1ULP2;N1U239;M6ZG26;M6ZF75;M6W5C1;M6W222;M6VFG5;M6V5X6;M6U9L3;M6TUJ5;M6RB14;M6Q422;M6M1Z1;M6KF44;M6JWN5;M6JPD1;M6IAD2;M6HZF7;M6G6M7;M6FQ00;M6F4P3;M6ECB5;M6DB30;M6CUV3;M6AFB1;M5ZU11;M5V054;M3HVK8;M3G573;M3FR13;M3F0L2;K8YHK4;K8H6F6;K6IEL7;A0A0M1YZ97;A0A0M1YKD9;A0A0M0FIV1;A0A0G8BN64;A0A0F7MPV7;A0A0F6IEI8;A0A0F6I0W4;…	KR domain protein	LEP1GSC161_2298	Leptospira santarosai str. CBC1416	0.0011028	2	1	1	1	5.3	5.3	5.3	21.97
M6XMT8;M3HDX5;M6G555;M6T5R8;V6H4N0;T0FCU4;Q8F7U7;Q72NQ0;N1UL38;M6ZXV5;M6Y4W6;M6VEC1;M6U6C4;M6S334;M6KKD2;M6JZB9;M6INB2;M6HPM9;M6DT27;M5ZGR8;M3IJ58;M3EWQ0;K8H8A1;A0A0M1YB92;A0A0M0FG89;A0A0F7MT02;A0A0F6IG24;A0A0F6HZK0;A0A0F6HHM4;A0A0F6HA49;A0A0E2I949;A0A0E2D7D8;A0A0E2CMW7;A0A0E2CJC4;A0A0E2B794;A0A0C5X5R9;A0A098MRI5;A0A022SZF0;R9AD94;R8ZVG7;N1W7M3;N1VZT0;M6CJ24;K5CGW4;B0SSE5;M6FAA4	HMGL-like domain protein	LEP1GSC127_4754	Leptospira kirschneri str. 200801925	7.3449e-16	2	1	1	1	11.8	11.8	11.8	14.635
N1VSI3;B0SKU2;B0SCC0;R9ABR4;N1WB51;M6CV76;K5CFD6;R8ZPC4	60 kDa chaperonin (GroEL protein) (Heat shock 58 kDa protein) (Protein Cpn60)	groL groEL hsp58 mopA LA_2655	Leptospira interrogans serogroup Icterohaemorrhagiae serovar Lai (strain 56601)	6.6593e-15	3	4	2	1	6.8	4.7	2.6	58.053
N1W374;R9A6X6;R8ZQ58;N1W1C4;M6C5W4;K5D700;B0SSG7;B0SA37	50S ribosomal protein L14	rplN LEP1GSC199_2127	Leptospira vanthielii serovar Holland str. Waz Holland = ATCC 700522	0.0056793	2	1	1	1	8.1	8.1	8.1	12.335
N1W463;M6CF28;K5BPX1;B0SQR9;R9A0H2;N1W9Z8	Glyoxalase-like domain protein	LEP1GSC203_3506	Leptospira terpstrae serovar Hualin str. LT 11-33 = ATCC 700639	2.357e-06	3	3	3	3	19	19	19	13.006
N1W550;R8ZY28;R8ZLE2;N1VMS8;M6CMR7;K5CY74;I4B2P2	Class II glutamine amidotransferase (Fragment)	LEP1GSC199_1211	Leptospira vanthielii serovar Holland str. Waz Holland = ATCC 700522	0.0026106	1	1	1	1	1.1	1.1	1.1	166.09
N1WEW0;N1VJV9;M6CEI1;K5D2Q2;B0SKT7;R9ABK3;R8ZPJ7	Cyclic nucleotide-binding domain protein	LEP1GSC199_0483	Leptospira vanthielii serovar Holland str. Waz Holland = ATCC 700522	1.8027e-11	9	4	4	4	26.9	26.9	26.9	18.527
N1WFF8;N1VWV3;B0SU82	Uncharacterized protein	LEP1GSC199_1094	Leptospira vanthielii serovar Holland str. Waz Holland = ATCC 700522	6.5993e-53	8	2	2	2	12.4	12.4	12.4	14.803
N1WFS9	Sigma factor regulatory protein, FecR/PupR family	LEP1GSC060_0963	Leptospira weilii serovar Ranarum str. ICFT	2.9778e-66	2	5	1	1	12.6	2.8	2.8	42.197
Q1EMG8;B0SLN5;R9A8P3;N1W7B1	Putative DNA-binding stress protein	LEBIa3526	Leptospira biflexa serovar Patoc	1.502e-31	5	3	3	3	24.4	24.4	24.4	17.962
R8ZLS8;M6C6Y6;K5C0U9;B0SU86	Response regulator receiver domain protein	LEP1GSC202_0093	Leptospira yanagawae serovar Saopaulo str. Sao Paulo = ATCC 700523	0.0093414	2	1	1	1	5.8	5.8	5.8	27.756
R8ZLU6;M6CAG6;K5C0B5;B0SU28	ATP-dependent 6-phosphofructokinase (ATP-PFK) (Phosphofructokinase) (EC 2.7.1.11) (Phosphohexokinase)	pfkA LEP1GSC202_0041	Leptospira yanagawae serovar Saopaulo str. Sao Paulo = ATCC 700523	1.2277e-35	6	3	3	1	7.6	7.6	3	47.52
R8ZLY5;B0SU98	Aconitate hydratase (EC 4.2.1.3)	LEP1GSC196_0626	Leptospira meyeri serovar Semaranga str. Veldrot Semarang 173	3.404e-36	10	8	6	2	13.8	10.4	3.2	81.133
R8ZM49	Uncharacterized protein	LEP1GSC202_2587	Leptospira yanagawae serovar Saopaulo str. Sao Paulo = ATCC 700523	9.3507e-29	3	1	1	1	14.7	14.7	14.7	10.293
R8ZMV0;R9A8E3;N1W7F5;N1VU87;M6CEY1;K5CEH5;B0SM18	O-succinylhomoserine sulfhydrylase (OSH sulfhydrylase) (OSHS sulfhydrylase) (EC 2.5.1.-)	metZ LEP1GSC202_3599	Leptospira yanagawae serovar Saopaulo str. Sao Paulo = ATCC 700523	5.3141e-57	7	2	2	2	6.4	6.4	6.4	43.077
R8ZN14;B0SLD8;V6HCZ4;T0FEU3;S3W3A9;S3UPT7;R9AC34;N1VWZ7;M6DEL1;I0XX24;N1VSJ1;M6CHR2;K5C712	HpcH/HpaI aldolase/citrate lyase family protein	LEP1GSC202_2544	Leptospira yanagawae serovar Saopaulo str. Sao Paulo = ATCC 700523	2.6608e-30	7	3	3	2	9.4	9.4	6.1	37.058
R8ZNH7;B0SPE4;R9A443;N1W911;N1W0T3;M6C4I5;K5BP99	Peroxiredoxin	ahpC LA_2809	Leptospira interrogans serogroup Icterohaemorrhagiae serovar Lai (strain 56601)	4.9753e-65	8	9	4	3	36	23.9	18.3	21.759
R8ZNX0;B0SKT4;R9A5W8;N1WB32;M6CE80;K5D5Z2	Flagellar filament outer layer protein Flaa	LEP1GSC202_2440	Leptospira yanagawae serovar Saopaulo str. Sao Paulo = ATCC 700523	1.955e-07	7	2	2	2	7.3	7.3	7.3	36.148
R8ZP22;B0STH1;R9AC22;N1WAG7;N1VSP8;M6CDQ5;K5C3I2	Acetylornithine aminotransferase (ACOAT) (EC 2.6.1.11)	argD LEP1GSC202_2423	Leptospira yanagawae serovar Saopaulo str. Sao Paulo = ATCC 700523	7.3473e-08	5	2	2	2	7.4	7.4	7.4	44.658
R8ZP31;B0SMJ4	Uncharacterized protein	LEP1GSC202_2146	Leptospira yanagawae serovar Saopaulo str. Sao Paulo = ATCC 700523	0.0012668	2	1	1	1	12.8	12.8	12.8	8.9401
R8ZP84;B0SMF9	Peptidase family M3 (EC 3.4.-.-)	LEP1GSC202_2110	Leptospira yanagawae serovar Saopaulo str. Sao Paulo = ATCC 700523	0.0021378	7	1	1	1	1.7	1.7	1.7	74.459
R8ZPN3;R9A6U4;N1WCX2;B0SST1;M6CK55;K5D706	Sigma factor regulatory protein, FecR/PupR family	LEP1GSC202_3405	Leptospira yanagawae serovar Saopaulo str. Sao Paulo = ATCC 700523	5.3337e-06	5	2	2	2	10.3	10.3	10.3	25.539
R8ZPZ4;B0SME9	ATP-dependent Clp protease proteolytic subunit (EC 3.4.21.92) (Endopeptidase Clp)	clpP LEP1GSC202_2100	Leptospira yanagawae serovar Saopaulo str. Sao Paulo = ATCC 700523	2.6923e-11	1	1	1	1	6.5	6.5	6.5	21.998
R8ZQ47;N1W8S2;M6C7D9;K5C803;B0SSG8	30S ribosomal protein S17	rpsQ LEP1GSC202_3284	Leptospira yanagawae serovar Saopaulo str. Sao Paulo = ATCC 700523	0.0072399	2	1	1	1	14.6	14.6	14.6	10.243
R8ZQG0	Uncharacterized protein	LEPBI_I1886	Leptospira biflexa serovar Patoc (strain Patoc 1 / ATCC 23582 / Paris)	2.6068e-07	2	3	1	1	25	13.1	13.1	9.2667
R8ZQN1;B0SRP8	MORN repeat protein	LEP1GSC202_3062	Leptospira yanagawae serovar Saopaulo str. Sao Paulo = ATCC 700523	0.001831	2	1	1	1	7.7	7.7	7.7	19.709
R8ZR39;B0SSI8;B0SAG5	50S ribosomal protein L11	rplK LEP1GSC202_3305	Leptospira yanagawae serovar Saopaulo str. Sao Paulo = ATCC 700523	6.7153e-09	3	1	1	1	9.9	9.9	9.9	15.008
R8ZRA6;R9A934;B0SN95	Uncharacterized protein	LEP1GSC202_2801	Leptospira yanagawae serovar Saopaulo str. Sao Paulo = ATCC 700523	1.0733e-08	4	1	1	1	23.7	23.7	23.7	6.4994
R8ZRG1;R9A7Q4;N1W8E2;B0SSF7;B0SA26;N1VS03;M6C3L1;K5BR72	Adenylate kinase (AK) (EC 2.7.4.3) (ATP-AMP transphosphorylase) (ATP:AMP phosphotransferase) (Adenylate monophosphate kinase)	adk LEP1GSC202_3273	Leptospira yanagawae serovar Saopaulo str. Sao Paulo = ATCC 700523	0.0042762	1	1	1	1	6.1	6.1	6.1	19.817
R8ZS16;B0SMW5	Uncharacterized protein	LEP1GSC202_2778	Leptospira yanagawae serovar Saopaulo str. Sao Paulo = ATCC 700523	3.1613e-17	12	3	3	3	19.3	19.3	19.3	21.085
R8ZS74;B0SQT6	Toxic anion resistance protein TelA	LEP1GSC202_0917	Leptospira yanagawae serovar Saopaulo str. Sao Paulo = ATCC 700523	0.0043784	1	1	1	1	4.8	4.8	4.8	40.328
R8ZSC1;B0SL58;B0SCT0;R9A1Y0;N1WC69;N1VTU8;M6CCY7;K5C3B2	4-hydroxy-tetrahydrodipicolinate synthase (HTPA synthase) (EC 4.3.3.7)	dapA LEP1GSC202_1850	Leptospira yanagawae serovar Saopaulo str. Sao Paulo = ATCC 700523	1.1156e-08	5	3	3	2	9.5	9.5	9.5	31.854
R8ZSL2;B0SQX6	Uncharacterized protein	LEP1GSC202_0958	Leptospira yanagawae serovar Saopaulo str. Sao Paulo = ATCC 700523	0.0053091	1	1	1	1	5.8	5.8	5.8	17.501
R8ZTD4;B0SK32;M6CC83;K5BQP3	DNA polymerase III subunit beta (EC 2.7.7.7)	dnaN LEP1GSC202_1127	Leptospira yanagawae serovar Saopaulo str. Sao Paulo = ATCC 700523	1.9735e-67	7	3	3	3	9.9	9.9	9.9	41.312
R8ZTE8	Uncharacterized protein	LEP1GSC202_1519	Leptospira yanagawae serovar Saopaulo str. Sao Paulo = ATCC 700523	8.4589e-32	7	2	2	2	8.5	8.5	8.5	16.211
R8ZTJ9;B0SJQ4;R9A2G1;N1WBG3	PF13600 domain protein	LEP1GSC202_1192	Leptospira yanagawae serovar Saopaulo str. Sao Paulo = ATCC 700523	0.005278	3	1	1	1	2.1	2.1	2.1	53.98
R8ZTU1;B0SLA9	MaoC-like protein	LEP1GSC202_1903	Leptospira yanagawae serovar Saopaulo str. Sao Paulo = ATCC 700523	0.00011407	3	2	2	1	5.9	5.9	3.1	43.998
R8ZTV3;N1WED4;N1W652;M6CCX9;K5BQQ3;B0SK54;R9A7X9	KR domain protein	LEP1GSC202_1172	Leptospira yanagawae serovar Saopaulo str. Sao Paulo = ATCC 700523	4.5166e-27	5	3	3	3	22.7	22.7	22.7	26.997
R8ZU91;B0SK39;M6CBP4;K5BQX3	Putative lipoprotein	LEP1GSC202_1135	Leptospira yanagawae serovar Saopaulo str. Sao Paulo = ATCC 700523	3.6907e-06	3	3	3	3	16.1	16.1	16.1	20.365
R8ZUN2;M6CCB9;K5CE60;B0SKH1	Uncharacterized protein	LEP1GSC202_1351	Leptospira yanagawae serovar Saopaulo str. Sao Paulo = ATCC 700523	0.0075141	2	1	1	1	2.8	2.8	2.8	43.18
R8ZUN3;N1W4K2;N1W0A1;M6CQK4;K5C9P6;B0SQN4	Profilin domain protein	LEP1GSC202_0863	Leptospira yanagawae serovar Saopaulo str. Sao Paulo = ATCC 700523	0.0046334	1	1	1	1	10.5	10.5	10.5	10.885
R8ZVL1;B0SNV6	Sigma factor regulatory protein, FecR/PupR family	LEP1GSC202_0524	Leptospira yanagawae serovar Saopaulo str. Sao Paulo = ATCC 700523	8.7759e-20	7	2	2	2	8.7	8.7	8.7	35.155
R8ZW30;B0SRE9;N1VVT9	Dihydrodipicolinate reductase domain protein (EC 1.17.1.8)	LEP1GSC202_1025	Leptospira yanagawae serovar Saopaulo str. Sao Paulo = ATCC 700523	1.9541e-09	6	2	2	2	8.4	8.4	8.4	35.6
R8ZWB6;B0SSH7;B0SAF4;B3FR43	50S ribosomal protein L3	rplC LEP1GSC202_3293	Leptospira yanagawae serovar Saopaulo str. Sao Paulo = ATCC 700523	3.9431e-11	4	3	3	3	16.4	16.4	16.4	21.809
R8ZWG4;N1W789;N1VQN1;M6CSR3;K5CBA7;B0SNT7	Putative acyl-CoA dehydrogenase	LEP1GSC202_0500	Leptospira yanagawae serovar Saopaulo str. Sao Paulo = ATCC 700523	0.0050793	3	1	1	1	2.8	2.8	2.8	42.591
R8ZWY8;Q9ANU7;N1W5R3;N1VXQ1;M6C3X5;K5BP71;B0SQZ5;R9A416;A0A068EYZ8	Flagellin	flaB2_3 LEP1GSC052_1419	Leptospira kmetyi serovar Malaysia str. Bejo-Iso9	4.2695e-48	11	5	4	1	23	18.4	4.6	31.378
R8ZXF6;B0SL32	Acetyl-CoA C-acyltransferase (EC 2.3.1.16)	LEP1GSC202_1823	Leptospira yanagawae serovar Saopaulo str. Sao Paulo = ATCC 700523	7.7752e-37	21	7	7	4	14.6	14.6	8.7	47.26
R8ZXK7;B0SQJ0	Uncharacterized protein	LEP1GSC202_3837	Leptospira yanagawae serovar Saopaulo str. Sao Paulo = ATCC 700523	1.3343e-37	13	4	4	4	34.4	34.4	34.4	12.924
R8ZXW6;M6CAK0;K5D4N7;B0SJD0;R9AB07;N1VZA3	Uncharacterized protein	LEP1GSC202_1664	Leptospira yanagawae serovar Saopaulo str. Sao Paulo = ATCC 700523	3.8962e-05	3	2	2	2	21.2	21.2	21.2	11.534
R8ZY22;M6CH15;K5D2J8;B0SRF1;B0SHT1;N1W4U5	Chaperone protein DnaK (HSP70) (Heat shock 70 kDa protein) (Heat shock protein 70)	dnaK LEP1GSC202_1027	Leptospira yanagawae serovar Saopaulo str. Sao Paulo = ATCC 700523	7.1068e-22	3	5	2	2	9.3	3.7	3.7	69.045
R8ZYD7;R8ZLF3;N1VRY6;M6C7C0;K5C8B9;B0SUC4;N1W2T0	Aspartate-semialdehyde dehydrogenase (EC 1.2.1.11)	asd LEP1GSC195_0720	Leptospira wolbachii serovar Codice str. CDC	3.6123e-09	4	2	2	2	6.9	6.9	6.9	38.078
R8ZYJ7;N1VJ16;M6C700;K5CYA5;B0SU40;N1WAK8;R8ZS81	Uncharacterized protein	LEP1GSC195_0790	Leptospira wolbachii serovar Codice str. CDC	1.0445e-20	8	4	4	4	34.8	34.8	34.8	9.8496
R8ZYN1;N1VWS8;R8ZMA9;M6CA51;K5CXT1;B0SU14	C4-type zinc finger protein, DksA/TraR family	LEP1GSC195_0811	Leptospira wolbachii serovar Codice str. CDC	0.0010447	2	1	1	1	9.2	9.2	9.2	16.997
R8ZYU8;N1WAD6;N1VRN7;M6CMV3;K5CY34;B0STZ7;R8ZMK1;S3UG87	C-terminal domain of 1-Cys peroxiredoxin	LEP1GSC195_0829	Leptospira wolbachii serovar Codice str. CDC	4.3511e-10	5	4	4	4	24.6	24.6	24.6	23.665
R8ZZU6;R8ZQZ4;N1W6B5;N1W1K4;M6C232;K5C6T9;B0SNJ7	Cysteine synthase (EC 2.5.1.47)	cysK LEP1GSC195_2140	Leptospira wolbachii serovar Codice str. CDC	0.00067279	1	1	1	1	3.6	3.6	3.6	32.565
R9A037;R8ZVD6;N1WIW1;N1W621;M6CAY9;K5C5M0;B0SRH3	Acetyl-CoA C-acyltransferase (EC 2.3.1.16)	LEP1GSC195_3389	Leptospira wolbachii serovar Codice str. CDC	0.0030725	2	1	1	1	2.5	2.5	2.5	42.886
R9A0N9;B0SL33;B0SCQ5;R9A3M9;N1W6H8;N1W3I6;M6CFZ9;K5CCW8	Ketol-acid reductoisomerase (NADP(+)) (KARI) (EC 1.1.1.86) (Acetohydroxy-acid isomeroreductase) (AHIR) (Alpha-keto-beta-hydroxylacyl reductoisomerase)	ilvC LEP1GSC202_1824	Leptospira yanagawae serovar Saopaulo str. Sao Paulo = ATCC 700523	6.1635e-51	9	4	4	4	14.7	14.7	14.7	36.142
R9A0U8;N1W5Z8;N1VYK3;M6C885;K5C8G9;R8ZWN0;B0SQH3	Transcription termination/antitermination protein NusA	nusA LEP1GSC195_1748	Leptospira wolbachii serovar Codice str. CDC	4.4663e-10	4	1	1	1	3.2	3.2	3.2	52.175
R9A182;R8ZSL3;N1W7N6;N1VPK8;M6CLB1;K5CEC1;B0SLQ5	Uncharacterized protein	LEP1GSC195_2490	Leptospira wolbachii serovar Codice str. CDC	4.5149e-30	7	2	2	2	44.1	44.1	44.1	7.2411
R9A1K0;B0SNU8;R8ZYX2;N1W687;N1VUS3;M6CA29;K5D594	Isocitrate dehydrogenase [NADP] (EC 1.1.1.42)	LEP1GSC202_0516	Leptospira yanagawae serovar Saopaulo str. Sao Paulo = ATCC 700523	4.393e-22	6	6	4	4	15.6	10.2	10.2	45.043
R9A1K3;R8ZSY1;N1W4C2;N1VXS0;B0SKH8	Thiolase, C-terminal domain protein	LEP1GSC195_2737	Leptospira wolbachii serovar Codice str. CDC	1.0219e-05	3	1	1	1	2.9	2.9	2.9	46.058
R9A1S7;R8ZWY6;N1W488;N1W3V9;M6CAG0;K5D2X9;B0SMZ3	Dihydrolipoyl dehydrogenase (EC 1.8.1.4)	lpdA_1 LEP1GSC195_2255	Leptospira wolbachii serovar Codice str. CDC	9.4635e-12	1	2	1	1	5.3	2.1	2.1	50.435
R9A244;B0SQL0;N1W5D8	Uncharacterized protein	LEP1GSC202_3861	Leptospira yanagawae serovar Saopaulo str. Sao Paulo = ATCC 700523	2.1839e-24	12	5	5	5	47.6	47.6	47.6	8.7211
R9A266;N1W8K3;N1VVB3;M6CHN7;B0SMD7;R8ZUT1;K5C4A3	Uncharacterized protein	LEP1GSC195_2359	Leptospira wolbachii serovar Codice str. CDC	9.6234e-12	6	5	5	5	42.3	42.3	42.3	11.834
R9A2Z6;R8ZXE3;N1WDT7;N1VR68;M6CK12;K5BZX2;B0SPW1	Glutamine synthetase (EC 6.3.1.2)	glnA LEP1GSC195_1888	Leptospira wolbachii serovar Codice str. CDC	2.3813e-83	1	2	1	1	4.7	2.1	2.1	55.11
R9A395;R8ZN82;N1WDX5;N1VVX8;M6C8W9;K5BY91;B0SPE1	Thioesterase family protein	LEP1GSC195_1958	Leptospira wolbachii serovar Codice str. CDC	2.4159e-08	2	1	1	1	12.7	12.7	12.7	15.099
R9A3W7;N1VXS3;M6CK16;B0SR31;K5BP04;N1W9X5;R8ZX41	3-isopropylmalate dehydratase large subunit (EC 4.2.1.33) (Alpha-IPM isomerase) (IPMI) (Isopropylmalate isomerase)	leuC LEP1GSC195_1634	Leptospira wolbachii serovar Codice str. CDC	1.3163e-12	4	4	4	3	12.1	12.1	8.6	50.208
R9A473;R8ZSE8;N1W3N0;N1VMK8;M6CA60;K5C8U0;B0STP0	Putative DNA-binding protein HRm	LEP1GSC195_0677	Leptospira wolbachii serovar Codice str. CDC	0.00037205	1	1	1	1	12.9	12.9	12.9	10.96
R9A4L4;R9A2X4;N1VXY8;N1VXT9;M6CDP2;K5CWX7;B0SR20	NADPH-dependent 7-cyano-7-deazaguanine reductase (EC 1.7.1.13) (7-cyano-7-carbaguanine reductase) (NADPH-dependent nitrile oxidoreductase) (PreQ(0) reductase)	queF LEP1GSC195_1647	Leptospira wolbachii serovar Codice str. CDC	0.00026552	2	1	1	1	9	9	9	15.478
R9A4T3;R8ZX14;N1WDC6;M6C2R1;K5BP73;B0SPW6;I4B1Z3	Deoxyribose-phosphate aldolase	LEP1GSC195_1883	Leptospira wolbachii serovar Codice str. CDC	2.7341e-06	4	3	2	2	11.3	8.5	8.5	38.366
R9A531;N1W8H0;N1VV14;M6C1C6;K5C7A7;B0SMW9;B0SEI3	50S ribosomal protein L31	rpmE LEP1GSC195_2280	Leptospira wolbachii serovar Codice str. CDC	1.0316e-05	5	1	1	1	15.2	15.2	15.2	7.3697
R9A5A3;R8ZT74;N1WAU4;N1W116;M6CT16;K5D137;B0SJP0;B0S959	Probable transcriptional regulatory protein LEP1GSC195_3251	LEP1GSC195_3251	Leptospira wolbachii serovar Codice str. CDC	1.8566e-05	3	1	1	1	5.3	5.3	5.3	26.56
R9A5A7;R8ZVA9;B0SJ02	Uncharacterized protein	LEP1GSC195_3038	Leptospira wolbachii serovar Codice str. CDC	3.2972e-98	17	3	3	3	49.1	49.1	49.1	6.1221
R9A5V0;N1VYA3;N1VU14;M6CB29;K5BPD1;R8ZRC9;B0SNI8	Elongation factor G (EF-G)	fusA LEP1GSC195_2150	Leptospira wolbachii serovar Codice str. CDC	1.0245e-24	5	4	2	2	7.5	4.1	4.1	78.689
R9A6U8;R8ZPT1;N1W8D8;N1VXU1;M6CJ47;K5D6M0;B0SSJ2	KR domain protein	LEP1GSC195_1140	Leptospira wolbachii serovar Codice str. CDC	0.0016635	3	1	1	1	5.9	5.9	5.9	26.864
R9A6V3;R8ZR25;N1W392;N1VW36;M6C6Q7;K5CHH2;B0SSU2;Q8VN17	Glyceraldehyde-3-phosphate dehydrogenase (EC 1.2.1.-)	gapA LA_1704	Leptospira interrogans serogroup Icterohaemorrhagiae serovar Lai (strain 56601)	1.7904e-14	2	5	2	2	19.7	7.8	7.8	36.482
R9A734;M6C3L5;K5BR40;B0SSF9;N1W041;N1VWP6;R8ZPM1	50S ribosomal protein L15	rplO LEP1GSC195_1175	Leptospira wolbachii serovar Codice str. CDC	3.9904e-07	6	2	2	2	13.6	13.6	13.6	18.763
R9A7F8;R8ZQF0;N1W413;N1VW40;M6CBR8;B0SSH6;B0SAF3	50S ribosomal protein L4	rplD LEP1GSC195_1158	Leptospira wolbachii serovar Codice str. CDC	1.8277e-07	3	1	1	1	7.1	7.1	7.1	23.263
R9A7H2;R8ZPK2;N1VZP2;N1VPS9;M6C6C9;K5BR45;B0SSU3;B0SB21	Phosphoglycerate kinase (EC 2.7.2.3)	pgk LEP1GSC195_1023	Leptospira wolbachii serovar Codice str. CDC	3.2494e-08	3	1	1	1	3.5	3.5	3.5	42.636
R9A7Z9;N1W863;N1VPQ6;M6CDF8;K5CFW4;B0SSD7	Phosphoribosylformylglycinamidine synthase subunit PurS (FGAM synthase) (EC 6.3.5.3) (Formylglycinamide ribonucleotide amidotransferase subunit III) (FGAR amidotransferase III) (FGAR-AT III) (Phosphoribosylformylglycinamidine synthase subunit III)	purS LEP1GSC195_1199	Leptospira wolbachii serovar Codice str. CDC	7.5256e-22	3	1	1	1	15.9	15.9	15.9	9.1775
R9A842;N1VTU5;M6CKD3;K5D6F7;B0SSV7;B0SB35	Aspartate--tRNA ligase (EC 6.1.1.12) (Aspartyl-tRNA synthetase) (AspRS)	aspS LEP1GSC195_1009	Leptospira wolbachii serovar Codice str. CDC	0.0023095	3	1	1	1	2.5	2.5	2.5	67.425
R9A881;R8ZSA0;B0SMU3	Heavy metal-associated domain protein	LEP1GSC195_0561	Leptospira wolbachii serovar Codice str. CDC	0.0054369	2	1	1	1	17.9	17.9	17.9	7.4624
R9AA89;R8ZWU2;N1W6M7;N1W1G5;M6C4Q3;K5CVM5;B0SQM3	Uncharacterized protein	LEP1GSC195_1693	Leptospira wolbachii serovar Codice str. CDC	3.3522e-18	8	4	4	4	34	34	34	12.043
R9ACX5;R8ZRE6;N1W7U0;N1W0S6;M6C4I9;K5BR81;B0SSX9	Putative lipoprotein	LEP1GSC195_0987	Leptospira wolbachii serovar Codice str. CDC	2.3348e-42	19	8	8	8	18.6	18.6	18.6	44.668
R9AE12;R8ZT68;N1WCC4;N1VLA7;M6CSJ7;K5BQE0;B0SLN8	Aminotransferase (EC 2.6.1.-)	LEP1GSC195_0362	Leptospira wolbachii serovar Codice str. CDC	7.7361e-05	4	2	2	2	7.9	7.9	7.9	44.122
V6HED9;S3VHF8	SpoIIE-like protein phosphatase domain protein	LEP1GSC047_3801	Leptospira inadai serovar Lyme str. 10	0.0056026	1	1	1	1	1.2	1.2	1.2	103.79
V6HEF0;T0GKM1;M6CCW5;K5BZK0;B0SPZ4	Uncharacterized protein	LEP1GSC047_3474	Leptospira inadai serovar Lyme str. 10	1.815e-06	5	2	2	2	15	15	15	9.495
