# Supplementary material for: Leptospira interrogans Secreted Proteases Degrade Extracellular Matrix and Plasma Proteins From the Host
Source: Front Cell Infect Microbiol. 2018 Mar 27;8:92. doi: 10.3389/fcimb.2018.00092 (PMC5881292; doi:10.3389/fcimb.2018.00092)
Supplement: Supplementary Table 4 — Proteins identified in the supernatants of both LPF and Patoc I strains. [file Table4.XLSX]

## Sheet: Proteins_LPF_and_Patoc I
Supplementary table 4. Proteins identified in the supernatants of both LPF and Patoc I strains.
Majority protein IDs	Protein names	Gene names	Organism	Protein PEP	MS/MS Count	Peptides	Razor + unique peptides	Unique peptides	Sequence coverage [%]	Unique + razor sequence coverage [%]	Unique sequence coverage [%]	Mol. weight [kDa]
R8ZLV4;B0SU32;N1VMW7	Methionine synthase (EC 2.1.1.13)	metH LEP1GSC202_0049	Leptospira yanagawae serovar Saopaulo str. Sao Paulo = ATCC 700523	3.4924e-07	4	3	3	3	2.8	2.8	2.8	137.49
M6D706;I0XWP9	Acetyl-CoA C-acetyltransferase	LEP1GSC192_0943	Leptospira sp. B5-022	5.8833e-09	5	3	2	2	6.4	2.8	2.8	40.931
V6H070;T0FE69;M6YVY5;M6VZI9;M6U6V9;T0H944;M6CFL7;T0EZ80;S3V6B8;V6HIN4;Q8F6I3;Q72PR5;N1WDT8;N1UHC9;N1U762;M6ZQB5;M6Z523;M6XHM6;M6VZN7;M6VP63;M6USD8;M6RA68;M6QEB6;M6LI24;M6K5B9;M6JYY0;M6JQ40;M6I8I4;M6HJ67;M6GHP4;M6FIY8;M6FAE4;M6DQM2;M6AQ36;M5ZQW5;M5UMY8;M3HC84;M3GTY3;M3DSN7;K8XWP3;K8H9F8;K6HF91;A0A0M2WVT0;A0A0M1YT16;A0A0M1YHK0;A0A0M0FNX4;A0A0G8BI28;A0A0F7MR09;A0A0F6I9M8;A0A0F6I4L2;A0A0F6HK43;A0A0F6…	Phosphoribosylformylglycinamidine synthase subunit PurL (FGAM synthase) (EC 6.3.5.3) (Formylglycinamide ribonucleotide amidotransferase subunit II) (FGAR amidotransferase II) (FGAR-AT II) (Glutamine amidotransferase PurL) (Phosphoribosylformylglycinamidine synthase subunit II)	purL LEP1GSC073_2506	Leptospira noguchii str. Cascata	5.0618e-11	4	2	2	2	3.5	3.5	3.5	80.3
B0SMI6;B0SEF8;R9A4A3;R8ZP78;N1W8M4;N1VZB7;M6C4Z8;K5CBL7	Serine hydroxymethyltransferase (SHMT) (Serine methylase) (EC 2.1.2.1)	glyA LEPBI_I1006	Leptospira biflexa serovar Patoc (strain Patoc 1 / ATCC 23582 / Paris)	2.3568e-05	5	2	2	2	5.8	5.8	5.8	45.245
Q8EXZ9;Q75FY7;M6XR06;M6KMR2;M6K4J2;M6IEH0;M6H6Y7;M6FAM7;M6DNX5;M5ZWV0;M3IKB6;M3CTJ4;K8HDZ0;A0A0M1YNA9;A0A0M0FFM8;A0A0F7MVK4;A0A0F6IAA5;A0A0F6I3X2;A0A0F6HTF4;A0A0F6H9Q2;A0A0E2I917;A0A0E2DB94;A0A0E2CUC4;A0A0E2CHP3;A0A0E2B1U4;A0A0C5WW02;A0A098MHD7;A0A022STS4;M6REH2;M6GV05;M3GSR8;M7A2R2;V6GKX9;T0FQW2;M6YN50;M6V499;M6UQU0;V6HRL3;R8ZY03;R8ZS34;N1W302;N1VS40;M6CFT4;K5CXU6	Heat shock protein 90	htpG LB_058	Leptospira interrogans serogroup Icterohaemorrhagiae serovar Lai (strain 56601)	5.1212e-78	6	3	3	3	6.1	6.1	6.1	69.758
N1VYP8;N1VY54;B0SJ69;R9A459;R8ZVF8	Carbohydrate kinase, PfkB family	LEP1GSC199_3825	Leptospira vanthielii serovar Holland str. Waz Holland = ATCC 700522	0.00017389	3	2	2	2	6.5	6.5	6.5	34.972
M6YN20;M6TAM6;M6RJK2;M6CI04;M3HXJ8;V6HSG0;T0GMZ3;T0FXL5;Q8EYS5;Q72M90;N1UQG3;M6ZPM6;M6UCQ6;M6KB79;M6HGD2;M6GJD7;M5ZVP1;M3ILM2;M3CQF1;A0A0M1YHB7;A0A0F7MU66;A0A0F6I9F3;A0A0F6I6R4;A0A0F6H4P2;A0A0E2DL07;A0A0E2CXB4;A0A0E2B7G0;A0A0C5X8L5;A0A098MM87;A0A022T135;V6HQF1;V6GMM6;N1W997;N1U5J9;M6VT33;M6PZI3;M6FHT6;A0A0E2G7C8;V6H9Y8;T0F3Z3;S3VYE2;S3ULC0;R8ZZT0;R8ZUQ5;Q04P68;N1W845;N1W2B0;M6YW86;M6X4N6;M6WJ21;M…	3-hydroxyacyl-CoA dehydrogenase, NAD binding domain protein	LEP1GSC024_3556	Leptospira noguchii str. 2001034031	4.0462e-103	11	2	2	2	7.1	7.1	7.1	46.163
I4B7D7	50S ribosomal protein L22	rplV Turpa_2554	Turneriella parva (strain ATCC BAA-1111 / DSM 21527 / NCTC 11395 / H) (Leptospira parva)	6.1916e-12	11	1	1	1	8.9	8.9	8.9	12.622
B0SQZ9;R9A2M3;R9A0E9;N1W101;N1VZS6;M6CCG3;K5BY37;P94890	O-acetylhomoserine aminocarboxypropyltransferase/cysteine synthase	LEP1GSC052_1399	Leptospira kmetyi serovar Malaysia str. Bejo-Iso9	2.1229e-19	4	5	3	3	14.5	9	9	47.293
R9ADT2;R8ZQM6;N1W342;N1VVN5;B0SSH5;B0SAF2	50S ribosomal protein L23	rplW LEP1GSC195_1159	Leptospira wolbachii serovar Codice str. CDC	8.1924e-07	3	1	1	1	9.9	9.9	9.9	11.479
B0STI0;R8ZNR4	Putative ATPase	LEPBI_I2327	Leptospira biflexa serovar Patoc (strain Patoc 1 / ATCC 23582 / Paris)	1.4282e-48	10	4	4	4	10.3	10.3	10.3	51.104
V6GQY3;T0H2C0;N1V1C4;M6ZUC2;M6YG07;M6X644;M6VG80;M6UCU9;M6RIY6;M6KPG8;M6JWL8;M6I8N7;M6HJV5;M6GAY2;M5ZJX9;M3HZ17;M3FM57;M3DP00;K8HAY3;A0A0M1YFN5;A0A0M0FMC2;A0A0H4MHK0;A0A0F7MYA8;A0A0F6IBL0;A0A0F6HYH3;A0A0F6HJG9;A0A0F6HFF1;A0A0E2I5S8;A0A0E2D721;A0A0E2CQQ8;A0A0E2CCL6;A0A0E2B8E5;Q8F069;Q72US4;M6T3U4;A0A0C5X9T1;A0A098MZI1;M6F5F7;M6DR62;V6I7D2;T0FNX1;N1WLV8;M6ZJE4;M6VK20;M6UHW1;M6JIR8;M6D4M4;M5VHU7;K8Y…	Acyl-CoA dehydrogenase, C-terminal domain protein	LEP1GSC073_1465	Leptospira noguchii str. Cascata	1.3552e-22	4	4	4	4	10.3	10.3	10.3	42.771
A0A0F6ICV7;A0A0E2CMT5;A0A098MS40;N1USY3;M6HNC0;M3IB88;A0A0F6HXM3;A0A0F6HAM3;A0A0E2D621;A0A0C5WT14;M7A3R1;M6A696;Q8F7J8;Q72NX7;M6RAM8;M6KCK5;M3GCA8;M3E8U0;A0A0M1YAT0;A0A0F7MQU0;A0A022SWW1;M6X6L1;M6KIU0;M6ITE5;M6FMU2;M6E5W4;K8H758;A0A0M0FI14;A0A0F6HNE2;A0A0E2I6J2;A0A0E2CQ40;A0A0E2B420;N1WV52;M6G7R3;V6GYP2;M6Y8G7;M6VGH7;M6U4H5;M6TYM9;T0H640;M6D6F9	Polyribonucleotide nucleotidyltransferase (EC 2.7.7.8) (Polynucleotide phosphorylase) (PNPase)	pnp LEP1GSC079_1513	Leptospira interrogans str. FPW1039	9.3285e-14	9	6	6	6	10.5	10.5	10.5	76.352
M5ZTZ3;V6HTB7;T0FUC1;T0FFJ8;M6XA32;M6W092;M6Q487;M6LQ78;M6K3P6;M6I7K5;M6G5L8;M6FLN9;M6F4F7;M6DPT5;M6D6V5;M6ACP0;M3HPV6;M3GA50;K8H6G5;A0A0M0FMZ5;A0A0F6HQ52;A0A0E3B3P3;A0A0E2IIA1;A0A0E2FSG3;A0A0E2CHI5;A0A0E2BHY7;A0A098N043;A0A022T0H5;N1WKN5;N1U7G8;Q04QD9;M6BJB5;V6I827;V6H2A6;M6Y947;M6V4I6;M6USS9;M6TCK4;M6EA46;Q8F8Y4;Q72VD5;N1UV66;M6ZSX8;M6YWG1;M6VR17;M6V1P0;M6UZK1;M6RS27;M6KVE0;M6JEH8;M6HCW1;M5VLB4…	Acyl-CoA dehydrogenase, C-terminal domain protein	LEP1GSC013_0334	Leptospira interrogans serovar Valbuzzi str. Duyster	5.8028e-40	4	3	3	3	10.5	10.5	10.5	39.744
V6I7K5;V6HHL8;N1TVE6;M6QPH5;M6LJA3;V6H137;A0A0E2CZ87;V6HBH2;T0H3F5;T0GJD7;T0FUC0;S3W047;Q8F2L2;Q72SW4;Q04S28;N1WGB8;N1UCF4;M6ZM54;M6YT99;M6XS28;M6W4H2;M6VVI8;M6VJV2;M6VCU5;M6V9B7;M6U740;M6TGA0;M6KL81;M6JXJ4;M6JSA9;M6I858;M6HXA7;M6GE23;M6FR21;M6FNS8;M6ECA6;M6DZK3;M6CTM5;M6BNL0;M6A5I0;M5ZR57;M5UIH2;M3HV03;M3FTM5;M3E293;K8Y7X5;K8HBL2;K6HE22;A0A0M1YSG0;A0A0M1YGV9;A0A0M0FFV1;A0A0G8BI51;A0A0F7MNY2;A0A0…	Cell shape determining protein, MreB/Mrl family	LEP1GSC062_3339	Leptospira alexanderi serovar Manhao 3 str. L 60	4.4529e-07	3	3	3	2	10.8	10.8	7.6	34.251
B0SKW3;R8ZNX5;M6CHX1;K5CF56	Uncharacterized protein	LEPBI_I2365	Leptospira biflexa serovar Patoc (strain Patoc 1 / ATCC 23582 / Paris)	2.4472e-12	8	6	6	3	11.3	11.3	6.6	63.248
B0SN63;R8ZQY5	Electron transfer flavoprotein alpha-subunit (Alpha-ETF Electron transfer flavoprotein large subunit) (ETFLS)	etfA LEPBI_I1132	Leptospira biflexa serovar Patoc (strain Patoc 1 / ATCC 23582 / Paris)	1.9572e-08	9	4	4	4	11.9	11.9	11.9	32.718
S3V6K4;R9A6A3;R8ZNK8;N1W2C6;N1VTE5;M6CVG5;K5D429;B0SKV7;V6HBP0;T0GIZ0;S3V3D6;M6CYR6;I0XMD0;M6FJ00;M3HK25;N1UKM0;A0A0C5X7M9;M6CRL3;V6I5Y6;V6HKD2;V6GVB6;T0H3V5;T0FMR4;Q04SQ6;N1W758;N1U481;M6ZU11;M6Z7I8;M6YL00;M6X4S5;M6W562;M6VYC6;M6VNC7;M6VIY1;M6UMT8;M6UA81;M6SWJ3;M6Q901;M6LFD1;M6KF05;M6JYS4;M6JS68;M6I9U1;M6FCV4;M6E489;M6DZQ8;M6BYT8;M6AD91;M5V700;M3EHD3;K8Y1L9;K8H858;K6IHQ7;A0A0M2WXY0;A0A0M1YUC0;A0…	Thioredoxin reductase (EC 1.8.1.9)	trxB LEP1GSC061_0478	Leptospira wolffii serovar Khorat str. Khorat-H2	1.901e-25	6	2	2	2	12.1	12.1	12.1	30.309
V6H135;T0GL19;Q8F4P5;Q72R38;M6ZU53;M6Y2I5;M6X700;M6VJP9;M6U8R4;M6RQE3;M6KEU9;M6K187;M6I520;M6HBY7;M6FTY5;M6ECS3;M5ZTN9;M3E3K2;K8H8Z0;A0A0M1YL62;A0A0M0FPR7;A0A0F7MU86;A0A0F6I8J8;A0A0F6HZU7;A0A0F6HKT9;A0A0F6H770;A0A0E2ICJ7;A0A0E2D0Y7;A0A0E2CRS6;A0A0E2CI50;A0A0E2B1E6;A0A0C5WQD6;A0A098MVX4;A0A022SWE8;N1UW83;M6T6R3;M6GP02;M3ILE9;M3HF65;Q050Q1;Q04SM4;M6BTX8;V6HJQ3;T0FZC2;N1WKZ0;M6D477;S3UJN5;M6DU47;I0X…	Lysine--tRNA ligase (EC 6.1.1.6) (Lysyl-tRNA synthetase) (LysRS)	lysS LEP1GSC073_2887	Leptospira noguchii str. Cascata	2.0643e-18	7	5	5	5	13.1	13.1	13.1	56.699
R9A6S4;R8ZPU4;N1WCV1;N1W1I3;M6C4Y7;K5BR76;B0SSR9	Succinate--CoA ligase [ADP-forming] subunit alpha (EC 6.2.1.5) (Succinyl-CoA synthetase subunit alpha) (SCS-alpha)	sucD LEP1GSC193_3407	Leptospira alstonii serovar Pingchang str. 80-412	3.5325e-56	10	5	3	3	18.9	13.5	13.5	30.535
V6HLQ5;V6H408;T0FQ72;Q8F4H9;N1WJX0;M6XWZ4;M6TDC9;M6K0Y9;M6IN06;M6EZS9;M6DTQ9;M6D0C8;K8H9E3;A0A0M0FJ92;A0A0F6HKX6;A0A0E2ICE7;A0A0E2CHK5;A0A0E2B172	O-acetylhomoserine aminocarboxypropyltransferase/cysteine synthase	LEP1GSC052_1399	Leptospira kmetyi serovar Malaysia str. Bejo-Iso9	2.012e-32	13	6	6	1	13.8	13.8	2.8	47.305
B0SP24;R8ZZ79;R8ZVJ5;N1W1Z6;N1VQS9;M6CKH6;K5CFK3	S-adenosylmethionine synthase (AdoMet synthase) (EC 2.5.1.6) (MAT) (Methionine adenosyltransferase)	metK LEP1GSC062_3402	Leptospira alexanderi serovar Manhao 3 str. L 60	1.0611e-30	8	4	4	3	13.9	13.9	9.8	42.181
V6I9I1;V6I1E7;V6HGZ9;V6GSE2;T0GGZ0;T0FVB6;T0FLY1;S3VYN9;S3UG94;Q8F089;Q72UQ7;Q04VT6;N1W967;N1UIH3;M7A339;M6ZIZ9;M6Y0M1;M6XMF3;M6WB14;M6VRA5;M6VN92;M6V4U5;M6UR22;M6UDR0;M6TAH3;M6K671;M6JW09;M6JJF8;M6IKK1;M6HKE8;M6G8L9;M6F5H5;M6E9P8;M6E1E7;M6DBI6;M6CXN9;M6BNH4;M6A1H2;M5VEQ7;M3H589;M3GQ51;M3E827;K8HB04;K6J1I1;I0XT46;A0A0M2X035;A0A0M1YQI4;A0A0M1YFK6;A0A0M0FEM7;A0A0G8BQ17;A0A0F7MK72;A0A0F6IGG2;A0A0F6H…	MaoC-like protein	LEP1GSC052_3159	Leptospira kmetyi serovar Malaysia str. Bejo-Iso9	1.3779e-17	14	2	2	2	14.5	14.5	14.5	15.112
Q8F4A3;Q72RG3;N1UQB2;M7A8A2;M6RBF1;M6KEF3;M6HVH9;M6GGM3;M5ZD11;M3IP99;M3HFD5;M3ET78;A0A0M1YLU6;A0A0F7MTY0;A0A0F6I884;A0A0F6I0C0;A0A0F6H7A9;A0A0E2D0V6;A0A0E2CP77;A0A0C5WPX1;A0A098MWC1;A0A022T062	Oxidoreductase	dsbG LA_2138	Leptospira interrogans serogroup Icterohaemorrhagiae serovar Lai (strain 56601)	4.3366e-58	9	5	5	5	15.5	15.5	15.5	39.757
R9A0P8;M6C8R6;K5CF52;B0STJ8;R9A6J4;N1W8N1;N1VX49	Uncharacterized protein	LEP1GSC202_1383	Leptospira yanagawae serovar Saopaulo str. Sao Paulo = ATCC 700523	9.0272e-18	10	5	5	4	18.7	18.7	15.5	33.949
M6G3A4;P61443;P61442;N1UTT6;M6ZRG4;M6RUZ6;M6KP14;M6HIJ2;M5ZTP3;M3HD18;M3H1G0;M3ERY8;A0A0M1YFU4;A0A0F7MJW9;A0A0F6IA06;A0A0F6HYR1;A0A0F6HF85;A0A0E2DAC6;A0A0E2D1S5;A0A0C5WZY7;A0A098N136;A0A022SYB3;M6V5P4;M6Z1Z5;M6VF57;M6UTL7;M6K2L4;M5V491;K8XUB0;K6IM51;A0A0G8BK79;A0A0E2E279;A0A0E2BIJ4;V6HYH1;N1UAS5;M6Q914;M6LJF7;M6FSF2;M6A4K9;M3G7R3;V6GHE5;M6UF53;M6E450;T0H1H1;Q04Y47;Q04VC8;M6YFY5;M6WLJ4;M6VWR7;M6BT…	Chaperone protein DnaK (HSP70) (Heat shock 70 kDa protein) (Heat shock protein 70)	dnaK LEP1GSC037_3300	Leptospira interrogans str. 2006001854	9.5565e-65	20	11	11	8	18.7	18.7	12.9	67.025
M6RXP2;Q8F9E4;Q72VT0;N1UIU9;M6H931;M6GKY2;M6A4Z4;M3G869;M3F023;A0A0M1YDN4;A0A0F7MJ85;A0A0F6IAV6;A0A0F6I211;A0A0E2DF83;A0A0E2CXP3;A0A0C5X8Q3;A0A098N3F2;A0A022SYQ1;M3I3Q4;M6KAN9;A0A0F6H5V3;M6XDN7;M6JTA0;M6IE16;M6FE46;M6DLD5;K8HCI5;A0A0M0FLC5;A0A0F6HI19;A0A0E2IB21;A0A0E2C9V8;A0A0E2B9F1;M6ZDX2;M6Z3S6;M6UT22;K8Y2P6;A0A0M1YS88;A0A0E2BC40;N1UEF8;M6Q7U2;M6LJP5;M6FLF4;M6A4Q5;N1WD21;T0G705;M6CWL7;Q04PH4;M6…	Phosphoenolpyruvate carboxykinase (ATP) (PCK) (PEP carboxykinase) (PEPCK) (EC 4.1.1.49)	pckA LEP1GSC116_4665	Leptospira interrogans serovar Icterohaemorrhagiae str. Verdun HP	9.9504e-160	24	10	10	9	23	23	20.9	53.881
B0SJJ1	Uncharacterized protein	LEPBI_I0401	Leptospira biflexa serovar Patoc (strain Patoc 1 / ATCC 23582 / Paris)	1.0403e-11	7	4	4	4	23	23	23	20.589
M6YTN4;M6VHR2;M6V731;M6JIG6;M5V2A5;K8YGK3;K6J5N1;A0A0M2X5F2;A0A0M1YRN9;A0A0G8BJK3;A0A0E2DX54;A0A0E2BLD1;V6I0P2;V6GZW0;T0G531;T0FDS4;Q8F6J3;Q72PR0;N1WHP5;N1UNE1;M6ZS40;M6YDQ4;M6X4C6;M6VDD2;M6U8F0;M6RLB9;M6KBU9;M6JYT0;M6I2F8;M6I271;M6GT68;M6FE64;M6E6Z2;M6CU21;M5ZUS8;M3HXF0;M3H5E0;M3EX53;K8H8R5;A0A0M1YGP3;A0A0M0FNU5;A0A0F7MQ43;A0A0F6I9M4;A0A0F6I4Q7;A0A0F6HJW1;A0A0F6HCI4;A0A0E2I415;A0A0E2D7V2;A0A0E2C…	Glutamine synthetase, type I (EC 6.3.1.2)	glnA LEP1GSC120_0073	Leptospira santarosai str. 200702252	6.5151e-233	33	10	10	9	24.3	24.3	21.6	53.16
Q8EYZ4;Q72ME4;N1UG16;M6X7J3;M6R7J6;M6K4C1;M6K3W1;M6I988;M6HSY1;M6GJ40;M6EVQ5;M6DZ24;M6A6N0;M3H439;M3FQC5;M3DRL5;K8HAJ6;A0A0M1YIB8;A0A0M0FMV7;A0A0F7MU27;A0A0F6IFS4;A0A0F6I744;A0A0F6HNV0;A0A0F6H4X2;A0A0E2I4W7;A0A0E2D910;A0A0E2CLE7;A0A0E2CFA7;A0A0E2B837;A0A0C5X736;A0A098MLJ4;A0A022SZD5;V6IFL9;M6YZ89;M6VYY4;M6UMT0;M6JVU3;M6FSR3;M3ENY1;K8YEZ5;K6IIG3;A0A0M2X0Z9;A0A0M1YT64;A0A0G8BM78;A0A0E2E0V2;A0A0E2BG…	Isocitrate dehydrogenase [NADP] (EC 1.1.1.42)	icd LA_4067	Leptospira interrogans serogroup Icterohaemorrhagiae serovar Lai (strain 56601)	6.8305e-49	22	9	9	7	24.6	24.6	19.1	44.762
M3HD74;M6ZLB1;Q8EY56;Q75G12;N1UGH7;M6RQ02;M6KZ05;M6H7J0;M6G7E2;M5ZLP3;M3HFS2;M3CGA8;A0A0M1YN92;A0A0F7MXR3;A0A0F6IGR6;A0A0F6I1F3;A0A0F6H9V2;A0A0E2D2E2;A0A0E2CPT0;A0A0C5XIM8;A0A098MG22;A0A022SZU4;M6X2I5;M6JXK4;M6IFD0;M6E3N7;A0A0M0FIQ9;A0A0F6HTM0;A0A0E2IMQ4	Uncharacterized protein	LEP1GSC150_0998	Leptospira interrogans serovar Copenhageni str. LT2050	7.8879e-192	15	7	7	7	24.8	24.8	24.8	46.35
Q72TT9;M6GHE5;M3FX43;D4YVY7;A0A0F6IIJ5;A0A0F6HA23;A0A0E2DJT7;A0A0E2D4Q4;A0A098MYH7;A0A0H4N6N6;M5ZRY0;A0A0F7MX11;M7A2N1;M3DM31;A0A0M1YF95;A0A0F6HX43;A0A0C5XFT1;N1UMZ8;M6RJT3;M6KFV1;M6I178;M6KH69;M6IT01;M6FIU0;M6DU46;K8HAY5;A0A0M0FFF2;A0A0F6HNF1;A0A0E2I623;A0A0E2CEG0;A0A0E2B919;M3HHJ2;T0FVN1;M6Y4I6;M6VGG7;M6UR81	Putative lipoprotein	LIC_10927	Leptospira interrogans serogroup Icterohaemorrhagiae serovar copenhageni (strain Fiocruz L1-130)	1.5447e-258	22	9	9	9	27.6	27.6	27.6	54.43
Q8F5H7;Q72QM3;N1UMC3;M6RF21;M6K2D0;M6HBG3;M6H0G2;M5ZXW4;M3FLR2;M3EQR2;A0A0M1YCU8;A0A0F7MPK2;A0A0F6IEQ6;A0A0F6HVG8;A0A0F6HG23;A0A0E2DLQ6;A0A0E2CVA2;A0A0C5X9C4;A0A098MVK9;A0A022SXN7;M7AFG0;M3G8W0;Q8VMZ4;V6HLE0;V6GZQ0;T0H055;M6YM42;M6VEV4;M6V171;S3URL6;N1WGF1;M6D3H2;I0XLN3;T0GYP8;M6JQX5;M6I734;M6F8W6;M6DMX0;M6CWE6;K8H4W8;A0A0M0FL15;A0A0F6HS56;A0A0E2IQS9;A0A0E2CCR1;A0A0E2AZY4;M6TY22;M6XBR8;M6W5N7;V6H…	Glyceraldehyde-3-phosphate dehydrogenase (EC 1.2.1.-)	gapA LA_1704	Leptospira interrogans serogroup Icterohaemorrhagiae serovar Lai (strain 56601)	1.4132e-106	13	6	6	3	28.7	28.7	16.7	36.648
V6I9L5;V6I888;V6GRI6;T0FQM7;T0F9H4;Q8F4M3;Q72R58;Q04RJ1;N1WH82;N1UNP8;M6ZM84;M6ZEN7;M6YCE5;M6XN61;M6WRL2;M6VW50;M6VL25;M6V2Q3;M6UTV4;M6UFH1;M6T5D2;M6RF76;M6QFF4;M6LMB4;M6KMI8;M6JUP1;M6I9A9;M6HW04;M6GLR1;M6FLV2;M6FBL9;M6E8D1;M6D493;M6BXB2;M6AAN3;M6A7F2;M5V833;M3HX88;M3HVR0;M3H0K7;M3CPB7;K8XXK5;K8HD85;K6IEC0;A0A0M1YPQ0;A0A0M1YKZ7;A0A0M0FNQ7;A0A0G8BIS2;A0A0F7MS63;A0A0F6I877;A0A0F6I058;A0A0F6HLA4;A0A…	Flagellin	flaB2_3 LEP1GSC052_1419	Leptospira kmetyi serovar Malaysia str. Bejo-Iso9	3.4705e-48	16	6	6	4	29.5	29.5	19.9	31.291
Q93TV8;M6GGV7;A0A0F6IK59;A0A0F6H7K9;A0A0E2DGN5;A0A0E2CX40;A0A098MZL6;Q8F3V5;M6ZLQ2;M6R5J0;M6K9M0;M6HN32;M5ZJJ6;M3HDK9;M3EBU8;A0A0M1YH54;A0A0F7MTL8;A0A0F6HUA9;A0A0E2B099;A0A0C5X3Q0;A0A022T0I2;M3G1K0;Q72RU5;M6T2K2;M6YYC7;M6UL30;Q8VSQ7;M6KCV3;M6I3V5;K8H5V8;A0A0M0FJZ3;A0A0F6HQV0;A0A0E2ICR3;A0A0E2CIH7;M6FBD9;M6DFI3;T0FL86;M6VK99;K7WUY3;M6XVX2;V6GTM2;N1UKR2	Putative lipoprotein qlp42		Leptospira interrogans	3.5679e-122	31	14	14	10	30.9	30.9	24	42.117
M6T3L0;M6RE57;V6ID03;V6GL52;T0H316;T0GV10;T0GEY1;R8ZRA2;Q9XD37;Q72NG0;Q04PT7;N1WM88;N1W230;N1UR32;N1UAM3;M6ZP56;M6Z0B2;M6YEZ4;M6XA17;M6VXL0;M6VVH1;M6VP49;M6V0E3;M6UR52;M6U4D1;M6Q437;M6LI56;M6KNP6;M6K5H9;M6JST2;M6IBK9;M6HSK1;M6G8Q8;M6FQ84;M6FLP3;M6E0Y4;M6DWF0;M6DJY2;M6D2Q8;M6C597;M6BFT8;M6ACN9;M6A8V1;M5UX26;M3IRM2;M3I078;M3HQW6;M3GAM0;M3EY09;K8Y5D8;K8HC83;K6IGE0;K5CGQ4;I0XTM1;B0SSH8;B0SAF5;A0A0M1Y…	30S ribosomal protein S10	rpsJ LEP1GSC170_3236	Leptospira interrogans serovar Bataviae str. HAI135	5.9504e-63	14	3	3	3	32.6	32.6	32.6	9.605
A0A0F6IH25;A0A0E2DFW2;A0A098N197;N1UWN3;M6GE92;T0H3E7;Q8F9W6;M6ZQW8;M6Y2U5;M6VDH1;M6KB68;M6HFN9;M5ZTJ5;M3IFM2;M3IA99;M3DLI8;A0A0M1YDE9;A0A0F7MPD2;A0A0F6I1X8;A0A0F6H8Y4;A0A0E2CS40;A0A0C5X8B9;A0A022T293;Q72W73;M6RUQ3;M6UTC9;V6GRK6;M6W1I2;M6EIF2;M6BKA9;M3GFD2;K8XYY9;A0A0E2FVE5;V6HMB4;M6WW12;M6JQM3;M6IU00;M6FFI4;M6EJ65;K8HDA0;A0A0M0FKN0;A0A0F6HSN4;A0A0E2I316;A0A0E2CS43;A0A0E2B8B3;Q04WA7;M6Z3Y3;M6VNU0…	PF09917 family protein	LEP1GSC079_2858	Leptospira interrogans str. FPW1039	6.6397e-124	10	4	4	4	32.7	32.7	32.7	17.345
T0FHI3;Q8F5Z7;Q72Q67;M6Y917;M6X580;M6V7X4;M6JW79;M6ICC4;M6HMB2;M6GGG0;M6FD06;M6DGE6;M5ZPK3;K8H844;A0A0M1YCQ6;A0A0M0FLN3;A0A0F7MPZ4;A0A0F6HVL6;A0A0F6HRW6;A0A0E2IRU2;A0A0E2CBY7;A0A0E2BA19;A0A0C5X5I5;A0A098MV20;A0A022SX87;V6IE25;V6I5I8;T0H3V7;Q04ZZ4;Q04S67;N1WKE4;N1U816;M6YSG6;M6VYJ5;M6VQP2;M6UX92;M6UQM8;M6QPK2;M6M2R3;M6JZB1;M6FQA6;M6E7M0;M6CSC8;M6BLU2;M6A5H0;M5VBS8;M3HN61;M3FPK0;K8Y3L0;K6IF29;A0A0M…	RNA-binding protein Hfq	hfq LEP1GSC059_1792	Leptospira noguchii serovar Panama str. CZ214	1.5738e-21	5	3	3	3	35.3	35.3	35.3	9.5319
M3HS23;V6I640;V6I3C5;V6H9T8;V6H0L8;T0GFV5;T0G892;T0FPN2;S3UUW8;S3UMK8;Q8EZP5;Q72V62;Q04VI1;N1WPU0;N1UDK3;N1U8T9;M7A5A2;M6YUI3;M6YEV3;M6W519;M6W093;M6VCC7;M6V1N6;M6UQQ2;M6UBP3;M6RQ49;M6PX28;M6LIX0;M6K6P7;M6K614;M6JSK1;M6IPV6;M6GC20;M6FY92;M6FL79;M6E5H9;M6E5D1;M6DPY1;M6CV44;M6BTJ3;M6AC14;M6A5X1;M5ULY0;M3HVQ1;M3EL30;M3DZT2;K8Y6V8;K8HA40;K6IZY8;I0XVI4;A0A0M1YW90;A0A0M1YBB8;A0A0M0FK74;A0A0G8BPW8;A0A0F…	Nitrogen regulatory protein P-II-like protein	LEP1GSC123_4447	Leptospira borgpetersenii str. 200701203	9.2771e-69	10	2	2	2	35.4	35.4	35.4	7.6398
R9A6Z3;B0SSH9;B0SAF6;N1W8D6;N1VP51;M6CBK7;K5BR51	Elongation factor Tu (EF-Tu)	tuf LEP1GSC195_1155	Leptospira wolbachii serovar Codice str. CDC	4.3039e-271	63	15	15	4	35.7	35.7	8.2	43.925
P61439;M6XUH7;M6JS62;M6I8I0;M6F3L7;M6EKU7;K8H836;A0A0M0FF51;A0A0F6HI86;A0A0E2ILP6;A0A0E2D047;A0A0E2CV06;A0A0E2CA64;A0A0E2B763;A0A098N0F5;V6H2N4;T0FU90;M6YBH7;M6VHW2;M6UVI5;M6SZ33;P61438;M6ZMQ4;M6R441;M6K9H6;M6HZL5;M5ZP82;M3I564;M3HFW4;M3E2D4;A0A0M1YHW0;A0A0F7MM94;A0A0F6IF02;A0A0F6HUK1;A0A0F6HFJ7;A0A0C5XC47;A0A022SUX0;V6HK27;T0FXX1;M6DB73;A0A0M2X487;N1WJR4;N1UUG8;M6GLM3;M6ZHC4;M6VQA0;M6UW69;M6JIJ5…	60 kDa chaperonin (GroEL protein) (Heat shock 58 kDa protein) (Protein Cpn60)	groL groEL hsp58 mopA LA_2655	Leptospira interrogans serogroup Icterohaemorrhagiae serovar Lai (strain 56601)	0	68	22	22	13	37.4	37.4	21.4	57.969
B0SQC5;R8ZWQ0;R9A4H6;N1WAA3;N1W1N1;M6C825;K5C8M1	ABC-type transport system, periplasmic binding protein	LEPBI_I1476	Leptospira biflexa serovar Patoc (strain Patoc 1 / ATCC 23582 / Paris)	3.8725e-39	29	12	12	12	37.9	37.9	37.9	36.484
V6HKG8;V6GPR6;T0FDY9;Q8F7A4;Q72P55;N1UF37;M6Y8B6;M6XBX4;M6VUC3;M6UIK5;M6RRL0;M6KBH0;M6K1I8;M6IJR4;M6HFB6;M6GI32;M6FB68;M6E3M1;M3I7B2;M3ED42;K8H5B8;A0A0M1YBH5;A0A0M0FJR0;A0A0F7MP92;A0A0F6IBB0;A0A0F6HWE5;A0A0F6HR52;A0A0F6H3T9;A0A0E2IGZ8;A0A0E2DAA8;A0A0E2CS93;A0A0E2CC00;A0A0E2B1R0;A0A0C5WM11;A0A098MR77;A0A022SZ99;M5ZW19;V6I0I4;T0H784;Q04VQ6;N1WQX1;N1U815;M6YY14;M6WB24;M6W4I2;M6V0J6;M6UGM5;M6QJW0;M6L…	Polymer-forming cytoskeletal family protein	LEP1GSC052_2790	Leptospira kmetyi serovar Malaysia str. Bejo-Iso9	1.1542e-58	17	5	5	5	39.7	39.7	39.7	14.494
M3GWU9;M3HIW0;V6I9B0;V6HU05;T0H4K1;T0GWT5;Q8EX81;Q04N97;N1WMN1;N1UJT2;N1UDE1;M6ZKE4;M6Z773;M6Y9X0;M6XC86;M6WID5;M6VHI7;M6V4C3;M6V0Q8;M6UYD0;M6UDW6;M6TX35;M6RFX6;M6Q3P3;M6LS46;M6K8Z9;M6K3C7;M6JXS3;M6IF25;M6HDT4;M6GJJ6;M6FPK5;M6FNG3;M6EFF9;M6DV78;M6D246;M6BVR6;M6AJS6;M5ZLB7;M5VJ21;M3IEE2;M3GWZ4;M3ERA4;K8Y0Z3;K8HGZ1;K6IUT0;A0A0M1YWX6;A0A0M1YMD2;A0A0M0FL54;A0A0G8BKY0;A0A0F7MZM4;A0A0F6IGP8;A0A0F6I502;…	Response regulator receiver domain protein	LEP1GSC188_3529	Leptospira weilii serovar Topaz str. LT2116	1.0235e-98	18	7	7	7	40.1	40.1	40.1	26.998
Q8EXV1;Q75FU8;N1UH45;M6ZRU0;M6R8H0;M6KEW9;M6H6R7;M6GEM7;A0A0M1YMP2;A0A0F7MXM5;A0A0F6IAG5;A0A0F6HX96;A0A0F6H9P3;A0A0E2D6M8;A0A0E2CYQ4;A0A0C5X888;A0A098MH68;M6Y6J0;M6X8G0;M6JY66;M6I880;M6DTC5;K8HCG2;A0A0M0FHP8;A0A0F6HTA1;A0A0E2I8R4;A0A0E2CHC5;M6A338;A0A022SVX9;V6HWB9;V6H4D6;M6UF30;M6QTR0;M6FIH6;M6AHV1;M3H0D9;A0A0M2WYK1;V6HSK1;M6FBI2;A0A0E2AZI2;M6ECP2;M3GTH2;A0A0E3B372;A0A0E2FNC0;M3IE10;M6LE74;Q04WX…	Adenosylhomocysteinase (EC 3.3.1.1) (S-adenosyl-L-homocysteine hydrolase) (AdoHcyase)	ahcY LB_106	Leptospira interrogans serogroup Icterohaemorrhagiae serovar Lai (strain 56601)	8.6721e-126	72	19	19	19	41.7	41.7	41.7	48.233
Q8F2G2;Q72T03;N1UI21;M6ZKL8;M6KK89;M6HDS9;M6GLV4;M5ZAB4;M3I6I2;M3DSP4;A0A0M1YGR9;A0A0F7MNV1;A0A0F6IJH4;A0A0F6I4A9;A0A0F6HD84;A0A0E2DAE8;A0A0E2CQ28;A0A0C5X6Q2;A0A098MXS3;A0A022SV35;V6GJE5;T0FUN9;M6YSZ8;M6V8V6;M6U3Q1;M6TBS7;M3EMV5;M3G1P5;M6W3D2;V6HS26;V6HXE2;Q04TX0;N1UDD3;M6UXW5;M6Q6G0;M6LL76;M6FPU7;M6E800;M6CFY4;M6AK61;M3FIX1;A0A0E3B6R7;A0A0E2FMJ0;M6RKS0;T0G234;M6CUX4	Peroxiredoxin	ahpC LA_2809	Leptospira interrogans serogroup Icterohaemorrhagiae serovar Lai (strain 56601)	8.1659e-82	42	11	11	1	42.5	42.5	5.7	21.517
V6GGJ8;T0FP86;Q8F6P8;Q72PL6;N1UQN4;M7A7G4;M6YW80;M6X441;M6VIM5;M6UD84;M6T9M1;M6R6E5;M6KBR0;M6JRR6;M6I223;M6HPV3;M6GBB0;M6FLL8;M6DUX4;M5ZB62;M3E665;K8H9C4;A0A0M1YFP2;A0A0M0FNQ9;A0A0F7MQW8;A0A0F6I9K1;A0A0F6I4R0;A0A0F6HK64;A0A0F6HCA3;A0A0E2I3Y0;A0A0E2D039;A0A0E2CQ13;A0A0E2CJ71;A0A0E2B909;A0A0C5X697;A0A098MUX4;A0A022STP3;V6HMC4;M6ZF76;M6WDI0;M6UIX3;M6JNP2;M5UZ53;K8Y5S6;K6I837;A0A0M1YW70;A0A0G8BNU4;A0…	Chemotaxis protein CheY	cheY LEP1GSC073_1574	Leptospira noguchii str. Cascata	7.471e-31	10	5	5	1	47.5	47.5	20.8	13.325
B0SN64;R9A2E2;R8ZWK9;N1VXE7;M6C2U4;K5C8J9;N1WAS8	Putative electron transfer flavoprotein subunit beta	LEP1GSC151_4773	Leptospira interrogans serovar Grippotyphosa str. LT2186	4.1121e-39	31	10	10	8	47.8	47.8	38.7	27.318
Q8F0S1;Q72UA9;N1UTJ8;M6ZJB9;M6RGE4;M6K3D9;M6HYS1;M6GHW5;M3I2T6;M3H703;M3CRT6;A0A0M1YJG6;A0A0F7MR81;A0A0F6IEI4;A0A0F6I126;A0A0F6HEK5;A0A0E2D4U7;A0A0E2CU95;A0A0C5WZ08;A0A098MZ21;A0A022SVZ6;T0FH49;M6VFY7;M5ZSE8;M6XAD4;M6K0H1;M6IGG6;M6F663;M6DXX8;K8HAI1;A0A0M0FJA7;A0A0F6HNE8;A0A0E2I5S5;A0A0E2CCK6	50S ribosomal protein L7/L12	rplL LA_3421	Leptospira interrogans serogroup Icterohaemorrhagiae serovar Lai (strain 56601)	7.8258e-158	32	7	7	6	53.5	53.5	53.5	12.808
V6H452;T0FID1;P61437;P61436;N1UUD1;M6ZNT9;M6YXQ0;M6XJR9;M6VHN8;M6TA26;M6R5N2;M6K9G2;M6JS48;M6IKZ7;M6HHC3;M6GLL6;M6FBH4;M6ECD3;M5ZP63;M3HED1;M3GCV3;M3ESC2;K8H715;A0A0M1YGR3;A0A0M0FNC2;A0A0F7MP46;A0A0F6IEW0;A0A0F6HUK4;A0A0F6HIG8;A0A0F6HFM0;A0A0E2I7K9;A0A0E2D195;A0A0E2CWB2;A0A0E2C9R4;A0A0E2BIQ0;A0A0C5WNI4;A0A098MYY4;A0A022SUI8;M6UJR4;V6HZA4;Q052X8;Q04S02;N1U2F1;M6ZH40;M6WD29;M6VW55;M6UU65;M6UQT9;M6P…	10 kDa chaperonin (GroES protein) (Protein Cpn10)	groS groES LEP1GSC073_0728	Leptospira noguchii str. Cascata	5.2822e-31	23	9	9	7	72.9	72.9	56.2	10.562
